# Supplementary material for: Histone Arginine Methyltransferase CARM1-Mediated H3R26me2 Is Essential for Morula-to-Blastocyst Transition in Pigs
Source: Front Cell Dev Biol. 2021 Jun 2;9:678282. doi: 10.3389/fcell.2021.678282 (PMC8206646; doi:10.3389/fcell.2021.678282)
Supplement: Supplementary file 6 [file Table_1.XLSX]

## Sheet: Sheet1
Table S1. Porcine-specific primer sequences used in this study
Gene symbol	Primer sequences (5'-3')	Product size (bp)	GenBank accession number
ID2	F:ACGACTGCTACTCCAAGCTC	142	NM_001037965.1
	R:CTGACAATAGTGGGGTGCGA
CCND2	F:CGAGCACATTCTTCGCAAGC	102	NM_214088.1
	R:AACTTGAAGTCAGTGGCGCA
CARM1	F:GAACACCGGCAGCACCTATAA	137	XM_021083822.1
	R:CGCCAGAAGAGCCTAGAGGA
PLK5	F:CGGCAAGGTATGAGAGTGAGA	114	XM_021084233.1
	R:TCAGTAGATGCGTGGACACAG
PPP2R2C	F:CAGCTATGTGACTGAAGCCGA	134	XM_021100969.1
	R:TGTGCGGCGTGTTTTTACTC
CCNA1	F:ATTGTGCCTTGCCTGAGTGAGC	126	XM_005668339.3
	R:TGCGGGTGGTTCCATGAGAGAC
Ef1α1	F: ATTGTTGCTGCTGGTGTTG	161	NM_001097418.2
	R: TCATATCTCTTCTGGCTGTAGG
F: forward, R: reverse
