# Supplementary material for: Histone Arginine Methyltransferase CARM1-Mediated H3R26me2 Is Essential for Morula-to-Blastocyst Transition in Pigs
Source: Front Cell Dev Biol. 2021 Jun 2;9:678282. doi: 10.3389/fcell.2021.678282 (PMC8206646; doi:10.3389/fcell.2021.678282)
Supplement: Supplementary file 7 [file Table_2.XLSX]

## Sheet: Sheet1
Table S2. A list of primary antibodies used in this study
Primary antibody	Species	Vendor	Cat.no.and dilution
H3R2me2	Rabbit	Millipore	05808 (1:100)
H3R17me2	Rabbit	Millipore	07-214 (1:500)
H3R26me2	Rabbit	Abcam	ab127095 (1:500)
CDX2	Mouse	BioGenex	AM392-5M (Ready to use)
A list of secondary antibodies used in this study
Secondary antibody	Species	Vendor	Cat.no.and dilution
Alexa Fluor 594 anti-rabbit IgG	Goat	Invitrogen	A11012(1:200)
Alexa Fluor 488 anti-mouse IgG(H+L)	Goat	Invitrogen	A11029(1:200)
