# Supplementary material for: Histone Arginine Methyltransferase CARM1-Mediated H3R26me2 Is Essential for Morula-to-Blastocyst Transition in Pigs
Source: Front Cell Dev Biol. 2021 Jun 2;9:678282. doi: 10.3389/fcell.2021.678282 (PMC8206646; doi:10.3389/fcell.2021.678282)
Supplement: Supplementary file 8 [file Table_3.XLSX]

## Sheet: Sheet1
	List of differentially expressed genes in embryos
gene_id	gene_name	transcript_id	GO	KEGG	KO_ENTRY	EC	Description	trans_type	FPKM.siRNA_1	FPKM.siRNA_2	FPKM.siRNA_3	FPKM.Control_1	FPKM.Control_2	FPKM.Control_3	fc	log2(fc)	pval	qval	regulation	significant
ENSSSCG00000012178	ENSSSCG00000012178	ENSSSCT00000064947;ENSSSCT00000013322	GO:0001731(formation of translation preinitiation complex);GO:0003743(translation initiation factor activity);GO:0003924(GTPase activity);GO:0005525(GTP binding);GO:0005737(cytoplasm);GO:0005829(cytosol);GO:0005850(eukaryotic translation initiation factor 2 complex);GO:0005850(eukaryotic translation initiation factor 2 complex)	NA	NA	NA	eukaryotic translation initiation factor 2 subunit 3 [Source:NCBI gene;Acc:100624149]	NA	15.5877	14.1842	0.0001	0.0001	0.0001	0.0001	99239.9	16.5986	3.41835e-06	0.0436899	up	yes
ENSSSCG00000037509	EIF1AY	ENSSSCT00000061389	GO:0003723(RNA binding);GO:0003743(translation initiation factor activity);GO:0006412(translation);GO:0006413(translational initiation)	03013(RNA transport)	K03236	NA	eukaryotic translation initiation factor 1A, Y-linked [Source:NCBI gene;Acc:100625415]	NA	13.959	7.26326	0.0001	0.0001	0.0001	0.0001	70741.3	16.1103	3.15845e-05	0.20184	up	yes
ENSSSCG00000026430	ENSSSCG00000026430	ENSSSCT00000028884;ENSSSCT00000048674;ENSSSCT00000061829	GO:0000166(nucleotide binding);GO:0003676(nucleic acid binding);GO:0004386(helicase activity);GO:0005524(ATP binding);GO:0016787(hydrolase activity);GO:0016787(hydrolase activity)	NA	NA	NA	ATP-dependent RNA helicase DDX3X [Source:NCBI gene;Acc:100624590]	NA	6.7145	8.65946	0.0001	0.0097418	0.0001	0.0001	1546.41	10.5947	5.4748e-05	0.233245	up	yes
ENSSSCG00000038694	CCND2	ENSSSCT00000062210;ENSSSCT00000044116	GO:0000079(regulation of cyclin-dependent protein serine/threonine kinase activity);GO:0000278(mitotic cell cycle);GO:0000307(cyclin-dependent protein kinase holoenzyme complex);GO:0004672(protein kinase activity);GO:0005634(nucleus);GO:0005737(cytoplasm);GO:0006468(protein phosphorylation);GO:0007049(cell cycle);GO:0007088(regulation of mitotic nuclear division);GO:0007616(long-term memory);GO:0…	04068(FoxO signaling pathway);04110(Cell cycle);04115(p53 signaling pathway);04151(PI3K-Akt signaling pathway);04218(Cellular senescence);04310(Wnt signaling pathway);04340(Hedgehog signaling pathway);04390(Hippo signaling pathway);04510(Focal adhesion);04630(Jak-STAT signaling pathway);04917(Prolactin signaling pathway);05162(Measles);05165(Human papillomavirus infection);05166(Human T-cell leuk…	K10151	NA	cyclin D2 [Source:NCBI gene;Acc:397162]	NA	0.059382	0.071252	0.0001	0.300129	4.37393	16.4149	0.00619916	-7.33371	9.36781e-05	0.249711	down	yes
ENSSSCG00000040166	FLRT2	ENSSSCT00000059328;ENSSSCT00000061503	GO:0003007(heart morphogenesis);GO:0005104(fibroblast growth factor receptor binding);GO:0005515(protein binding);GO:0005615(extracellular space);GO:0005887(integral component of plasma membrane);GO:0005911(cell-cell junction);GO:0005925(focal adhesion);GO:0007411(axon guidance);GO:0008543(fibroblast growth factor receptor signaling pathway);GO:0016020(membrane);GO:0016021(integral component of m…	NA	K16362	NA	fibronectin leucine rich transmembrane protein 2 [Source:NCBI gene;Acc:100151812]	NA	0.0001	0.0001	0.0001	0.206776	0.817723	1.60562	0.000114063	-13.0979	0.000107497	0.249711	down	yes
ENSSSCG00000033734	ENSSSCG00000033734	ENSSSCT00000056112	GO:0003779(actin binding);GO:0003785(actin monomer binding);GO:0005737(cytoplasm);GO:0005856(cytoskeleton);GO:0007015(actin filament organization)	NA	NA	NA	thymosin beta-4-like [Source:NCBI gene;Acc:110257905]	NA	70.4644	113.593	0.0001	0.0001	0.0001	0.130914	1403.8	10.4551	0.000117226	0.249711	up	yes
ENSSSCG00000000607	ART4	ENSSSCT00000032957	GO:0003950(NAD+ ADP-ribosyltransferase activity);GO:0003956(NAD(P)+-protein-arginine ADP-ribosyltransferase activity);GO:0006471(protein ADP-ribosylation);GO:0016740(transferase activity);GO:0016757(transferase activity, transferring glycosyl groups);GO:0018120(peptidyl-arginine ADP-ribosylation)	NA	K06717	EC:2.4.2.31	ADP-ribosyltransferase 4 (Dombrock blood group) [Source:NCBI gene;Acc:100152653]	NA	0.0001	0.0001	0.0001	0.0001	16.761	0.906362	1.69804e-05	-15.8458	0.000142344	0.256912	down	yes
ENSSSCG00000034141	ENSSSCG00000034141	ENSSSCT00000035967	GO:0003676(nucleic acid binding);GO:0003723(RNA binding)	NA	NA	NA	RNA-binding motif protein, X chromosome-like [Source:NCBI gene;Acc:110257929]	NA	13.5434	20.2677	0.0001	0.0001	0.0001	0.0001	112704	16.7822	0.000160809	0.256912	up	yes
ENSSSCG00000021867	HPN	ENSSSCT00000047523;ENSSSCT00000029557	GO:0004252(serine-type endopeptidase activity);GO:0005789(endoplasmic reticulum membrane);GO:0005886(plasma membrane);GO:0005887(integral component of plasma membrane);GO:0006508(proteolysis);GO:0008233(peptidase activity);GO:0008236(serine-type peptidase activity);GO:0008360(regulation of cell shape);GO:0009986(cell surface);GO:0010719(negative regulation of epithelial to mesenchymal transition)…	05203(Viral carcinogenesis);05203(Viral carcinogenesis)	K08665	EC:3.4.21.106	hepsin [Source:NCBI gene;Acc:100624088]	NA	0.0001	0.0001	0.0001	0.0341275	4.08606	0.160625	7.00802e-05	-13.8006	0.000263319	0.373943	down	yes
ENSSSCG00000040351	ENSSSCG00000040351	ENSSSCT00000062075	NA	NA	NA	NA		NA	0.0001	0.0001	0.0001	0.0001	5.60381	0.907759	4.60712e-05	-14.4058	0.000419307	0.487462	down	yes
ENSSSCG00000027046	ENSSSCG00000027046	ENSSSCT00000029625;ENSSSCT00000059744;ENSSSCT00000053862;ENSSSCT00000047846;ENSSSCT00000060930;ENSSSCT00000058129;ENSSSCT00000057282	GO:0004197(cysteine-type endopeptidase activity);GO:0004843(thiol-dependent ubiquitin-specific protease activity);GO:0005737(cytoplasm);GO:0006511(ubiquitin-dependent protein catabolic process);GO:0016579(protein deubiquitination);GO:0036459(thiol-dependent ubiquitinyl hydrolase activity);GO:0036459(thiol-dependent ubiquitinyl hydrolase activity)	NA	K11840	EC:3.4.19.12	probable ubiquitin carboxyl-terminal hydrolase FAF-X [Source:NCBI gene;Acc:100625207]	NA	1.25882	1.53563	0.0001	0.0001	0.0001	0.0001	9315.17	13.1854	0.000419535	0.487462	up	yes
ENSSSCG00000012179	ZFY	ENSSSCT00000013323;ENSSSCT00000046322;ENSSSCT00000044303;ENSSSCT00000045348	GO:0003676(nucleic acid binding);GO:0003677(DNA binding);GO:0005634(nucleus);GO:0005654(nucleoplasm);GO:0005730(nucleolus);GO:0006355(regulation of transcription, DNA-templated);GO:0046872(metal ion binding);GO:0046872(metal ion binding)	NA	NA	NA	zinc finger X-chromosomal protein [Source:NCBI gene;Acc:100624329]	NA	2.13767	2.89531	0.0001	0.0001	0.0001	0.0001	16776.9	14.0342	0.000491354	0.523333	up	yes
ENSSSCG00000009151	CYP2U1	ENSSSCT00000010021;ENSSSCT00000050462;ENSSSCT00000065016	GO:0004497(monooxygenase activity);GO:0005506(iron ion binding);GO:0005737(cytoplasm);GO:0006082(organic acid metabolic process);GO:0006805(xenobiotic metabolic process);GO:0008395(steroid hydroxylase activity);GO:0016491(oxidoreductase activity);GO:0016705(oxidoreductase activity, acting on paired donors, with incorporation or reduction of molecular oxygen);GO:0016712(oxidoreductase activity, ac…	00590(Arachidonic acid metabolism);00590(Arachidonic acid metabolism)	K07422	NA	cytochrome P450 2U1 [Source:NCBI gene;Acc:100518620]	NA	0.0001	0.0001	0.0001	0.198975	3.356	0.0974742	8.21366e-05	-13.5716	0.000567553	0.557992	down	yes
ENSSSCG00000025414	PYY	ENSSSCT00000030078;ENSSSCT00000061584	GO:0001664(G protein-coupled receptor binding);GO:0005179(hormone activity);GO:0005576(extracellular region);GO:0010469(regulation of signaling receptor activity);GO:0010469(regulation of signaling receptor activity)	04080(Neuroactive ligand-receptor interaction);04080(Neuroactive ligand-receptor interaction)	K05233	NA	peptide YY [Source:NCBI gene;Acc:100512433]	NA	0.614856	0.21695	0.651362	30.7714	2.96211	13.0822	0.031681	-4.98024	0.000633434	0.57828	down	yes
ENSSSCG00000038249	ENSSSCG00000038249	ENSSSCT00000054630;ENSSSCT00000048670	GO:0019905(syntaxin binding);GO:0019905(syntaxin binding)	NA	NA	NA	gamma-taxilin-like [Source:NCBI gene;Acc:110257894]	NA	2.02282	8.32526	0.0001	0.0001	0.0001	0.0001	34493.9	15.0741	0.000812886	0.692633	up	yes
ENSSSCG00000017943	ACAP1	ENSSSCT00000029870;ENSSSCT00000019527	GO:0005096(GTPase activator activity);GO:0005515(protein binding);GO:0043547(positive regulation of GTPase activity);GO:0046872(metal ion binding);GO:0046872(metal ion binding)	04144(Endocytosis);04144(Endocytosis)	K12489	NA	ArfGAP with coiled-coil, ankyrin repeat and PH domains 1 [Source:NCBI gene;Acc:100623422]	NA	0.0254677	0.0585143	0.140686	0.147913	8.07144	1.00788	0.0243483	-5.36004	0.000868479	0.693752	down	yes
ENSSSCG00000008963	AREG	ENSSSCT00000061901;ENSSSCT00000009818	GO:0005154(epidermal growth factor receptor binding);GO:0005615(extracellular space);GO:0005634(nucleus);GO:0005737(cytoplasm);GO:0007173(epidermal growth factor receptor signaling pathway);GO:0007186(G protein-coupled receptor signaling pathway);GO:0008083(growth factor activity);GO:0008284(positive regulation of cell population proliferation);GO:0009986(cell surface);GO:0010469(regulation of si…	04010(MAPK signaling pathway);04012(ErbB signaling pathway);04151(PI3K-Akt signaling pathway);04390(Hippo signaling pathway);05210(Colorectal cancer);05210(Colorectal cancer)	K09782	NA	amphiregulin [Source:NCBI gene;Acc:397668]	NA	1.50767	1.33789	0.233852	5.26953	75.0544	5.08909	0.0360531	-4.79373	0.00116344	0.874704	down	yes
ENSSSCG00000023819	ENSSSCG00000023819	ENSSSCT00000022749	GO:0005634(nucleus);GO:0006334(nucleosome assembly)	NA	K11284	NA	testis-specific Y-encoded protein 4-like [Source:NCBI gene;Acc:100625034]	NA	10.9511	7.51047	0.0001	0.0001	0.0001	0.0001	61539	15.9092	0.00169591	1	up	yes
ENSSSCG00000032661	ENSSSCG00000032661	ENSSSCT00000056762;ENSSSCT00000059465;ENSSSCT00000056752	GO:0005515(protein binding);GO:0005515(protein binding)	NA	NA	NA	oral-facial-digital syndrome 1 protein-like [Source:NCBI gene;Acc:110255257]	NA	3.67657	1.48063	0.0001	0.0001	0.0001	0.0001	17191	14.0694	0.00184986	1	up	yes
ENSSSCG00000013425	MISP	ENSSSCT00000054607;ENSSSCT00000036858;ENSSSCT00000014669	GO:0005886(plasma membrane);GO:0005925(focal adhesion);GO:0043231(intracellular membrane-bounded organelle);GO:0043231(intracellular membrane-bounded organelle)	NA	NA	NA	mitotic spindle positioning [Source:NCBI gene;Acc:106509466]	NA	1.59611	1.36896	1.09326	0.0001	0.000701401	0.0001	4502.25	12.1364	0.00214478	1	up	yes
ENSSSCG00000025253	ENSSSCG00000025253	ENSSSCT00000034861;ENSSSCT00000041076;ENSSSCT00000036305;ENSSSCT00000039867;ENSSSCT00000044850;ENSSSCT00000031202;ENSSSCT00000054030;ENSSSCT00000062016;ENSSSCT00000034919	GO:0000978(RNA polymerase II proximal promoter sequence-specific DNA binding);GO:0003682(chromatin binding);GO:0005515(protein binding);GO:0005634(nucleus);GO:0010468(regulation of gene expression);GO:0031490(chromatin DNA binding);GO:0043565(sequence-specific DNA binding);GO:0044666(MLL3/4 complex);GO:0046872(metal ion binding);GO:0071557(histone H3-K27 demethylation);GO:0071558(histone demethyl…	NA	NA	NA	lysine-specific demethylase 6A-like [Source:NCBI gene;Acc:110255320]	NA	1.20038	2.2913	0.0001	0.0001	0.0001	0.0001	11639.3	13.5067	0.00249754	1	up	yes
ENSSSCG00000001881	MAN2C1	ENSSSCT00000037996;ENSSSCT00000054742;ENSSSCT00000002106	GO:0003824(catalytic activity);GO:0004559(alpha-mannosidase activity);GO:0005654(nucleoplasm);GO:0005975(carbohydrate metabolic process);GO:0006013(mannose metabolic process);GO:0009313(oligosaccharide catabolic process);GO:0030246(carbohydrate binding);GO:0030246(carbohydrate binding)	00511(Other glycan degradation);00511(Other glycan degradation)	K01191	EC:3.2.1.24	mannosidase alpha class 2C member 1 [Source:NCBI gene;Acc:100156538]	NA	0.334903	2.45418	0.173571	0.0001	0.0001	0.0001	9875.5	13.2696	0.00268142	1	up	yes
ENSSSCG00000036814	CLEC11A	ENSSSCT00000055459	GO:0005576(extracellular region);GO:0008083(growth factor activity);GO:0008284(positive regulation of cell population proliferation);GO:0010469(regulation of signaling receptor activity);GO:0030246(carbohydrate binding)	NA	K17521	NA	C-type lectin domain containing 11A [Source:NCBI gene;Acc:100620310]	NA	0.227822	0.092804	0.275819	1.78607	2.58547	5.64587	0.0595409	-4.06998	0.00276285	1	down	yes
ENSSSCG00000031620	ENSSSCG00000031620	ENSSSCT00000063084	GO:0003779(actin binding);GO:0005856(cytoskeleton);GO:0030036(actin cytoskeleton organization)	NA	NA	NA	wiskott-Aldrich syndrome protein family member 1-like [Source:NCBI gene;Acc:110256054]	NA	0.0001	0.0001	0.0001	0.0001	9.60148	0.756167	2.89638e-05	-15.0754	0.00282164	1	down	yes
ENSSSCG00000035061	WBP1	ENSSSCT00000042791;ENSSSCT00000036912;ENSSSCT00000040498	GO:0016020(membrane);GO:0016021(integral component of membrane);GO:0050699(WW domain binding);GO:0050699(WW domain binding)	NA	NA	NA	WW domain binding protein 1 [Source:NCBI gene;Acc:100626252]	NA	0.567268	1.00363	0.16767	0.0001	0.0001	0.0001	5795.22	12.5006	0.00284676	1	up	yes
ENSSSCG00000039758	ENSSSCG00000039758	ENSSSCT00000053005;ENSSSCT00000046185;ENSSSCT00000043290;ENSSSCT00000047901	NA	NA	NA	NA	nmrA-like family domain-containing protein 1 [Source:NCBI gene;Acc:110256379]	NA	0.0001	0.0001	0.0001	0.275741	1.5492	2.2638	7.33721e-05	-13.7344	0.00317577	1	down	yes
ENSSSCG00000018073	ENSSSCG00000018073	ENSSSCT00000019668	NA	NA	NA	NA		NA	11.7605	19.7017	38.7404	17.9821	2566.11	6.66228	0.0270973	-5.20571	0.00335194	1	down	yes
ENSSSCG00000009474	SCEL	ENSSSCT00000010387;ENSSSCT00000047680	GO:0005737(cytoplasm);GO:0008544(epidermis development);GO:0009612(response to mechanical stimulus);GO:0009792(embryo development ending in birth or egg hatching);GO:0030216(keratinocyte differentiation);GO:0046872(metal ion binding);GO:0048471(perinuclear region of cytoplasm);GO:0090263(positive regulation of canonical Wnt signaling pathway);GO:0090263(positive regulation of canonical Wnt signal…	NA	NA	NA	sciellin [Source:NCBI gene;Acc:100525833]	NA	6.86197	0.0001	1.71878	0.0001	0.0001	0.0001	28602.8	14.8039	0.00353485	1	up	yes
ENSSSCG00000014349	TMEM173	ENSSSCT00000015677;ENSSSCT00000036520	GO:0002218(activation of innate immune response);GO:0002230(positive regulation of defense response to virus by host);GO:0005737(cytoplasm);GO:0005777(peroxisome);GO:0005783(endoplasmic reticulum);GO:0005789(endoplasmic reticulum membrane);GO:0005794(Golgi apparatus);GO:0010468(regulation of gene expression);GO:0016020(membrane);GO:0016021(integral component of membrane);GO:0031323(regulation of …	04621(NOD-like receptor signaling pathway);04622(RIG-I-like receptor signaling pathway);04623(Cytosolic DNA-sensing pathway);05163(Human cytomegalovirus infection);05168(Herpes simplex virus 1 infection);05170(Human immunodeficiency virus 1 infection);05170(Human immunodeficiency virus 1 infection)	K12654	NA	transmembrane protein 173 [Source:NCBI gene;Acc:100217389]	NA	0.0001	0.0001	0.0001	0.0989283	0.361351	0.927175	0.000216223	-12.1752	0.00459564	1	down	yes
ENSSSCG00000013633	CARM1	ENSSSCT00000014888;ENSSSCT00000062049	GO:0003420(regulation of growth plate cartilage chondrocyte proliferation);GO:0003713(transcription coactivator activity);GO:0005634(nucleus);GO:0005654(nucleoplasm);GO:0005737(cytoplasm);GO:0005829(cytosol);GO:0006355(regulation of transcription, DNA-templated);GO:0006479(protein methylation);GO:0008168(methyltransferase activity);GO:0008276(protein methyltransferase activity);GO:0008284(positiv…	01522(Endocrine resistance);01522(Endocrine resistance)	K05931	EC:2.1.1.319	coactivator associated arginine methyltransferase 1 [Source:NCBI gene;Acc:100294705]	NA	0.129662	0.149521	0.274305	1.95834	4.53638	1.25919	0.0713817	-3.8083	0.00567227	1	down	yes
ENSSSCG00000008645	ID2	ENSSSCT00000009458;ENSSSCT00000047635	GO:0000122(negative regulation of transcription by RNA polymerase II);GO:0001085(RNA polymerase II transcription factor binding);GO:0001656(metanephros development);GO:0001779(natural killer cell differentiation);GO:0001966(thigmotaxis);GO:0002521(leukocyte differentiation);GO:0003149(membranous septum morphogenesis);GO:0003166(bundle of His development);GO:0003700(DNA-binding transcription facto…	04350(TGF-beta signaling pathway);04390(Hippo signaling pathway);04550(Signaling pathways regulating pluripotency of stem cells);05202(Transcriptional misregulation in cancer);05202(Transcriptional misregulation in cancer)	K17693	NA	inhibitor of DNA binding 2 [Source:NCBI gene;Acc:654298]	NA	0.509782	0.899718	0.401822	5.54856	14.879	2.34102	0.0795536	-3.65193	0.00580072	1	down	yes
ENSSSCG00000030539	ENSSSCG00000030539	ENSSSCT00000022589;ENSSSCT00000050365;ENSSSCT00000065311;ENSSSCT00000046069	GO:0004252(serine-type endopeptidase activity);GO:0006508(proteolysis);GO:0008233(peptidase activity);GO:0008236(serine-type peptidase activity);GO:0016787(hydrolase activity);GO:0030141(secretory granule);GO:0030141(secretory granule)	NA	K09623	EC:3.4.21.-	kallikrein related peptidase 15 [Source:NCBI gene;Acc:100620705]	NA	0.0001	0.0001	0.0001	0.122404	0.578116	3.7259	6.77749e-05	-13.8489	0.00606357	1	down	yes
ENSSSCG00000008396	CCDC85A	ENSSSCT00000058480;ENSSSCT00000009193;ENSSSCT00000045506;ENSSSCT00000050611	NA	NA	NA	NA	coiled-coil domain containing 85A [Source:NCBI gene;Acc:100511688]	NA	0.413381	0.0001	2.06056	5.09784	60.4669	1.31295	0.0369936	-4.75658	0.00607365	1	down	yes
ENSSSCG00000031329	ST8SIA1	ENSSSCT00000066123;ENSSSCT00000061732;ENSSSCT00000045805	GO:0005794(Golgi apparatus);GO:0006486(protein glycosylation);GO:0008284(positive regulation of cell population proliferation);GO:0008373(sialyltransferase activity);GO:0016020(membrane);GO:0016021(integral component of membrane);GO:0016740(transferase activity);GO:0016757(transferase activity, transferring glycosyl groups);GO:0034605(cellular response to heat);GO:0097503(sialylation);GO:0097503(…	00601(Glycosphingolipid biosynthesis - lacto and neolacto series);00603(Glycosphingolipid biosynthesis - globo and isoglobo series);00604(Glycosphingolipid biosynthesis - ganglio series);00604(Glycosphingolipid biosynthesis - ganglio series)	K03371	EC:2.4.99.8	ST8 alpha-N-acetyl-neuraminide alpha-2,8-sialyltransferase 1 [Source:NCBI gene;Acc:100625270]	NA	0.376171	1.31239	0.0001	0.0001	0.0001	0.0001	5628.86	12.4586	0.00651483	1	up	yes
ENSSSCG00000002696	VAT1L	ENSSSCT00000002989	GO:0008270(zinc ion binding);GO:0016491(oxidoreductase activity);GO:0055114(oxidation-reduction process)	NA	NA	NA	vesicle amine transport 1 like [Source:NCBI gene;Acc:100520197]	NA	0.0001	0.0001	0.0001	0.0001	2.18323	0.762404	0.000101842	-13.2614	0.00685664	1	down	yes
ENSSSCG00000025655	ENSSSCG00000025655	ENSSSCT00000027712	NA	NA	NA	NA		NA	0.0001	0.0001	0.0001	0.20569	1.23144	0.060202	0.000200356	-12.2851	0.00701106	1	down	yes
ENSSSCG00000011721	P2RY1	ENSSSCT00000012831	GO:0001973(adenosine receptor signaling pathway);GO:0004930(G protein-coupled receptor activity);GO:0005524(ATP binding);GO:0005886(plasma membrane);GO:0005887(integral component of plasma membrane);GO:0005929(cilium);GO:0007165(signal transduction);GO:0007186(G protein-coupled receptor signaling pathway);GO:0007200(phospholipase C-activating G protein-coupled receptor signaling pathway);GO:00083…	04015(Rap1 signaling pathway);04080(Neuroactive ligand-receptor interaction);04611(Platelet activation);04742(Taste transduction)	K04270	NA	purinergic receptor P2Y1 [Source:NCBI gene;Acc:503666]	NA	0.0001	0.0001	0.0001	0.273563	0.684135	0.289438	0.000240551	-12.0214	0.00706531	1	down	yes
ENSSSCG00000018074	ENSSSCG00000018074	ENSSSCT00000019669	NA	NA	NA	NA		NA	6.66073	9.75827	21.7097	6.56098	1146.46	5.88753	0.0329004	-4.92575	0.0071307	1	down	yes
ENSSSCG00000009445	PCDH8	ENSSSCT00000010353	GO:0001756(somitogenesis);GO:0005509(calcium ion binding);GO:0005886(plasma membrane);GO:0005887(integral component of plasma membrane);GO:0007155(cell adhesion);GO:0007156(homophilic cell adhesion via plasma membrane adhesion molecules);GO:0016020(membrane);GO:0016021(integral component of membrane);GO:0016331(morphogenesis of embryonic epithelium)	NA	K16499	NA	protocadherin-8 [Source:NCBI gene;Acc:100155738]	NA	0.686658	0.024572	0.125548	1.6813	47.6467	0.0001	0.0169635	-5.88142	0.00765349	1	down	yes
ENSSSCG00000039976	IL26	ENSSSCT00000051861	GO:0005125(cytokine activity);GO:0005615(extracellular space);GO:0005829(cytosol);GO:0010469(regulation of signaling receptor activity);GO:0032874(positive regulation of stress-activated MAPK cascade);GO:0045944(positive regulation of transcription by RNA polymerase II);GO:0046427(positive regulation of receptor signaling pathway via JAK-STAT);GO:0050680(negative regulation of epithelial cell pro…	04060(Cytokine-cytokine receptor interaction)	K05446	NA	interleukin 26 [Source:NCBI gene;Acc:100037932]	NA	0.0001	0.05972	0.0001	0.897091	10.3197	0.0001	0.00534194	-7.54842	0.0082682	1	down	yes
ENSSSCG00000040642	LASP1	ENSSSCT00000039383;ENSSSCT00000047041	GO:0005515(protein binding);GO:0005737(cytoplasm);GO:0005925(focal adhesion);GO:0046872(metal ion binding);GO:0051015(actin filament binding);GO:0051015(actin filament binding)	NA	NA	NA	LIM and SH3 protein 1 [Source:NCBI gene;Acc:110256017]	NA	3.46501	2.06302	3.00731	24.5013	4.97407	32.0212	0.138794	-2.84898	0.00830659	1	down	yes
ENSSSCG00000000157	BPIFC	ENSSSCT00000048515;ENSSSCT00000000165;ENSSSCT00000036153	GO:0005615(extracellular space);GO:0008289(lipid binding);GO:0008289(lipid binding)	NA	NA	NA	BPI fold containing family C [Source:NCBI gene;Acc:100519483]	NA	0.03693	0.282434	1.05921	0.0001	0.0001	0.0001	4595.25	12.1659	0.00859721	1	up	yes
ENSSSCG00000003721	CHST9	ENSSSCT00000004121;ENSSSCT00000048055	GO:0000139(Golgi membrane);GO:0001537(N-acetylgalactosamine 4-O-sulfotransferase activity);GO:0005794(Golgi apparatus);GO:0005975(carbohydrate metabolic process);GO:0006790(sulfur compound metabolic process);GO:0008146(sulfotransferase activity);GO:0016020(membrane);GO:0016021(integral component of membrane);GO:0016051(carbohydrate biosynthetic process);GO:0016740(transferase activity);GO:0016740…	NA	K09673	EC:2.8.2.-	carbohydrate sulfotransferase 9 [Source:NCBI gene;Acc:100515146]	NA	0.0001	0.0001	0.0001	0.641026	0.668244	0.336427	0.000182294	-12.4214	0.00907537	1	down	yes
ENSSSCG00000029545	GPRC5D	ENSSSCT00000025280;ENSSSCT00000051165;ENSSSCT00000056531	GO:0004930(G protein-coupled receptor activity);GO:0005886(plasma membrane);GO:0007186(G protein-coupled receptor signaling pathway);GO:0016020(membrane);GO:0016021(integral component of membrane);GO:0030295(protein kinase activator activity);GO:0032147(activation of protein kinase activity);GO:0043235(receptor complex);GO:0043235(receptor complex)	NA	K04621	NA	G protein-coupled receptor class C group 5 member D [Source:NCBI gene;Acc:100739328]	NA	0.0001	0.0001	0.0001	0.251325	1.08081	0.106548	0.000208524	-12.2275	0.00940027	1	down	yes
ENSSSCG00000003078	CEACAM19	ENSSSCT00000003415	GO:0016020(membrane);GO:0016021(integral component of membrane)	NA	K16825	NA	carcinoembryonic antigen related cell adhesion molecule 19 [Source:NCBI gene;Acc:100738302]	NA	0.0001	0.0001	0.0001	1.07279	1.07444	0.415307	0.000117071	-13.0603	0.00996096	1	down	yes
ENSSSCG00000015584	PROX1	ENSSSCT00000055669;ENSSSCT00000041639;ENSSSCT00000061770;ENSSSCT00000016977	GO:0000122(negative regulation of transcription by RNA polymerase II);GO:0000978(RNA polymerase II proximal promoter sequence-specific DNA binding);GO:0000981(DNA-binding transcription factor activity, RNA polymerase II-specific);GO:0001227(DNA-binding transcription repressor activity, RNA polymerase II-specific);GO:0001709(cell fate determination);GO:0001822(kidney development);GO:0001889(liver …	NA	K20211	NA	prospero homeobox 1 [Source:NCBI gene;Acc:100169702]	NA	0.546192	5.56469	0.854942	0.0001	0.0001	0.110869	62.7161	5.97076	0.0106518	1	up	yes
ENSSSCG00000006579	S100A3	ENSSSCT00000007207	GO:0005509(calcium ion binding);GO:0005730(nucleolus);GO:0005829(cytosol);GO:0008270(zinc ion binding);GO:0046872(metal ion binding);GO:0046914(transition metal ion binding)	NA	NA	NA	S100 calcium binding protein A3 [Source:NCBI gene;Acc:100157925]	NA	8.52881	6.28235	0.0001	0.0001	0.0001	0.0001	49370.9	15.5914	0.0111806	1	up	yes
ENSSSCG00000018072	ENSSSCG00000018072	ENSSSCT00000019667	NA	NA	NA	NA		NA	17.7618	30.4273	58.1067	25.3209	1699.98	10.1441	0.0612499	-4.02915	0.0114259	1	down	yes
ENSSSCG00000018062	ENSSSCG00000018062	ENSSSCT00000019657	NA	NA	NA	NA		NA	92.3912	29.583	39.8434	66.9356	2638.12	12.6478	0.059542	-4.06995	0.0114447	1	down	yes
ENSSSCG00000002495	SYNE3	ENSSSCT00000051758;ENSSSCT00000062424;ENSSSCT00000055239;ENSSSCT00000047848;ENSSSCT00000059431;ENSSSCT00000064433;ENSSSCT00000042919;ENSSSCT00000050703;ENSSSCT00000064896;ENSSSCT00000002773	GO:0005635(nuclear envelope);GO:0005640(nuclear outer membrane);GO:0005737(cytoplasm);GO:0007010(cytoskeleton organization);GO:0007097(nuclear migration);GO:0008092(cytoskeletal protein binding);GO:0008360(regulation of cell shape);GO:0016020(membrane);GO:0016021(integral component of membrane);GO:0031965(nuclear membrane);GO:0034993(meiotic nuclear membrane microtubule tethering complex);GO:0051…	NA	K21761	NA	spectrin repeat containing nuclear envelope family member 3 [Source:NCBI gene;Acc:100525411]	NA	0.0770964	0.543143	0.0456516	0.0734819	18.6421	0.111277	0.0353691	-4.82137	0.0114608	1	down	yes
ENSSSCG00000034044	RASD1	ENSSSCT00000048542	GO:0000166(nucleotide binding);GO:0003924(GTPase activity);GO:0005525(GTP binding);GO:0007165(signal transduction);GO:0016020(membrane);GO:0016529(sarcoplasmic reticulum)	04713(Circadian entrainment);04934(Cushing syndrome)	K07843	NA	ras related dexamethasone induced 1 [Source:NCBI gene;Acc:100512496]	NA	0.077247	0.32605	0.534919	0.240365	18.4373	0.19587	0.0497108	-4.3303	0.0116143	1	down	yes
ENSSSCG00000016435	SMARCD3	ENSSSCT00000041203;ENSSSCT00000017896;ENSSSCT00000060990;ENSSSCT00000051329	GO:0000790(nuclear chromatin);GO:0002052(positive regulation of neuroblast proliferation);GO:0003007(heart morphogenesis);GO:0003139(secondary heart field specification);GO:0003219(cardiac right ventricle formation);GO:0003407(neural retina development);GO:0005102(signaling receptor binding);GO:0005515(protein binding);GO:0005634(nucleus);GO:0005654(nucleoplasm);GO:0006337(nucleosome disassembly)…	04714(Thermogenesis);05225(Hepatocellular carcinoma);05225(Hepatocellular carcinoma)	K11650	NA	SWI/SNF related, matrix associated, actin dependent regulator of chromatin, subfamily d, member 3 [Source:NCBI gene;Acc:100521999]	NA	0.0924582	0.591106	1.07712	0.0001	0.0001	0.0001	5868.95	12.5189	0.0118585	1	up	yes
ENSSSCG00000035868	ENSSSCG00000035868	ENSSSCT00000039503	NA	04740(Olfactory transduction)	K04257	NA	olfactory receptor 51B6-like [Source:NCBI gene;Acc:110255364]	NA	0.0001	0.0001	0.0001	0.531824	2.6809	1.58306	6.25549e-05	-13.9645	0.0123692	1	down	yes
ENSSSCG00000017222	OTOP2	ENSSSCT00000018748;ENSSSCT00000025573	GO:0015252(proton channel activity);GO:0016020(membrane);GO:0016021(integral component of membrane);GO:1902600(proton transmembrane transport);GO:1902600(proton transmembrane transport)	NA	NA	NA	otopetrin 2 [Source:NCBI gene;Acc:100512069]	NA	0.0001	0.0001	0.0001	0.0838	0.619073	0.568871	0.000235897	-12.0496	0.0125482	1	down	yes
ENSSSCG00000012147	S100G	ENSSSCT00000049484;ENSSSCT00000013286	GO:0005499(vitamin D binding);GO:0005509(calcium ion binding);GO:0016323(basolateral plasma membrane);GO:0016324(apical plasma membrane);GO:0046872(metal ion binding);GO:0046914(transition metal ion binding);GO:0046914(transition metal ion binding)	04978(Mineral absorption);04978(Mineral absorption)	K14734	NA	S100 calcium binding protein G [Source:NCBI gene;Acc:397265]	NA	0.0001	0.0001	0.0001	0.630637	0.496151	0.344622	0.000203886	-12.26	0.0133232	1	down	yes
ENSSSCG00000008664	FAM84A	ENSSSCT00000009481	NA	NA	K22805	NA	family with sequence similarity 84 member A [Source:NCBI gene;Acc:100518964]	NA	0.401426	0.0001	0.0001	0.319605	21.4509	0.974137	0.017658	-5.82353	0.0138724	1	down	yes
ENSSSCG00000035593	ENSSSCG00000035593	ENSSSCT00000044507	NA	NA	NA	NA	collagen alpha-1(I) chain-like [Source:NCBI gene;Acc:102157778]	NA	0.0001	0.0001	0.0001	0.313529	1.0554	0.038961	0.000213086	-12.1963	0.0143035	1	down	yes
ENSSSCG00000012680	GPC3	ENSSSCT00000033241;ENSSSCT00000013862;ENSSSCT00000063893;ENSSSCT00000058967;ENSSSCT00000039232	GO:0001658(branching involved in ureteric bud morphogenesis);GO:0001822(kidney development);GO:0005764(lysosome);GO:0005886(plasma membrane);GO:0008285(negative regulation of cell population proliferation);GO:0009617(response to bacterium);GO:0009887(animal organ morphogenesis);GO:0009948(anterior/posterior axis specification);GO:0009966(regulation of signal transduction);GO:0010171(body morphoge…	05205(Proteoglycans in cancer);05205(Proteoglycans in cancer)	K08109	NA	glypican 3 [Source:NCBI gene;Acc:100516171]	NA	0.266169	0.168614	0.727655	2.50143	4.51198	5.74828	0.091088	-3.45659	0.0144177	1	down	yes
ENSSSCG00000004155	OLIG3	ENSSSCT00000004593	GO:0000122(negative regulation of transcription by RNA polymerase II);GO:0003714(transcription corepressor activity);GO:0006355(regulation of transcription, DNA-templated);GO:0010468(regulation of gene expression);GO:0021520(spinal cord motor neuron cell fate specification);GO:0021522(spinal cord motor neuron differentiation);GO:0046983(protein dimerization activity);GO:0097476(spinal cord motor …	NA	K09085	NA	oligodendrocyte transcription factor 3 [Source:NCBI gene;Acc:100153431]	NA	0.0001	0.0001	0.0001	0.153644	2.47434	2.66332	5.66967e-05	-14.1064	0.0145861	1	down	yes
ENSSSCG00000032478	MLLT6	ENSSSCT00000048754;ENSSSCT00000049023;ENSSSCT00000048529;ENSSSCT00000047628	GO:0003014(renal system process);GO:0007588(excretion);GO:0010765(positive regulation of sodium ion transport);GO:0031491(nucleosome binding);GO:0035811(negative regulation of urine volume);GO:0035812(renal sodium excretion);GO:0036359(renal potassium excretion);GO:0042393(histone binding);GO:0045944(positive regulation of transcription by RNA polymerase II);GO:0046872(metal ion binding);GO:20011…	NA	NA	NA	MLLT6, PHD finger domain containing [Source:NCBI gene;Acc:102158177]	NA	0.0538826	0.252139	0.196701	0.0001	0.0001	0.0001	1675.74	10.7106	0.0152979	1	up	yes
ENSSSCG00000010497	ENTPD1	ENSSSCT00000011485;ENSSSCT00000034869	GO:0003824(catalytic activity);GO:0005975(carbohydrate metabolic process);GO:0016020(membrane);GO:0016021(integral component of membrane);GO:0016616(oxidoreductase activity, acting on the CH-OH group of donors, NAD or NADP as acceptor);GO:0016787(hydrolase activity);GO:0055114(oxidation-reduction process);GO:0055114(oxidation-reduction process)	00230(Purine metabolism);00240(Pyrimidine metabolism);05169(Epstein-Barr virus infection);05169(Epstein-Barr virus infection)	K01510	EC:3.6.1.5	ectonucleoside triphosphate diphosphohydrolase 1 [Source:NCBI gene;Acc:397298]	NA	0.602058	0.206012	0.673214	0.0001	0.0001	0.0001	4937.61	12.2696	0.0157432	1	up	yes
ENSSSCG00000007502	SPO11	ENSSSCT00000008214	GO:0000737(DNA catabolic process, endonucleolytic);GO:0000781(chromosome, telomeric region);GO:0001541(ovarian follicle development);GO:0003677(DNA binding);GO:0003824(catalytic activity);GO:0005524(ATP binding);GO:0005694(chromosome);GO:0006259(DNA metabolic process);GO:0007129(synapsis);GO:0007130(synaptonemal complex assembly);GO:0007131(reciprocal meiotic recombination);GO:0007141(male meiosi…	NA	K10878	NA	SPO11, initiator of meiotic double stranded breaks [Source:NCBI gene;Acc:100125974]	NA	0.342905	1.73049	0.0001	2.50041	3.29305	38.3457	0.0469764	-4.41192	0.0166386	1	down	yes
ENSSSCG00000000182	WNT10B	ENSSSCT00000044121;ENSSSCT00000000191	GO:0000086(G2/M transition of mitotic cell cycle);GO:0000122(negative regulation of transcription by RNA polymerase II);GO:0002062(chondrocyte differentiation);GO:0005102(signaling receptor binding);GO:0005109(frizzled binding);GO:0005576(extracellular region);GO:0005615(extracellular space);GO:0006357(regulation of transcription by RNA polymerase II);GO:0006629(lipid metabolic process);GO:000705…	04150(mTOR signaling pathway);04310(Wnt signaling pathway);04390(Hippo signaling pathway);04550(Signaling pathways regulating pluripotency of stem cells);04916(Melanogenesis);04934(Cushing syndrome);05165(Human papillomavirus infection);05200(Pathways in cancer);05205(Proteoglycans in cancer);05217(Basal cell carcinoma);05224(Breast cancer);05225(Hepatocellular carcinoma);05226(Gastric cancer);05…	K01357	NA	Wnt family member 10B [Source:NCBI gene;Acc:100126276]	NA	0.125284	0.0001	0.0789623	0.0001	4.4498	3.87351	0.0245508	-5.34809	0.0167369	1	down	yes
ENSSSCG00000001489	ENSSSCG00000001489	ENSSSCT00000001661	GO:0003743(translation initiation factor activity);GO:0006413(translational initiation)	NA	NA	NA		NA	12.2701	11.4752	0.0001	0.0001	0.0001	0.0001	79151.2	16.2723	0.0168699	1	up	yes
ENSSSCG00000021535	ENSSSCG00000021535	ENSSSCT00000022485	NA	NA	NA	NA		NA	0.354121	1.90917	1.36991	0.0001	0.0001	0.0001	12110.6	13.564	0.0183816	1	up	yes
ENSSSCG00000007062	LAMP5	ENSSSCT00000007733;ENSSSCT00000062718	GO:0005764(lysosome);GO:0005770(late endosome);GO:0005886(plasma membrane);GO:0010008(endosome membrane);GO:0016020(membrane);GO:0016021(integral component of membrane);GO:0030659(cytoplasmic vesicle membrane);GO:0031901(early endosome membrane);GO:0032584(growth cone membrane);GO:0032590(dendrite membrane);GO:0033116(endoplasmic reticulum-Golgi intermediate compartment membrane);GO:0055038(recyc…	NA	NA	NA	lysosomal associated membrane protein family member 5 [Source:NCBI gene;Acc:100154727]	NA	0.0001	0.0001	0.0001	1.00153	2.04124	0.0001	9.85912e-05	-13.3082	0.0190943	1	down	yes
ENSSSCG00000021473	ENSSSCG00000021473	ENSSSCT00000007668	GO:0005515(protein binding)	NA	NA	NA		NA	0.507327	2.62863	4.83092	0.37186	0.144054	0.183818	11.3856	3.50914	0.0192068	1	up	yes
ENSSSCG00000037592	SLF2	ENSSSCT00000057557	GO:0000785(chromatin);GO:0005634(nucleus);GO:0006974(cellular response to DNA damage stimulus);GO:0031334(positive regulation of protein complex assembly);GO:0031625(ubiquitin protein ligase binding);GO:0034184(positive regulation of maintenance of mitotic sister chromatid cohesion);GO:0035861(site of double-strand break);GO:0043231(intracellular membrane-bounded organelle);GO:0044877(protein-con…	NA	NA	NA	SMC5-SMC6 complex localization factor protein 2 [Source:NCBI gene;Acc:110256637]	NA	2.55597	0.898804	1.89622	5.76266	31.7087	1.86554	0.13603	-2.878	0.0193671	1	down	yes
ENSSSCG00000005893	ENSSSCG00000005893	ENSSSCT00000054668	GO:0016020(membrane);GO:0016021(integral component of membrane)	NA	NA	NA		NA	0.0001	1.15908	3.60557	0.0001	0.0001	0.0001	15882.5	13.9552	0.0195681	1	up	yes
ENSSSCG00000035621	GABRB1	ENSSSCT00000037068	GO:0004888(transmembrane signaling receptor activity);GO:0004890(GABA-A receptor activity);GO:0005216(ion channel activity);GO:0005230(extracellular ligand-gated ion channel activity);GO:0005886(plasma membrane);GO:0006811(ion transport);GO:0007214(gamma-aminobutyric acid signaling pathway);GO:0016020(membrane);GO:0016021(integral component of membrane);GO:0022851(GABA-gated chloride ion channel …	04080(Neuroactive ligand-receptor interaction);04723(Retrograde endocannabinoid signaling);04726(Serotonergic synapse);04727(GABAergic synapse);05032(Morphine addiction);05033(Nicotine addiction)	K05181	NA	gamma-aminobutyric acid type A receptor beta1 subunit [Source:NCBI gene;Acc:100623822]	NA	0.01529	0.0001	0.0001	0.041516	1.15882	0.55306	0.00883429	-6.82267	0.0195881	1	down	yes
ENSSSCG00000036274	ENSSSCG00000036274	ENSSSCT00000017761;ENSSSCT00000017765;ENSSSCT00000017754;ENSSSCT00000017762;ENSSSCT00000047497	GO:0008194(UDP-glycosyltransferase activity);GO:0015020(glucuronosyltransferase activity);GO:0016020(membrane);GO:0016021(integral component of membrane);GO:0016740(transferase activity);GO:0016757(transferase activity, transferring glycosyl groups);GO:0016758(transferase activity, transferring hexosyl groups);GO:0043231(intracellular membrane-bounded organelle);GO:0052696(flavonoid glucuronidati…	00040(Pentose and glucuronate interconversions);00053(Ascorbate and aldarate metabolism);00140(Steroid hormone biosynthesis);00830(Retinol metabolism);00860(Porphyrin and chlorophyll metabolism);00980(Metabolism of xenobiotics by cytochrome P450);00982(Drug metabolism - cytochrome P450);00983(Drug metabolism - other enzymes);05204(Chemical carcinogenesis);05204(Chemical carcinogenesis)	K00699	EC:2.4.1.17	UDP glucuronosyltransferase 1 family, polypeptide A6 [Source:NCBI gene;Acc:100152603]	NA	0.578072	0.111755	0.0001	0.240133	9.75538	2.52353	0.0551102	-4.18154	0.020486	1	down	yes
ENSSSCG00000016343	TWIST2	ENSSSCT00000017798	GO:0005634(nucleus);GO:0005730(nucleolus);GO:0005737(cytoplasm);GO:0030335(positive regulation of cell migration);GO:0045668(negative regulation of osteoblast differentiation);GO:0046983(protein dimerization activity)	05205(Proteoglycans in cancer)	K09069	NA	twist family bHLH transcription factor 2 [Source:NCBI gene;Acc:100519927]	NA	2.10252	10.7706	0.0001	0.0001	0.0001	0.0001	42910.8	15.3891	0.0211188	1	up	yes
ENSSSCG00000003218	MYBPC2	ENSSSCT00000003575;ENSSSCT00000003574	GO:0005515(protein binding);GO:0005865(striated muscle thin filament);GO:0006936(muscle contraction);GO:0008307(structural constituent of muscle);GO:0030017(sarcomere);GO:0030018(Z disc);GO:0030240(skeletal muscle thin filament assembly);GO:0030241(skeletal muscle myosin thick filament assembly);GO:0031430(M band);GO:0045214(sarcomere organization);GO:0048739(cardiac muscle fiber development);GO:…	NA	K12558	NA	myosin binding protein C, fast type [Source:NCBI gene;Acc:100511817]	NA	0.0001	0.0001	0.0001	0.306164	1.14244	0.0001	0.000207081	-12.2375	0.0211927	1	down	yes
ENSSSCG00000009554	GRTP1	ENSSSCT00000049616;ENSSSCT00000045822;ENSSSCT00000010473	GO:0005096(GTPase activator activity);GO:0005623(cell);GO:0006886(intracellular protein transport);GO:0017137(Rab GTPase binding);GO:0090630(activation of GTPase activity);GO:0090630(activation of GTPase activity)	NA	K19953	NA	growth hormone regulated TBC protein 1 [Source:NCBI gene;Acc:100738350]	NA	1.56168	0.456154	0.0001	0.0001	0.0001	0.0001	6726.45	12.7156	0.021656	1	up	yes
ENSSSCG00000022614	DQX1	ENSSSCT00000040273;ENSSSCT00000026262	GO:0000166(nucleotide binding);GO:0003723(RNA binding);GO:0004386(helicase activity);GO:0005524(ATP binding);GO:0016787(hydrolase activity);GO:0034459(ATP-dependent 3'-5' RNA helicase activity);GO:0034459(ATP-dependent 3'-5' RNA helicase activity)	NA	K14433	EC:3.6.4.13	DEAQ-box RNA dependent ATPase 1 [Source:NCBI gene;Acc:100518366]	NA	0.187878	0.0631225	0.280523	0.0001	0.0001	0.0001	1771.74	10.791	0.0216563	1	up	yes
ENSSSCG00000014538	MGAT1	ENSSSCT00000039434;ENSSSCT00000049991;ENSSSCT00000015888;ENSSSCT00000046302;ENSSSCT00000056705	GO:0000139(Golgi membrane);GO:0001701(in utero embryonic development);GO:0003827(alpha-1,3-mannosylglycoprotein 2-beta-N-acetylglucosaminyltransferase activity);GO:0005794(Golgi apparatus);GO:0006049(UDP-N-acetylglucosamine catabolic process);GO:0006486(protein glycosylation);GO:0006487(protein N-linked glycosylation);GO:0008375(acetylglucosaminyltransferase activity);GO:0016020(membrane);GO:0016…	00510(N-Glycan biosynthesis);00510(N-Glycan biosynthesis)	K00726	EC:2.4.1.101	mannosyl (alpha-1,3-)-glycoprotein beta-1,2-N-acetylglucosaminyltransferase [Source:NCBI gene;Acc:780412]	NA	5.41835	1.49529	0.726598	0.0942239	0.271455	0.452821	9.33444	3.22256	0.0218388	1	up	yes
ENSSSCG00000033037	ENSSSCG00000033037	ENSSSCT00000063295;ENSSSCT00000060539	GO:0016020(membrane);GO:0016021(integral component of membrane);GO:0022857(transmembrane transporter activity);GO:0055085(transmembrane transport);GO:0055085(transmembrane transport)	NA	K15113	NA	solute carrier family 25 member 37 [Source:NCBI gene;Acc:100153622]	NA	1.14965	0.299467	0.0001	0.0001	0.0001	0.0001	4830.72	12.238	0.0218529	1	up	yes
ENSSSCG00000010772	ADAM8	ENSSSCT00000033889	GO:0000902(cell morphogenesis);GO:0001525(angiogenesis);GO:0002102(podosome);GO:0002523(leukocyte migration involved in inflammatory response);GO:0002675(positive regulation of acute inflammatory response);GO:0002693(positive regulation of cellular extravasation);GO:0004222(metalloendopeptidase activity);GO:0005509(calcium ion binding);GO:0005737(cytoplasm);GO:0005886(plasma membrane);GO:0005887(…	NA	K06540	EC:3.4.24.-	ADAM metallopeptidase domain 8 [Source:NCBI gene;Acc:100156146]	NA	0.505401	3.11245	0.260696	0.05143	0.0001	0.0001	75.1219	6.23116	0.0219015	1	up	yes
ENSSSCG00000017136	TBCD	ENSSSCT00000018654	GO:0000226(microtubule cytoskeleton organization);GO:0000278(mitotic cell cycle);GO:0005096(GTPase activator activity);GO:0005813(centrosome);GO:0005912(adherens junction);GO:0005923(bicellular tight junction);GO:0006457(protein folding);GO:0007021(tubulin complex assembly);GO:0007023(post-chaperonin tubulin folding pathway);GO:0016328(lateral plasma membrane);GO:0031115(negative regulation of mi…	NA	K21767	NA	tubulin folding cofactor D [Source:NCBI gene;Acc:100512127]	NA	6.26217	9.25818	3.35155	0.523547	0.080738	1.38875	9.46891	3.2432	0.0219035	1	up	yes
ENSSSCG00000031751	ENSSSCG00000031751	ENSSSCT00000058366	GO:0000786(nucleosome);GO:0003677(DNA binding);GO:0005634(nucleus);GO:0005694(chromosome);GO:0006334(nucleosome assembly);GO:0006352(DNA-templated transcription, initiation);GO:0046982(protein heterodimerization activity)	NA	NA	NA	histone H4 [Source:NCBI gene;Acc:110261675]	NA	582.035	679.881	3.01836	43.4626	0.0001	21.8323	19.3726	4.27595	0.0219513	1	up	yes
ENSSSCG00000032795	IL18R1	ENSSSCT00000051220;ENSSSCT00000062107	GO:0005515(protein binding);GO:0007165(signal transduction);GO:0016020(membrane);GO:0016021(integral component of membrane);GO:0030101(natural killer cell activation);GO:0032729(positive regulation of interferon-gamma production);GO:0035655(interleukin-18-mediated signaling pathway);GO:0042007(interleukin-18 binding);GO:0042008(interleukin-18 receptor activity);GO:0045063(T-helper 1 cell differen…	04060(Cytokine-cytokine receptor interaction);04668(TNF signaling pathway);05321(Inflammatory bowel disease (IBD));05321(Inflammatory bowel disease (IBD))	K05173	NA	interleukin 18 receptor 1 [Source:NCBI gene;Acc:397179]	NA	0.0001	0.0001	0.0001	0.0001	0.636694	0.140668	0.000385871	-11.3396	0.0220846	1	down	yes
ENSSSCG00000008413	GPR75	ENSSSCT00000048891;ENSSSCT00000009213	GO:0004930(G protein-coupled receptor activity);GO:0005886(plasma membrane);GO:0007186(G protein-coupled receptor signaling pathway);GO:0016020(membrane);GO:0016021(integral component of membrane);GO:0016493(C-C chemokine receptor activity);GO:0070098(chemokine-mediated signaling pathway);GO:1901214(regulation of neuron death);GO:1901214(regulation of neuron death)	NA	K08417	NA	G protein-coupled receptor 75 [Source:NCBI gene;Acc:100517153]	NA	0.055662	0.28062	0.23575	0.0001	0.0001	0.0001	1906.77	10.8969	0.0228468	1	up	yes
ENSSSCG00000018079	ENSSSCG00000018079	ENSSSCT00000019674	NA	NA	NA	NA		NA	1640.52	1292.4	1407.24	1617.06	31668.3	1134.12	0.126096	-2.9874	0.0229126	1	down	yes
ENSSSCG00000007236	TTLL9	ENSSSCT00000007917;ENSSSCT00000052088	GO:0006464(cellular protein modification process);GO:0006464(cellular protein modification process)	NA	K16603	EC:6.-.-.-	tubulin tyrosine ligase like 9 [Source:NCBI gene;Acc:100739146]	NA	0.0001	0.0001	0.0001	0.444418	0.398178	0.0884902	0.000322204	-11.5997	0.0232578	1	down	yes
ENSSSCG00000031122	HIST1H2BB	ENSSSCT00000001230	GO:0000786(nucleosome);GO:0003677(DNA binding);GO:0005634(nucleus);GO:0005654(nucleoplasm);GO:0005694(chromosome);GO:0005829(cytosol);GO:0006334(nucleosome assembly);GO:0046982(protein heterodimerization activity)	05034(Alcoholism);05203(Viral carcinogenesis);05322(Systemic lupus erythematosus)	K11252	NA	histone H2B type 1-B [Source:NCBI gene;Acc:110261486]	NA	922.911	38.8077	0.060145	13.6426	24.8343	16.3508	17.5418	4.13273	0.0232631	1	up	yes
ENSSSCG00000015627	ZPBP	ENSSSCT00000017021	GO:0005576(extracellular region);GO:0007339(binding of sperm to zona pellucida)	NA	NA	NA	zona pellucida binding protein [Source:NCBI gene;Acc:397194]	NA	0.0001	0.0001	0.0001	0.0001	3.96666	0.948166	6.10386e-05	-13.9999	0.0233052	1	down	yes
ENSSSCG00000003740	ZSCAN30	ENSSSCT00000004141;ENSSSCT00000059914;ENSSSCT00000037411	GO:0003676(nucleic acid binding);GO:0003700(DNA-binding transcription factor activity);GO:0005634(nucleus);GO:0006355(regulation of transcription, DNA-templated);GO:0046872(metal ion binding);GO:0046872(metal ion binding)	NA	K09230	NA	zinc finger and SCAN domain containing 30 [Source:NCBI gene;Acc:100519372]	NA	0.319133	1.50053	0.0001	0.0001	0.0001	0.0001	6065.88	12.5665	0.0235591	1	up	yes
ENSSSCG00000001091	KIAA0319	ENSSSCT00000001187	GO:0001764(neuron migration);GO:0005769(early endosome);GO:0005886(plasma membrane);GO:0016020(membrane);GO:0016021(integral component of membrane);GO:0031410(cytoplasmic vesicle);GO:0043231(intracellular membrane-bounded organelle);GO:2000171(negative regulation of dendrite development)	NA	NA	NA	KIAA0319 ortholog [Source:NCBI gene;Acc:100738226]	NA	0.140811	0.471973	0.375129	0.0001	0.0001	0.0001	3293.04	11.6852	0.0244229	1	up	yes
ENSSSCG00000017915	VMO1	ENSSSCT00000019497	NA	NA	NA	NA	vitelline membrane outer layer 1 homolog [Source:NCBI gene;Acc:100512921]	NA	0.0001	0.0001	0.0001	0.881132	0.0001	2.29345	9.44977e-05	-13.3694	0.0248336	1	down	yes
ENSSSCG00000036831	EFNA4	ENSSSCT00000042167	GO:0016020(membrane);GO:0046875(ephrin receptor binding);GO:0048013(ephrin receptor signaling pathway)	04010(MAPK signaling pathway);04014(Ras signaling pathway);04015(Rap1 signaling pathway);04151(PI3K-Akt signaling pathway);04360(Axon guidance)	K05462	NA	ephrin A4 [Source:NCBI gene;Acc:100154710]	NA	0.0001	0.0001	0.0001	0.512186	0.0001	1.30954	0.00016467	-12.5681	0.0252385	1	down	yes
ENSSSCG00000007935	ENSSSCG00000007935	ENSSSCT00000052434;ENSSSCT00000008697;ENSSSCT00000065921;ENSSSCT00000060572;ENSSSCT00000063715	NA	NA	NA	NA	chromosome 3 C16orf71 homolog [Source:NCBI gene;Acc:100525811]	NA	0.0001	0.824476	0.422487	0.0001	0.0001	0.0001	4156.88	12.0213	0.0256541	1	up	yes
ENSSSCG00000006105	GEM	ENSSSCT00000033083;ENSSSCT00000006697	GO:0000166(nucleotide binding);GO:0000278(mitotic cell cycle);GO:0000287(magnesium ion binding);GO:0003924(GTPase activity);GO:0005246(calcium channel regulator activity);GO:0005525(GTP binding);GO:0005634(nucleus);GO:0005886(plasma membrane);GO:0007165(signal transduction);GO:0009898(cytoplasmic side of plasma membrane);GO:0016020(membrane);GO:0019003(GDP binding);GO:0030496(midbody);GO:0051233(…	NA	K07846	NA	GTP binding protein overexpressed in skeletal muscle [Source:NCBI gene;Acc:404772]	NA	0.0001	0.0001	0.0001	1.68855	0.39806	0.0001	0.000143767	-12.764	0.0257066	1	down	yes
ENSSSCG00000015085	IL10RA	ENSSSCT00000016451;ENSSSCT00000036681	GO:0004896(cytokine receptor activity);GO:0004920(interleukin-10 receptor activity);GO:0005515(protein binding);GO:0005886(plasma membrane);GO:0010507(negative regulation of autophagy);GO:0016020(membrane);GO:0016021(integral component of membrane);GO:0019221(cytokine-mediated signaling pathway);GO:0046427(positive regulation of receptor signaling pathway via JAK-STAT);GO:0070086(ubiquitin-depend…	04060(Cytokine-cytokine receptor interaction);04630(Jak-STAT signaling pathway);05145(Toxoplasmosis);05152(Tuberculosis);05163(Human cytomegalovirus infection);05163(Human cytomegalovirus infection)	K05134	NA	interleukin 10 receptor subunit alpha [Source:NCBI gene;Acc:100525654]	NA	0.0353101	0.202208	0.143435	0.0999807	5.4185	0.470839	0.0636054	-3.97471	0.0258595	1	down	yes
ENSSSCG00000033844	CYP1B1	ENSSSCT00000052132;ENSSSCT00000065742	GO:0001525(angiogenesis);GO:0002930(trabecular meshwork development);GO:0004497(monooxygenase activity);GO:0005506(iron ion binding);GO:0005739(mitochondrion);GO:0006725(cellular aromatic compound metabolic process);GO:0006805(xenobiotic metabolic process);GO:0006809(nitric oxide biosynthetic process);GO:0007155(cell adhesion);GO:0008202(steroid metabolic process);GO:0008210(estrogen metabolic pr…	00140(Steroid hormone biosynthesis);00380(Tryptophan metabolism);00980(Metabolism of xenobiotics by cytochrome P450);04913(Ovarian steroidogenesis);05204(Chemical carcinogenesis);05206(MicroRNAs in cancer);05206(MicroRNAs in cancer)	K07410	EC:1.14.14.1	cytochrome P450 1B1 [Source:NCBI gene;Acc:100625479]	NA	0.0001	0.0001	0.0001	0.475525	0.231377	0.0001	0.000424327	-11.2025	0.026228	1	down	yes
ENSSSCG00000012871	FGF19	ENSSSCT00000014068;ENSSSCT00000058728	GO:0001934(positive regulation of protein phosphorylation);GO:0005104(fibroblast growth factor receptor binding);GO:0005576(extracellular region);GO:0008083(growth factor activity);GO:0008284(positive regulation of cell population proliferation);GO:0008543(fibroblast growth factor receptor signaling pathway);GO:0010469(regulation of signaling receptor activity);GO:0010629(negative regulation of g…	04010(MAPK signaling pathway);04014(Ras signaling pathway);04015(Rap1 signaling pathway);04151(PI3K-Akt signaling pathway);04810(Regulation of actin cytoskeleton);05200(Pathways in cancer);05218(Melanoma);05224(Breast cancer);05226(Gastric cancer);05226(Gastric cancer)	K22603	NA	fibroblast growth factor 19 [Source:NCBI gene;Acc:100518950]	NA	0.0001	0.0001	0.0001	2.03735	0.0001	0.776	0.000106631	-13.1951	0.0264831	1	down	yes
ENSSSCG00000009444	OLFM4	ENSSSCT00000010352;ENSSSCT00000059168	GO:0003824(catalytic activity);GO:0005615(extracellular space);GO:0005886(plasma membrane);GO:0042581(specific granule);GO:0042803(protein homodimerization activity);GO:0045296(cadherin binding);GO:0048471(perinuclear region of cytoplasm);GO:0051260(protein homooligomerization);GO:1900026(positive regulation of substrate adhesion-dependent cell spreading);GO:1900026(positive regulation of substra…	NA	NA	NA	olfactomedin 4 [Source:NCBI gene;Acc:100737320]	NA	0.0001	0.0001	0.0001	0.601726	0.0001	1.01896	0.000185096	-12.3994	0.0265725	1	down	yes
ENSSSCG00000004540	ONECUT2	ENSSSCT00000005015	GO:0000978(RNA polymerase II proximal promoter sequence-specific DNA binding);GO:0001228(DNA-binding transcription activator activity, RNA polymerase II-specific);GO:0001889(liver development);GO:0001952(regulation of cell-matrix adhesion);GO:0002064(epithelial cell development);GO:0003677(DNA binding);GO:0003700(DNA-binding transcription factor activity);GO:0005634(nucleus);GO:0005654(nucleoplas…	NA	NA	NA	one cut homeobox 2 [Source:NCBI gene;Acc:106507181]	NA	39.6802	2.60929	15.1987	71.0471	419.423	8.15046	0.115294	-3.11661	0.0267899	1	down	yes
ENSSSCG00000006161	IL7	ENSSSCT00000035321;ENSSSCT00000006755	GO:0001961(positive regulation of cytokine-mediated signaling pathway);GO:0002360(T cell lineage commitment);GO:0005125(cytokine activity);GO:0005126(cytokine receptor binding);GO:0005139(interleukin-7 receptor binding);GO:0005576(extracellular region);GO:0005615(extracellular space);GO:0006955(immune response);GO:0008083(growth factor activity);GO:0010468(regulation of gene expression);GO:001046…	04060(Cytokine-cytokine receptor interaction);04151(PI3K-Akt signaling pathway);04630(Jak-STAT signaling pathway);04640(Hematopoietic cell lineage);05200(Pathways in cancer);05200(Pathways in cancer)	K05431	NA	interleukin 7 [Source:NCBI gene;Acc:397253]	NA	0.0001	0.0001	0.0001	1.52439	0.0001	0.818348	0.00012805	-12.931	0.0272004	1	down	yes
ENSSSCG00000000590	PLCZ1	ENSSSCT00000000635	GO:0004435(phosphatidylinositol phospholipase C activity);GO:0004629(phospholipase C activity);GO:0005546(phosphatidylinositol-4,5-bisphosphate binding);GO:0005634(nucleus);GO:0005654(nucleoplasm);GO:0005730(nucleolus);GO:0005829(cytosol);GO:0006629(lipid metabolic process);GO:0006816(calcium ion transport);GO:0007165(signal transduction);GO:0007204(positive regulation of cytosolic calcium ion co…	00562(Inositol phosphate metabolism);04020(Calcium signaling pathway);04070(Phosphatidylinositol signaling system);04114(Oocyte meiosis);04919(Thyroid hormone signaling pathway)	K05861	EC:3.1.4.11	phospholipase C zeta 1 [Source:NCBI gene;Acc:397632]	NA	0.0001	0.0001	0.0001	0.0001	1.37821	0.956943	0.000128466	-12.9263	0.0272205	1	down	yes
ENSSSCG00000007603	NPTX2	ENSSSCT00000008343	GO:0005886(plasma membrane);GO:0008306(associative learning);GO:0009898(cytoplasmic side of plasma membrane);GO:0030175(filopodium);GO:0030425(dendrite);GO:0030426(growth cone);GO:0031175(neuron projection development);GO:0043025(neuronal cell body);GO:0098962(regulation of postsynaptic neurotransmitter receptor activity);GO:0098978(glutamatergic synapse)	NA	NA	NA	neuronal pentraxin 2 [Source:NCBI gene;Acc:100521613]	NA	0.997221	0.271673	0.506399	1.42559	13.4028	1.83915	0.106512	-3.23091	0.0276303	1	down	yes
ENSSSCG00000023662	CHST3	ENSSSCT00000060717;ENSSSCT00000027706;ENSSSCT00000030579	GO:0000139(Golgi membrane);GO:0001517(N-acetylglucosamine 6-O-sulfotransferase activity);GO:0005802(trans-Golgi network);GO:0005975(carbohydrate metabolic process);GO:0006044(N-acetylglucosamine metabolic process);GO:0006790(sulfur compound metabolic process);GO:0008146(sulfotransferase activity);GO:0008459(chondroitin 6-sulfotransferase activity);GO:0016020(membrane);GO:0016021(integral componen…	00532(Glycosaminoglycan biosynthesis - chondroitin sulfate / dermatan sulfate);00532(Glycosaminoglycan biosynthesis - chondroitin sulfate / dermatan sulfate)	K01020	EC:2.8.2.17	carbohydrate sulfotransferase 3 [Source:NCBI gene;Acc:100151968]	NA	2.23244	0.18558	0.00978551	3.75575	30.0988	0.543094	0.0705806	-3.82458	0.0276554	1	down	yes
ENSSSCG00000036199	ENSSSCG00000036199	ENSSSCT00000049428;ENSSSCT00000053312	GO:0003676(nucleic acid binding);GO:0003723(RNA binding);GO:0016020(membrane);GO:0016021(integral component of membrane);GO:0016021(integral component of membrane)	NA	NA	NA		NA	2.61783	0.0001	1.2843	0.0001	0.0001	0.0001	13007.4	13.667	0.0277082	1	up	yes
ENSSSCG00000017955	MPDU1	ENSSSCT00000019539	GO:0016020(membrane);GO:0016021(integral component of membrane)	NA	K09660	NA	mannose-P-dolichol utilization defect 1 [Source:NCBI gene;Acc:733696]	NA	7.00126	3.75527	5.41986	0.604252	0.216547	0.0001	19.7057	4.30054	0.0279504	1	up	yes
ENSSSCG00000011004	TOPORS	ENSSSCT00000038964;ENSSSCT00000012046	GO:0000151(ubiquitin ligase complex);GO:0000209(protein polyubiquitination);GO:0000922(spindle pole);GO:0000930(gamma-tubulin complex);GO:0003677(DNA binding);GO:0003823(antigen binding);GO:0004842(ubiquitin-protein transferase activity);GO:0005634(nucleus);GO:0005654(nucleoplasm);GO:0005814(centriole);GO:0006511(ubiquitin-dependent protein catabolic process);GO:0006513(protein monoubiquitination…	NA	K10631	EC:2.3.2.27	TOP1 binding arginine/serine rich protein [Source:NCBI gene;Acc:100513812]	NA	3.81583	1.86119	14.1686	1.17258	0.0495673	0.0001	16.237	4.02121	0.0288287	1	up	yes
ENSSSCG00000011294	GASK1A	ENSSSCT00000046213;ENSSSCT00000012364	GO:0005576(extracellular region);GO:0005783(endoplasmic reticulum);GO:0005794(Golgi apparatus);GO:0043231(intracellular membrane-bounded organelle);GO:0043231(intracellular membrane-bounded organelle)	NA	NA	NA	golgi associated kinase 1A [Source:NCBI gene;Acc:100525890]	NA	0.982144	0.982033	0.0001	0.0001	0.0001	0.0001	6547.59	12.6767	0.0289057	1	up	yes
ENSSSCG00000031954	SLC39A10	ENSSSCT00000055412;ENSSSCT00000049691;ENSSSCT00000057504;ENSSSCT00000050034;ENSSSCT00000052551;ENSSSCT00000040848	GO:0002903(negative regulation of B cell apoptotic process);GO:0005385(zinc ion transmembrane transporter activity);GO:0005886(plasma membrane);GO:0006882(cellular zinc ion homeostasis);GO:0016020(membrane);GO:0016021(integral component of membrane);GO:0030001(metal ion transport);GO:0030890(positive regulation of B cell proliferation);GO:0046873(metal ion transmembrane transporter activity);GO:0…	NA	K14716	NA	solute carrier family 39 member 10 [Source:NCBI gene;Acc:110257100]	NA	4.70136	2.25325	6.40929	15.1215	24.5059	17.2046	0.235147	-2.08836	0.0293645	1	down	yes
ENSSSCG00000030325	C1QTNF6	ENSSSCT00000027002	GO:0005515(protein binding);GO:0005576(extracellular region);GO:0005581(collagen trimer);GO:0005615(extracellular space);GO:0042802(identical protein binding);GO:0051259(protein complex oligomerization);GO:0070208(protein heterotrimerization)	NA	K19470	NA	C1q and TNF related 6 [Source:NCBI gene;Acc:100217379]	NA	0.0001	0.0001	0.0001	0.400307	0.0001	1.07387	0.00020349	-12.2628	0.02959	1	down	yes
ENSSSCG00000002808	ZNF319	ENSSSCT00000003108	GO:0003676(nucleic acid binding);GO:0005634(nucleus)	NA	NA	NA	zinc finger protein 319 [Source:NCBI gene;Acc:102160889]	NA	0.0001	0.0001	0.0001	0.376153	0.0001	0.701061	0.00027847	-11.8102	0.0299963	1	down	yes
ENSSSCG00000009768	TCTN2	ENSSSCT00000010710;ENSSSCT00000053572;ENSSSCT00000061224	NA	NA	K19361	NA	tectonic family member 2 [Source:NCBI gene;Acc:100153315]	NA	2.80535	0.488589	3.15029	3.64302	27.0541	6.02597	0.175482	-2.51061	0.0304125	1	down	yes
ENSSSCG00000013434	ENSSSCG00000013434	ENSSSCT00000014678	GO:0000166(nucleotide binding);GO:0000278(mitotic cell cycle);GO:0000922(spindle pole);GO:0004672(protein kinase activity);GO:0004674(protein serine/threonine kinase activity);GO:0005515(protein binding);GO:0005524(ATP binding);GO:0005634(nucleus);GO:0005737(cytoplasm);GO:0005813(centrosome);GO:0006468(protein phosphorylation);GO:0016301(kinase activity);GO:0016310(phosphorylation);GO:0016740(tra…	NA	K19596	NA	polo like kinase 5 [Source:NCBI gene;Acc:100523719]	NA	0.0001	0.546859	0.285914	0.0001	0.0001	0.0001	2776.24	11.4389	0.0306365	1	up	yes
ENSSSCG00000029160	ENSSSCG00000029160	ENSSSCT00000026311	GO:0000166(nucleotide binding);GO:0005524(ATP binding)	NA	NA	NA		NA	1.35166	0.745452	2.12506	1.79052	23.5765	1.72104	0.155868	-2.6816	0.0306915	1	down	yes
ENSSSCG00000022302	BICRA	ENSSSCT00000022965	GO:0003713(transcription coactivator activity);GO:0005634(nucleus);GO:0016514(SWI/SNF complex);GO:0045893(positive regulation of transcription, DNA-templated)	NA	NA	NA	BRD4 interacting chromatin remodeling complex associated protein [Source:NCBI gene;Acc:100622144]	NA	0.0001	0.462405	0.756508	0.0001	0.0001	0.0001	4063.38	11.9885	0.0310841	1	up	yes
ENSSSCG00000031374	ENSSSCG00000031374	ENSSSCT00000039809	NA	NA	NA	NA		NA	0.383188	0.791326	0.0001	0.0001	0.0001	0.0001	3915.38	11.9349	0.0317733	1	up	yes
ENSSSCG00000007482	ENSSSCG00000007482	ENSSSCT00000008190	NA	NA	NA	NA		NA	0.478247	0.070596	3.70106	9.11385	52.3724	0.0001	0.0691195	-3.85476	0.0321965	1	down	yes
ENSSSCG00000008227	ST3GAL5	ENSSSCT00000046848;ENSSSCT00000050494;ENSSSCT00000052633;ENSSSCT00000009009	GO:0005794(Golgi apparatus);GO:0006486(protein glycosylation);GO:0008373(sialyltransferase activity);GO:0016020(membrane);GO:0016021(integral component of membrane);GO:0016740(transferase activity);GO:0016757(transferase activity, transferring glycosyl groups);GO:0047291(lactosylceramide alpha-2,3-sialyltransferase activity);GO:0097503(sialylation);GO:0097503(sialylation)	00604(Glycosphingolipid biosynthesis - ganglio series);00604(Glycosphingolipid biosynthesis - ganglio series)	K03370	EC:2.4.99.9	ST3 beta-galactoside alpha-2,3-sialyltransferase 5 [Source:NCBI gene;Acc:100625751]	NA	4.68192	2.08019	0.321763	0.341571	0.0848242	0.0896266	13.7278	3.77903	0.0325264	1	up	yes
ENSSSCG00000003366	CHD5	ENSSSCT00000042706;ENSSSCT00000019561;ENSSSCT00000003736	GO:0005524(ATP binding);GO:0005634(nucleus);GO:0005654(nucleoplasm);GO:0005829(cytosol);GO:0016607(nuclear speck);GO:0046872(metal ion binding);GO:0060850(regulation of transcription involved in cell fate commitment);GO:0061628(H3K27me3 modified histone binding);GO:0098532(histone H3-K27 trimethylation);GO:0098532(histone H3-K27 trimethylation)	NA	K14435	EC:3.6.4.12	chromodomain helicase DNA binding protein 5 [Source:NCBI gene;Acc:100738053]	NA	0.0001	0.0001	0.0001	0.0001	0.321448	0.106719	0.000700497	-10.4793	0.0331418	1	down	yes
ENSSSCG00000009354	CCNA1	ENSSSCT00000010251;ENSSSCT00000059563;ENSSSCT00000045284	GO:0000079(regulation of cyclin-dependent protein serine/threonine kinase activity);GO:0000278(mitotic cell cycle);GO:0000307(cyclin-dependent protein kinase holoenzyme complex);GO:0004672(protein kinase activity);GO:0005634(nucleus);GO:0005737(cytoplasm);GO:0006468(protein phosphorylation);GO:0007088(regulation of mitotic nuclear division);GO:0008284(positive regulation of cell population prolif…	04110(Cell cycle);04152(AMPK signaling pathway);04218(Cellular senescence);04914(Progesterone-mediated oocyte maturation);05161(Hepatitis B);05165(Human papillomavirus infection);05166(Human T-cell leukemia virus 1 infection);05169(Epstein-Barr virus infection);05203(Viral carcinogenesis);05203(Viral carcinogenesis)	K06627	NA	cyclin A1 [Source:NCBI gene;Acc:100156017]	NA	5.02563	31.2523	1.03746	1.24042	0.0001	1.59271	13.1706	3.71925	0.0333293	1	up	yes
ENSSSCG00000023462	GPR50	ENSSSCT00000035039	GO:0004930(G protein-coupled receptor activity);GO:0005654(nucleoplasm);GO:0005886(plasma membrane);GO:0007165(signal transduction);GO:0007186(G protein-coupled receptor signaling pathway);GO:0008502(melatonin receptor activity);GO:0016020(membrane);GO:0016021(integral component of membrane);GO:0042802(identical protein binding)	04080(Neuroactive ligand-receptor interaction)	K04287	NA	G protein-coupled receptor 50 [Source:NCBI gene;Acc:100620104]	NA	0.243858	1.37723	0.0001	0.254515	66.5314	0.0001	0.0242743	-5.36442	0.0349102	1	down	yes
ENSSSCG00000017801	TRARG1	ENSSSCT00000019373	GO:0005886(plasma membrane);GO:0016020(membrane);GO:0016021(integral component of membrane);GO:0030659(cytoplasmic vesicle membrane);GO:0032869(cellular response to insulin stimulus);GO:0044381(glucose import in response to insulin stimulus);GO:0048471(perinuclear region of cytoplasm);GO:0072659(protein localization to plasma membrane);GO:0099500(vesicle fusion to plasma membrane);GO:0099638(endo…	NA	NA	NA	trafficking regulator of GLUT4 (SLC2A4) 1 [Source:NCBI gene;Acc:100126201]	NA	0.0001	0.0001	0.0001	0.0001	0.566358	0.576888	0.000262388	-11.896	0.0355515	1	down	yes
ENSSSCG00000036208	SHMT1	ENSSSCT00000047934;ENSSSCT00000061364;ENSSSCT00000063631;ENSSSCT00000056927;ENSSSCT00000057763	GO:0000900(translation repressor activity, mRNA regulatory element binding);GO:0003824(catalytic activity);GO:0004372(glycine hydroxymethyltransferase activity);GO:0005634(nucleus);GO:0005829(cytosol);GO:0006231(dTMP biosynthetic process);GO:0006544(glycine metabolic process);GO:0006563(L-serine metabolic process);GO:0006565(L-serine catabolic process);GO:0006730(one-carbon metabolic process);GO:…	00260(Glycine, serine and threonine metabolism);00630(Glyoxylate and dicarboxylate metabolism);00670(One carbon pool by folate);01523(Antifolate resistance);01523(Antifolate resistance)	K00600	EC:2.1.2.1	serine hydroxymethyltransferase 1 [Source:NCBI gene;Acc:397181]	NA	1.09692	3.7646	1.75296	0.116182	0.0001	0.28521	16.4748	4.04219	0.0359849	1	up	yes
ENSSSCG00000025133	ITGB2	ENSSSCT00000059772;ENSSSCT00000058128;ENSSSCT00000039835;ENSSSCT00000029647	GO:0001540(amyloid-beta binding);GO:0005178(integrin binding);GO:0005925(focal adhesion);GO:0007155(cell adhesion);GO:0007159(leukocyte cell-cell adhesion);GO:0007160(cell-matrix adhesion);GO:0007229(integrin-mediated signaling pathway);GO:0008305(integrin complex);GO:0009986(cell surface);GO:0016020(membrane);GO:0016021(integral component of membrane);GO:0016477(cell migration);GO:0019901(protei…	04015(Rap1 signaling pathway);04145(Phagosome);04390(Hippo signaling pathway);04514(Cell adhesion molecules (CAMs));04610(Complement and coagulation cascades);04650(Natural killer cell mediated cytotoxicity);04670(Leukocyte transendothelial migration);04810(Regulation of actin cytoskeleton);05133(Pertussis);05134(Legionellosis);05140(Leishmaniasis);05144(Malaria);05146(Amoebiasis);05150(Staphyloc…	K06464	NA	integrin subunit beta 2 [Source:NCBI gene;Acc:396943]	NA	0.324313	0.0001	0.18649	0.0001	0.0001	0.0001	1703.01	10.7339	0.0375872	1	up	yes
ENSSSCG00000008712	PPP2R2C	ENSSSCT00000009531	GO:0000159(protein phosphatase type 2A complex);GO:0000278(mitotic cell cycle);GO:0004722(protein serine/threonine phosphatase activity);GO:0005515(protein binding);GO:0005829(cytosol);GO:0019888(protein phosphatase regulator activity);GO:0043666(regulation of phosphoprotein phosphatase activity);GO:0070262(peptidyl-serine dephosphorylation)	03015(mRNA surveillance pathway);04071(Sphingolipid signaling pathway);04151(PI3K-Akt signaling pathway);04152(AMPK signaling pathway);04261(Adrenergic signaling in cardiomyocytes);04390(Hippo signaling pathway);04530(Tight junction);04728(Dopaminergic synapse);05142(Chagas disease (American trypanosomiasis));05160(Hepatitis C);05165(Human papillomavirus infection)	K04354	NA	protein phosphatase 2 regulatory subunit Bgamma [Source:NCBI gene;Acc:100737053]	NA	0.255375	0.734767	0.0001	0.0001	0.0001	0.0001	3300.81	11.6886	0.0378337	1	up	yes
ENSSSCG00000001939	TTC6	ENSSSCT00000002171	GO:0005515(protein binding)	NA	NA	NA	tetratricopeptide repeat domain 6 [Source:HGNC Symbol;Acc:HGNC:19739]	NA	0.740747	0.0001	2.28653	0.0001	0.0001	0.0001	10091.3	13.3008	0.037959	1	up	yes
ENSSSCG00000009667	ENSSSCG00000009667	ENSSSCT00000010600	GO:0003885(D-arabinono-1,4-lactone oxidase activity);GO:0016020(membrane);GO:0016021(integral component of membrane);GO:0016491(oxidoreductase activity);GO:0016899(oxidoreductase activity, acting on the CH-OH group of donors, oxygen as acceptor);GO:0019853(L-ascorbic acid biosynthetic process);GO:0050105(L-gulonolactone oxidase activity);GO:0050660(flavin adenine dinucleotide binding);GO:0055114(…	00053(Ascorbate and aldarate metabolism)	K00103	EC:1.1.3.8	gulonolactone (L-) oxidase [Source:NCBI gene;Acc:396759]	NA	0.744936	1.3737	0.0001	0.0001	0.0001	0.0001	7062.45	12.786	0.0382696	1	up	yes
ENSSSCG00000026417	EPS8L1	ENSSSCT00000030221	GO:0003779(actin binding);GO:0005089(Rho guanyl-nucleotide exchange factor activity);GO:0005515(protein binding);GO:0005829(cytosol);GO:0005886(plasma membrane);GO:0007266(Rho protein signal transduction);GO:0030676(Rac guanyl-nucleotide exchange factor activity);GO:0032587(ruffle membrane);GO:0032991(protein-containing complex);GO:0035023(regulation of Rho protein signal transduction);GO:0042608…	NA	K17277	NA	EPS8 like 1 [Source:NCBI gene;Acc:100627336]	NA	0.494334	1.20072	0.0001	0.0001	0.0001	0.0001	5650.51	12.4642	0.0387611	1	up	yes
ENSSSCG00000000059	XRCC6	ENSSSCT00000046450;ENSSSCT00000000065	GO:0000723(telomere maintenance);GO:0000784(nuclear chromosome, telomeric region);GO:0002218(activation of innate immune response);GO:0003677(DNA binding);GO:0003684(damaged DNA binding);GO:0003690(double-stranded DNA binding);GO:0003691(double-stranded telomeric DNA binding);GO:0004003(ATP-dependent DNA helicase activity);GO:0005634(nucleus);GO:0005654(nucleoplasm);GO:0005667(transcription facto…	03450(Non-homologous end-joining);03450(Non-homologous end-joining)	K10884	NA	X-ray repair cross complementing 6 [Source:NCBI gene;Acc:100154200]	NA	3.30481	1.31144	5.68838	10.2158	35.6226	2.62933	0.212608	-2.23373	0.0393708	1	down	yes
ENSSSCG00000009648	ENSSSCG00000009648	ENSSSCT00000010576	GO:0005198(structural molecule activity);GO:0005882(intermediate filament);GO:0005883(neurofilament);GO:0061564(axon development)	05014(Amyotrophic lateral sclerosis (ALS))	K04573	NA	neurofilament medium [Source:NCBI gene;Acc:100625407]	NA	0.0001	0.306804	0.0001	0.307315	10.1144	0.157395	0.0290198	-5.10682	0.0395709	1	down	yes
ENSSSCG00000009877	IQCD	ENSSSCT00000047702;ENSSSCT00000010826	GO:0005515(protein binding);GO:0005515(protein binding)	NA	NA	NA	IQ motif containing D [Source:NCBI gene;Acc:100525308]	NA	0.922058	0.935375	0.0001	0.0001	0.0001	0.0001	6191.78	12.5961	0.0399694	1	up	yes
ENSSSCG00000038171	ENSSSCG00000038171	ENSSSCT00000053764	GO:0006637(acyl-CoA metabolic process);GO:0016790(thiolester hydrolase activity)	00120(Primary bile acid biosynthesis);00430(Taurine and hypotaurine metabolism);01040(Biosynthesis of unsaturated fatty acids);04146(Peroxisome);04976(Bile secretion)	K00659	3.1.2.2;EC:2.3.1.65	acyl-coenzyme A amino acid N-acyltransferase 2 [Source:NCBI gene;Acc:100515185]	NA	0.237455	0.219767	0.0001	1.12612	5.94737	0.138036	0.0634154	-3.97902	0.0407151	1	down	yes
ENSSSCG00000030515	GABRA4	ENSSSCT00000031430	GO:0004888(transmembrane signaling receptor activity);GO:0004890(GABA-A receptor activity);GO:0005216(ion channel activity);GO:0005230(extracellular ligand-gated ion channel activity);GO:0005237(inhibitory extracellular ligand-gated ion channel activity);GO:0005254(chloride channel activity);GO:0005886(plasma membrane);GO:0005887(integral component of plasma membrane);GO:0006811(ion transport);GO…	04080(Neuroactive ligand-receptor interaction);04723(Retrograde endocannabinoid signaling);04727(GABAergic synapse);04742(Taste transduction);05032(Morphine addiction);05033(Nicotine addiction)	K05175	NA	gamma-aminobutyric acid type A receptor alpha4 subunit [Source:NCBI gene;Acc:100622712]	NA	0.296034	0.0001	0.529367	0.0001	0.0001	0.0001	2751.67	11.4261	0.0407315	1	up	yes
ENSSSCG00000038398	CD226	ENSSSCT00000045454;ENSSSCT00000057864	GO:0002860(positive regulation of natural killer cell mediated cytotoxicity directed against tumor cell target);GO:0002891(positive regulation of immunoglobulin mediated immune response);GO:0005178(integrin binding);GO:0009986(cell surface);GO:0016020(membrane);GO:0016021(integral component of membrane);GO:0019901(protein kinase binding);GO:0033005(positive regulation of mast cell activation);GO:…	04514(Cell adhesion molecules (CAMs));04514(Cell adhesion molecules (CAMs))	K06567	NA	CD226 molecule [Source:NCBI gene;Acc:100517508]	NA	0.0001	0.0001	0.0001	0.0001	0.291943	0.313149	0.00049571	-10.9782	0.0409374	1	down	yes
ENSSSCG00000003278	ENSSSCG00000003278	ENSSSCT00000031685;ENSSSCT00000003641	GO:0016020(membrane);GO:0016021(integral component of membrane);GO:0016021(integral component of membrane)	NA	NA	NA	leukocyte immunoglobulin-like receptor subfamily B member 3-like [Source:NCBI gene;Acc:100511639]	NA	0.617022	0.858185	0.0001	0.0001	0.0001	0.0001	4917.69	12.2638	0.0409639	1	up	yes
ENSSSCG00000040531	ENSSSCG00000040531	ENSSSCT00000050756;ENSSSCT00000044327	GO:0005179(hormone activity);GO:0005576(extracellular region);GO:0008217(regulation of blood pressure);GO:0010469(regulation of signaling receptor activity);GO:0097746(regulation of blood vessel diameter);GO:0097746(regulation of blood vessel diameter)	04080(Neuroactive ligand-receptor interaction);04080(Neuroactive ligand-receptor interaction)	K05248	NA	urotensin 2 [Source:NCBI gene;Acc:397268]	NA	0.0001	0.574785	0.410271	0.0001	0.0001	0.0001	3283.85	11.6812	0.0413413	1	up	yes
ENSSSCG00000036744	ALX1	ENSSSCT00000054393;ENSSSCT00000056951	GO:0000122(negative regulation of transcription by RNA polymerase II);GO:0000977(RNA polymerase II regulatory region sequence-specific DNA binding);GO:0001228(DNA-binding transcription activator activity, RNA polymerase II-specific);GO:0001755(neural crest cell migration);GO:0001843(neural tube closure);GO:0003677(DNA binding);GO:0003700(DNA-binding transcription factor activity);GO:0005634(nucle…	NA	K09334	NA	ALX homeobox 1 [Source:NCBI gene;Acc:100525700]	NA	0.87109	0.10716	3.53639	2.36703	26.7818	0.583899	0.151841	-2.71937	0.0415797	1	down	yes
ENSSSCG00000016861	C6	ENSSSCT00000018364	GO:0001701(in utero embryonic development);GO:0001970(positive regulation of activation of membrane attack complex);GO:0005515(protein binding);GO:0005579(membrane attack complex);GO:0006955(immune response);GO:0006956(complement activation);GO:0045766(positive regulation of angiogenesis);GO:0045917(positive regulation of complement activation)	04610(Complement and coagulation cascades);05020(Prion diseases);05322(Systemic lupus erythematosus)	K03995	NA	complement C6 [Source:NCBI gene;Acc:100037952]	NA	0.01392	0.013326	0.0001	1.84028	0.0001	1.23216	0.0089001	-6.81196	0.0419156	1	down	yes
ENSSSCG00000012712	MCF2	ENSSSCT00000013898;ENSSSCT00000046935;ENSSSCT00000035970;ENSSSCT00000046460;ENSSSCT00000043387;ENSSSCT00000040389;ENSSSCT00000032839	GO:0005085(guanyl-nucleotide exchange factor activity);GO:0005089(Rho guanyl-nucleotide exchange factor activity);GO:0005515(protein binding);GO:0016358(dendrite development);GO:0035023(regulation of Rho protein signal transduction);GO:0035556(intracellular signal transduction);GO:1990830(cellular response to leukemia inhibitory factor);GO:1990830(cellular response to leukemia inhibitory factor)	NA	K20685	NA	MCF.2 cell line derived transforming sequence [Source:NCBI gene;Acc:100523299]	NA	0.177679	0.0001	0.0896539	0.527307	2.95939	0.265878	0.0712666	-3.81063	0.0423349	1	down	yes
ENSSSCG00000016083	PLCL1	ENSSSCT00000049914;ENSSSCT00000017511;ENSSSCT00000060374;ENSSSCT00000062938	GO:0004435(phosphatidylinositol phospholipase C activity);GO:0005886(plasma membrane);GO:0006629(lipid metabolic process);GO:0007165(signal transduction);GO:0007214(gamma-aminobutyric acid signaling pathway);GO:0008081(phosphoric diester hydrolase activity);GO:0016042(lipid catabolic process);GO:0016787(hydrolase activity);GO:0032228(regulation of synaptic transmission, GABAergic);GO:0032959(inos…	04727(GABAergic synapse);04727(GABAergic synapse)	K15375	NA	phospholipase C like 1 [Source:NCBI gene;Acc:100521161]	NA	0.268968	0.333593	0.0001	0.0001	0.0001	0.0001	2008.87	10.9722	0.0431321	1	up	yes
ENSSSCG00000013753	IER2	ENSSSCT00000015027	GO:0000977(RNA polymerase II regulatory region sequence-specific DNA binding);GO:0001228(DNA-binding transcription activator activity, RNA polymerase II-specific);GO:0003677(DNA binding);GO:0005634(nucleus);GO:0005654(nucleoplasm);GO:0005737(cytoplasm);GO:0045944(positive regulation of transcription by RNA polymerase II);GO:0048870(cell motility)	NA	NA	NA	immediate early response 2 [Source:NCBI gene;Acc:100525209]	NA	9.42875	8.36553	34.7271	8.16004	238.806	26.5468	0.192025	-2.38064	0.0432588	1	down	yes
ENSSSCG00000002129	RPGRIP1	ENSSSCT00000002382	GO:0005929(cilium);GO:0005930(axoneme);GO:0007601(visual perception);GO:0032391(photoreceptor connecting cilium);GO:0042462(eye photoreceptor cell development);GO:0060041(retina development in camera-type eye);GO:0061351(neural precursor cell proliferation);GO:0097730(non-motile cilium)	NA	K16512	NA	RPGR interacting protein 1 [Source:NCBI gene;Acc:100155563]	NA	6.05096	0.508652	8.61853	15.9452	67.9026	2.02146	0.176759	-2.50015	0.043585	1	down	yes
ENSSSCG00000011217	NEK10	ENSSSCT00000012283	GO:0004672(protein kinase activity);GO:0005524(ATP binding);GO:0006468(protein phosphorylation)	NA	K20879	EC:2.7.11.1	NIMA related kinase 10 [Source:NCBI gene;Acc:100622627]	NA	0.292413	0.0001	0.523972	0.0001	0.0001	0.0001	2721.62	11.4102	0.0457234	1	up	yes
ENSSSCG00000021051	PCDHGA10	ENSSSCT00000022662	GO:0005509(calcium ion binding);GO:0005886(plasma membrane);GO:0005887(integral component of plasma membrane);GO:0007155(cell adhesion);GO:0007156(homophilic cell adhesion via plasma membrane adhesion molecules);GO:0016020(membrane);GO:0016021(integral component of membrane)	NA	NA	NA	protocadherin gamma subfamily A, 10 [Source:HGNC Symbol;Acc:HGNC:8697]	NA	0.0001	0.0001	0.0001	0.0001	0.45299	0.7752	0.000244242	-11.9994	0.0458862	1	down	yes
ENSSSCG00000003758	CTBS	ENSSSCT00000004160	GO:0004553(hydrolase activity, hydrolyzing O-glycosyl compounds);GO:0004568(chitinase activity);GO:0005975(carbohydrate metabolic process);GO:0006032(chitin catabolic process);GO:0008061(chitin binding)	NA	K12310	EC:3.2.1.-	chitobiase [Source:NCBI gene;Acc:100523254]	NA	5.1516	2.52977	49.598	8.54363	367.778	6.07259	0.149791	-2.73897	0.0459103	1	down	yes
ENSSSCG00000038838	DLX5	ENSSSCT00000065765	GO:0000790(nuclear chromatin);GO:0000978(RNA polymerase II proximal promoter sequence-specific DNA binding);GO:0001228(DNA-binding transcription activator activity, RNA polymerase II-specific);GO:0001649(osteoblast differentiation);GO:0001958(endochondral ossification);GO:0003677(DNA binding);GO:0005634(nucleus);GO:0005737(cytoplasm);GO:0006355(regulation of transcription, DNA-templated);GO:00074…	04550(Signaling pathways regulating pluripotency of stem cells)	K18489	NA	distal-less homeobox 5 [Source:NCBI gene;Acc:100286863]	NA	0.825888	2.09254	0.0001	1.23652	9.40423	21.9332	0.089597	-3.48041	0.0460223	1	down	yes
ENSSSCG00000037534	OPCML	ENSSSCT00000045908	NA	NA	K06773	NA	opioid binding protein/cell adhesion molecule like [Source:NCBI gene;Acc:100738337]	NA	0.0001	0.0001	0.0001	0.193693	0.0001	0.258187	0.000663746	-10.5571	0.046796	1	down	yes
ENSSSCG00000018066	ENSSSCG00000018066	ENSSSCT00000019661	NA	NA	NA	NA		NA	228.317	78.3876	204.692	241.574	2308.27	122.848	0.191342	-2.38578	0.046939	1	down	yes
ENSSSCG00000015393	DMTF1	ENSSSCT00000051661;ENSSSCT00000016768;ENSSSCT00000059103;ENSSSCT00000053118;ENSSSCT00000063267	GO:0000978(RNA polymerase II proximal promoter sequence-specific DNA binding);GO:0003677(DNA binding);GO:0005634(nucleus);GO:0005654(nucleoplasm);GO:0005829(cytosol);GO:0005829(cytosol)	NA	K21625	NA	cyclin D binding myb like transcription factor 1 [Source:NCBI gene;Acc:100521327]	NA	3.81587	1.00395	4.57533	3.1026	35.0034	6.04715	0.212786	-2.23253	0.0471347	1	down	yes
ENSSSCG00000038967	NADK	ENSSSCT00000045165;ENSSSCT00000045958;ENSSSCT00000052362	GO:0003951(NAD+ kinase activity);GO:0006741(NADP biosynthetic process);GO:0016310(phosphorylation);GO:0019674(NAD metabolic process);GO:0019674(NAD metabolic process)	00760(Nicotinate and nicotinamide metabolism);00760(Nicotinate and nicotinamide metabolism)	K00858	EC:2.7.1.23	NAD kinase [Source:NCBI gene;Acc:110261345]	NA	0.470481	2.14057	11.141	0.56165	0.682715	0.527847	7.75983	2.95603	0.0476364	1	up	yes
ENSSSCG00000031114	SLFN14	ENSSSCT00000060694;ENSSSCT00000046309;ENSSSCT00000061607	GO:0004521(endoribonuclease activity);GO:0005524(ATP binding);GO:0005634(nucleus);GO:0005737(cytoplasm);GO:0006402(mRNA catabolic process);GO:0016075(rRNA catabolic process);GO:0036345(platelet maturation);GO:0043022(ribosome binding);GO:0090502(RNA phosphodiester bond hydrolysis, endonucleolytic);GO:0090502(RNA phosphodiester bond hydrolysis, endonucleolytic)	NA	NA	NA	schlafen family member 14 [Source:NCBI gene;Acc:110256053]	NA	0.270459	0.310693	0.135672	3.53656	1.74913	0.282731	0.12873	-2.95758	0.0477992	1	down	yes
ENSSSCG00000014316	TGFBI	ENSSSCT00000015641	GO:0001525(angiogenesis);GO:0005178(integrin binding);GO:0005515(protein binding);GO:0005518(collagen binding);GO:0005615(extracellular space);GO:0005802(trans-Golgi network);GO:0007155(cell adhesion);GO:0008283(cell population proliferation);GO:0030198(extracellular matrix organization);GO:0031012(extracellular matrix);GO:0050839(cell adhesion molecule binding);GO:0050840(extracellular matrix bi…	NA	K19519	NA	transforming growth factor beta induced [Source:NCBI gene;Acc:100519300]	NA	0.0001	0.972712	0.540273	0.0001	0.0001	0.0001	5043.62	12.3002	0.0482363	1	up	yes
ENSSSCG00000035838	ENSSSCG00000035838	ENSSSCT00000057638;ENSSSCT00000046973;ENSSSCT00000048488;ENSSSCT00000051753	GO:0016787(hydrolase activity);GO:0016787(hydrolase activity)	NA	K17623	EC:3.1.3.96	pseudouridine 5'-phosphatase [Source:NCBI gene;Acc:100521877]	NA	1.61751	0.0001	2.59692	0.0001	0.0001	0.0001	14048.4	13.7781	0.0486577	1	up	yes
ENSSSCG00000031216	HS3ST6	ENSSSCT00000038189;ENSSSCT00000048851	GO:0001835(blastocyst hatching);GO:0008146(sulfotransferase activity);GO:0008467([heparan sulfate]-glucosamine 3-sulfotransferase 1 activity);GO:0016740(transferase activity);GO:0016740(transferase activity)	NA	K09679	EC:2.8.2.-	heparan sulfate-glucosamine 3-sulfotransferase 6 [Source:NCBI gene;Acc:110259947]	NA	0.090723	0.363185	0.282229	0.484436	3.63926	2.11727	0.117953	-3.08372	0.0489856	1	down	yes
ENSSSCG00000001689	GTPBP2	ENSSSCT00000017803;ENSSSCT00000001886;ENSSSCT00000025691	GO:0003746(translation elongation factor activity);GO:0003924(GTPase activity);GO:0005525(GTP binding);GO:0006414(translational elongation);GO:0043231(intracellular membrane-bounded organelle);GO:0043231(intracellular membrane-bounded organelle)	NA	NA	NA	GTP binding protein 2 [Source:NCBI gene;Acc:100514413]	NA	0.491414	0.758984	17.3082	1.23445	0.081852	0.134918	12.7883	3.67675	0.0493145	1	up	yes
ENSSSCG00000018077	ENSSSCG00000018077	ENSSSCT00000019672	NA	NA	NA	NA		NA	393.583	213.713	1303.01	734.244	8298.72	346.548	0.203668	-2.29571	0.0496694	1	down	yes
ENSSSCG00000037620	ENSSSCG00000037620	ENSSSCT00000026212;ENSSSCT00000036159;ENSSSCT00000009044;ENSSSCT00000034952;ENSSSCT00000009042;ENSSSCT00000024467;ENSSSCT00000047985	GO:0004888(transmembrane signaling receptor activity);GO:0005615(extracellular space);GO:0008284(positive regulation of cell population proliferation);GO:0030246(carbohydrate binding);GO:0042834(peptidoglycan binding);GO:0043434(response to peptide hormone);GO:0044278(cell wall disruption in other organism);GO:0061844(antimicrobial humoral immune response mediated by antimicrobial peptide);GO:007…	NA	NA	NA	lithostathine-like [Source:NCBI gene;Acc:100624628]	NA	0.188561	0.165711	0.0001	0.0001	0.0001	0.0001	1181.24	10.2061	0.0496939	1	up	yes
