# Supplementary material for: Histone Arginine Methyltransferase CARM1-Mediated H3R26me2 Is Essential for Morula-to-Blastocyst Transition in Pigs
Source: Front Cell Dev Biol. 2021 Jun 2;9:678282. doi: 10.3389/fcell.2021.678282 (PMC8206646; doi:10.3389/fcell.2021.678282)
Supplement: Supplementary file 9 [file Table_4.XLSX]

## Sheet: Sheet1
GO analysis of differentially expressed genes in embryos
GO_ID	GO_Term	GO_function	GO_class	pvalue	Gene_ID	Gene_name	Description	FPKM.siRNA_1	FPKM.siRNA_2	FPKM.siRNA_3	FPKM.Control_1	FPKM.Control_2	FPKM.Control_3	fc	log2(fc)	regulation
GO:0000278	mitotic cell cycle	biological_process	5	0.000105442	ENSSSCG00000006105	GEM	GTP binding protein overexpressed in skeletal muscle [Source:NCBI gene;Acc:404772]	0.0001	0.0001	0.0001	1.68855	0.39806	0.0001	0.000143767	-12.764	down
GO:0000278	mitotic cell cycle	biological_process	5	0.000105442	ENSSSCG00000008712	PPP2R2C	protein phosphatase 2 regulatory subunit Bgamma [Source:NCBI gene;Acc:100737053]	0.255375	0.734767	0.0001	0.0001	0.0001	0.0001	3300.81	11.6886	up
GO:0000278	mitotic cell cycle	biological_process	5	0.000105442	ENSSSCG00000009354	CCNA1	cyclin A1 [Source:NCBI gene;Acc:100156017]	5.02563	31.2523	1.03746	1.24042	0.0001	1.59271	13.1706	3.71925	up
GO:0000278	mitotic cell cycle	biological_process	5	0.000105442	ENSSSCG00000013434	ENSSSCG00000013434	polo like kinase 5 [Source:NCBI gene;Acc:100523719]	0.0001	0.546859	0.285914	0.0001	0.0001	0.0001	2776.24	11.4389	up
GO:0000278	mitotic cell cycle	biological_process	5	0.000105442	ENSSSCG00000017136	TBCD	tubulin folding cofactor D [Source:NCBI gene;Acc:100512127]	6.26217	9.25818	3.35155	0.523547	0.080738	1.38875	9.46891	3.2432	up
GO:0000278	mitotic cell cycle	biological_process	5	0.000105442	ENSSSCG00000038694	CCND2	cyclin D2 [Source:NCBI gene;Acc:397162]	0.059382	0.071252	0.0001	0.300129	4.37393	16.4149	0.00619916	-7.33371	down
GO:0071407	cellular response to organic cyclic compound	biological_process	7	0.000117064	ENSSSCG00000000182	WNT10B	Wnt family member 10B [Source:NCBI gene;Acc:100126276]	0.125284	0.0001	0.0789623	0.0001	4.4498	3.87351	0.0245508	-5.34809	down
GO:0071407	cellular response to organic cyclic compound	biological_process	7	0.000117064	ENSSSCG00000011721	P2RY1	purinergic receptor P2Y1 [Source:NCBI gene;Acc:503666]	0.0001	0.0001	0.0001	0.273563	0.684135	0.289438	0.000240551	-12.0214	down
GO:0071407	cellular response to organic cyclic compound	biological_process	7	0.000117064	ENSSSCG00000014349	TMEM173	transmembrane protein 173 [Source:NCBI gene;Acc:100217389]	0.0001	0.0001	0.0001	0.0989283	0.361351	0.927175	0.000216223	-12.1752	down
GO:0071407	cellular response to organic cyclic compound	biological_process	7	0.000117064	ENSSSCG00000033844	CYP1B1	cytochrome P450 1B1 [Source:NCBI gene;Acc:100625479]	0.0001	0.0001	0.0001	0.475525	0.231377	0.0001	0.000424327	-11.2025	down
GO:0046427	positive regulation of receptor signaling pathway via JAK-STAT	biological_process	10	0.000217137	ENSSSCG00000015085	IL10RA	interleukin 10 receptor subunit alpha [Source:NCBI gene;Acc:100525654]	0.0353101	0.202208	0.143435	0.0999807	5.4185	0.470839	0.0636054	-3.97471	down
GO:0046427	positive regulation of receptor signaling pathway via JAK-STAT	biological_process	10	0.000217137	ENSSSCG00000033844	CYP1B1	cytochrome P450 1B1 [Source:NCBI gene;Acc:100625479]	0.0001	0.0001	0.0001	0.475525	0.231377	0.0001	0.000424327	-11.2025	down
GO:0046427	positive regulation of receptor signaling pathway via JAK-STAT	biological_process	10	0.000217137	ENSSSCG00000039976	IL26	interleukin 26 [Source:NCBI gene;Acc:100037932]	0.0001	0.05972	0.0001	0.897091	10.3197	0.0001	0.00534194	-7.54842	down
GO:0008284	positive regulation of cell population proliferation	biological_process	7	0.000219536	ENSSSCG00000000182	WNT10B	Wnt family member 10B [Source:NCBI gene;Acc:100126276]	0.125284	0.0001	0.0789623	0.0001	4.4498	3.87351	0.0245508	-5.34809	down
GO:0008284	positive regulation of cell population proliferation	biological_process	7	0.000219536	ENSSSCG00000008963	AREG	amphiregulin [Source:NCBI gene;Acc:397668]	1.50767	1.33789	0.233852	5.26953	75.0544	5.08909	0.0360531	-4.79373	down
GO:0008284	positive regulation of cell population proliferation	biological_process	7	0.000219536	ENSSSCG00000009354	CCNA1	cyclin A1 [Source:NCBI gene;Acc:100156017]	5.02563	31.2523	1.03746	1.24042	0.0001	1.59271	13.1706	3.71925	up
GO:0008284	positive regulation of cell population proliferation	biological_process	7	0.000219536	ENSSSCG00000012871	FGF19	fibroblast growth factor 19 [Source:NCBI gene;Acc:100518950]	0.0001	0.0001	0.0001	2.03735	0.0001	0.776	0.000106631	-13.1951	down
GO:0008284	positive regulation of cell population proliferation	biological_process	7	0.000219536	ENSSSCG00000013633	CARM1	coactivator associated arginine methyltransferase 1 [Source:NCBI gene;Acc:100294705]	0.129662	0.149521	0.274305	1.95834	4.53638	1.25919	0.0713817	-3.8083	down
GO:0008284	positive regulation of cell population proliferation	biological_process	7	0.000219536	ENSSSCG00000015584	PROX1	prospero homeobox 1 [Source:NCBI gene;Acc:100169702]	0.546192	5.56469	0.854942	0.0001	0.0001	0.110869	62.7161	5.97076	up
GO:0008284	positive regulation of cell population proliferation	biological_process	7	0.000219536	ENSSSCG00000031329	ST8SIA1	ST8 alpha-N-acetyl-neuraminide alpha-2,8-sialyltransferase 1 [Source:NCBI gene;Acc:100625270]	0.376171	1.31239	0.0001	0.0001	0.0001	0.0001	5628.86	12.4586	up
GO:0008284	positive regulation of cell population proliferation	biological_process	7	0.000219536	ENSSSCG00000036814	CLEC11A	C-type lectin domain containing 11A [Source:NCBI gene;Acc:100620310]	0.227822	0.092804	0.275819	1.78607	2.58547	5.64587	0.0595409	-4.06998	down
GO:0008284	positive regulation of cell population proliferation	biological_process	7	0.000219536	ENSSSCG00000037620	ENSSSCG00000037620	lithostathine-like [Source:NCBI gene;Acc:100624628]	0.188561	0.165711	0.0001	0.0001	0.0001	0.0001	1181.24	10.2061	up
GO:0008284	positive regulation of cell population proliferation	biological_process	7	0.000219536	ENSSSCG00000038694	CCND2	cyclin D2 [Source:NCBI gene;Acc:397162]	0.059382	0.071252	0.0001	0.300129	4.37393	16.4149	0.00619916	-7.33371	down
GO:0070858	negative regulation of bile acid biosynthetic process	biological_process	11	0.000293665	ENSSSCG00000012871	FGF19	fibroblast growth factor 19 [Source:NCBI gene;Acc:100518950]	0.0001	0.0001	0.0001	2.03735	0.0001	0.776	0.000106631	-13.1951	down
GO:0070858	negative regulation of bile acid biosynthetic process	biological_process	11	0.000293665	ENSSSCG00000015584	PROX1	prospero homeobox 1 [Source:NCBI gene;Acc:100169702]	0.546192	5.56469	0.854942	0.0001	0.0001	0.110869	62.7161	5.97076	up
GO:0050839	cell adhesion molecule binding	molecular_function	5	0.000307094	ENSSSCG00000010772	ADAM8	ADAM metallopeptidase domain 8 [Source:NCBI gene;Acc:100156146]	0.505401	3.11245	0.260696	0.05143	0.0001	0.0001	75.1219	6.23116	up
GO:0050839	cell adhesion molecule binding	molecular_function	5	0.000307094	ENSSSCG00000014316	TGFBI	transforming growth factor beta induced [Source:NCBI gene;Acc:100519300]	0.0001	0.972712	0.540273	0.0001	0.0001	0.0001	5043.62	12.3002	up
GO:0050839	cell adhesion molecule binding	molecular_function	5	0.000307094	ENSSSCG00000025133	ITGB2	integrin subunit beta 2 [Source:NCBI gene;Acc:396943]	0.324313	0.0001	0.18649	0.0001	0.0001	0.0001	1703.01	10.7339	up
GO:0050839	cell adhesion molecule binding	molecular_function	5	0.000307094	ENSSSCG00000038398	CD226	CD226 molecule [Source:NCBI gene;Acc:100517508]	0.0001	0.0001	0.0001	0.0001	0.291943	0.313149	0.00049571	-10.9782	down
GO:0050680	negative regulation of epithelial cell proliferation	biological_process	8	0.000392265	ENSSSCG00000000182	WNT10B	Wnt family member 10B [Source:NCBI gene;Acc:100126276]	0.125284	0.0001	0.0789623	0.0001	4.4498	3.87351	0.0245508	-5.34809	down
GO:0050680	negative regulation of epithelial cell proliferation	biological_process	8	0.000392265	ENSSSCG00000012680	GPC3	glypican 3 [Source:NCBI gene;Acc:100516171]	0.266169	0.168614	0.727655	2.50143	4.51198	5.74828	0.091088	-3.45659	down
GO:0050680	negative regulation of epithelial cell proliferation	biological_process	8	0.000392265	ENSSSCG00000021867	HPN	hepsin [Source:NCBI gene;Acc:100624088]	0.0001	0.0001	0.0001	0.0341275	4.08606	0.160625	7.00802e-05	-13.8006	down
GO:0050680	negative regulation of epithelial cell proliferation	biological_process	8	0.000392265	ENSSSCG00000039976	IL26	interleukin 26 [Source:NCBI gene;Acc:100037932]	0.0001	0.05972	0.0001	0.897091	10.3197	0.0001	0.00534194	-7.54842	down
GO:0007214	gamma-aminobutyric acid signaling pathway	biological_process	6	0.000623378	ENSSSCG00000016083	PLCL1	phospholipase C like 1 [Source:NCBI gene;Acc:100521161]	0.268968	0.333593	0.0001	0.0001	0.0001	0.0001	2008.87	10.9722	up
GO:0007214	gamma-aminobutyric acid signaling pathway	biological_process	6	0.000623378	ENSSSCG00000030515	GABRA4	gamma-aminobutyric acid type A receptor alpha4 subunit [Source:NCBI gene;Acc:100622712]	0.296034	0.0001	0.529367	0.0001	0.0001	0.0001	2751.67	11.4261	up
GO:0007214	gamma-aminobutyric acid signaling pathway	biological_process	6	0.000623378	ENSSSCG00000035621	GABRB1	gamma-aminobutyric acid type A receptor beta1 subunit [Source:NCBI gene;Acc:100623822]	0.01529	0.0001	0.0001	0.041516	1.15882	0.55306	0.00883429	-6.82267	down
GO:0071481	cellular response to X-ray	biological_process	8	0.00134526	ENSSSCG00000000059	XRCC6	X-ray repair cross complementing 6 [Source:NCBI gene;Acc:100154200]	3.30481	1.31144	5.68838	10.2158	35.6226	2.62933	0.212608	-2.23373	down
GO:0071481	cellular response to X-ray	biological_process	8	0.00134526	ENSSSCG00000038694	CCND2	cyclin D2 [Source:NCBI gene;Acc:397162]	0.059382	0.071252	0.0001	0.300129	4.37393	16.4149	0.00619916	-7.33371	down
GO:0071558	histone demethylase activity (H3-K27 specific	molecular_function	6	0.00134526	ENSSSCG00000025253	ENSSSCG00000025253	lysine-specific demethylase 6A-like [Source:NCBI gene;Acc:110255320]	1.20038	2.2913	0.0001	0.0001	0.0001	0.0001	11639.3	13.5067	up
GO:0048667	cell morphogenesis involved in neuron differentiation	biological_process	8	0.00214211	ENSSSCG00000008645	ID2	inhibitor of DNA binding 2 [Source:NCBI gene;Acc:654298]	0.509782	0.899718	0.401822	5.54856	14.879	2.34102	0.0795536	-3.65193	down
GO:0048667	cell morphogenesis involved in neuron differentiation	biological_process	8	0.00214211	ENSSSCG00000017136	TBCD	tubulin folding cofactor D [Source:NCBI gene;Acc:100512127]	6.26217	9.25818	3.35155	0.523547	0.080738	1.38875	9.46891	3.2432	up
GO:0120163	negative regulation of cold-induced thermogenesis	biological_process	7	0.00241777	ENSSSCG00000000182	WNT10B	Wnt family member 10B [Source:NCBI gene;Acc:100126276]	0.125284	0.0001	0.0789623	0.0001	4.4498	3.87351	0.0245508	-5.34809	down
GO:0120163	negative regulation of cold-induced thermogenesis	biological_process	7	0.00241777	ENSSSCG00000016083	PLCL1	phospholipase C like 1 [Source:NCBI gene;Acc:100521161]	0.268968	0.333593	0.0001	0.0001	0.0001	0.0001	2008.87	10.9722	up
GO:0120163	negative regulation of cold-induced thermogenesis	biological_process	7	0.00241777	ENSSSCG00000032795	IL18R1	interleukin 18 receptor 1 [Source:NCBI gene;Acc:397179]	0.0001	0.0001	0.0001	0.0001	0.636694	0.140668	0.000385871	-11.3396	down
GO:0090263	positive regulation of canonical Wnt signaling pathway	biological_process	10	0.00247479	ENSSSCG00000000182	WNT10B	Wnt family member 10B [Source:NCBI gene;Acc:100126276]	0.125284	0.0001	0.0789623	0.0001	4.4498	3.87351	0.0245508	-5.34809	down
GO:0090263	positive regulation of canonical Wnt signaling pathway	biological_process	10	0.00247479	ENSSSCG00000009474	SCEL	sciellin [Source:NCBI gene;Acc:100525833]	6.86197	0.0001	1.71878	0.0001	0.0001	0.0001	28602.8	14.8039	up
GO:0090263	positive regulation of canonical Wnt signaling pathway	biological_process	10	0.00247479	ENSSSCG00000012680	GPC3	glypican 3 [Source:NCBI gene;Acc:100516171]	0.266169	0.168614	0.727655	2.50143	4.51198	5.74828	0.091088	-3.45659	down
GO:0090263	positive regulation of canonical Wnt signaling pathway	biological_process	10	0.00247479	ENSSSCG00000038838	DLX5	distal-less homeobox 5 [Source:NCBI gene;Acc:100286863]	0.825888	2.09254	0.0001	1.23652	9.40423	21.9332	0.089597	-3.48041	down
GO:0045787	positive regulation of cell cycle	biological_process	7	0.00260585	ENSSSCG00000009354	CCNA1	cyclin A1 [Source:NCBI gene;Acc:100156017]	5.02563	31.2523	1.03746	1.24042	0.0001	1.59271	13.1706	3.71925	up
GO:0045787	positive regulation of cell cycle	biological_process	7	0.00260585	ENSSSCG00000015584	PROX1	prospero homeobox 1 [Source:NCBI gene;Acc:100169702]	0.546192	5.56469	0.854942	0.0001	0.0001	0.110869	62.7161	5.97076	up
GO:0045787	positive regulation of cell cycle	biological_process	7	0.00260585	ENSSSCG00000038694	CCND2	cyclin D2 [Source:NCBI gene;Acc:397162]	0.059382	0.071252	0.0001	0.300129	4.37393	16.4149	0.00619916	-7.33371	down
GO:0022851	GABA-gated chloride ion channel activity	molecular_function	9	0.00260606	ENSSSCG00000030515	GABRA4	gamma-aminobutyric acid type A receptor alpha4 subunit [Source:NCBI gene;Acc:100622712]	0.296034	0.0001	0.529367	0.0001	0.0001	0.0001	2751.67	11.4261	up
GO:0022851	GABA-gated chloride ion channel activity	molecular_function	9	0.00260606	ENSSSCG00000035621	GABRB1	gamma-aminobutyric acid type A receptor beta1 subunit [Source:NCBI gene;Acc:100623822]	0.01529	0.0001	0.0001	0.041516	1.15882	0.55306	0.00883429	-6.82267	down
GO:0030240	skeletal muscle thin filament assembly	biological_process	7	0.00260606	ENSSSCG00000003218	MYBPC2	myosin binding protein C, fast type [Source:NCBI gene;Acc:100511817]	0.0001	0.0001	0.0001	0.306164	1.14244	0.0001	0.000207081	-12.2375	down
GO:0030240	skeletal muscle thin filament assembly	biological_process	7	0.00260606	ENSSSCG00000015584	PROX1	prospero homeobox 1 [Source:NCBI gene;Acc:100169702]	0.546192	5.56469	0.854942	0.0001	0.0001	0.110869	62.7161	5.97076	up
GO:0006790	sulfur compound metabolic process	biological_process	5	0.00311286	ENSSSCG00000003721	CHST9	carbohydrate sulfotransferase 9 [Source:NCBI gene;Acc:100515146]	0.0001	0.0001	0.0001	0.641026	0.668244	0.336427	0.000182294	-12.4214	down
GO:0006790	sulfur compound metabolic process	biological_process	5	0.00311286	ENSSSCG00000023662	CHST3	carbohydrate sulfotransferase 3 [Source:NCBI gene;Acc:100151968]	2.23244	0.18558	0.00978551	3.75575	30.0988	0.543094	0.0705806	-3.82458	down
GO:1902711	GABA-A receptor complex	cellular_component	6	0.00311286	ENSSSCG00000030515	GABRA4	gamma-aminobutyric acid type A receptor alpha4 subunit [Source:NCBI gene;Acc:100622712]	0.296034	0.0001	0.529367	0.0001	0.0001	0.0001	2751.67	11.4261	up
GO:1902711	GABA-A receptor complex	cellular_component	6	0.00311286	ENSSSCG00000035621	GABRB1	gamma-aminobutyric acid type A receptor beta1 subunit [Source:NCBI gene;Acc:100623822]	0.01529	0.0001	0.0001	0.041516	1.15882	0.55306	0.00883429	-6.82267	down
GO:0042581	specific granule	cellular_component	9	0.00366188	ENSSSCG00000009444	OLFM4	olfactomedin 4 [Source:NCBI gene;Acc:100737320]	0.0001	0.0001	0.0001	0.601726	0.0001	1.01896	0.000185096	-12.3994	down
GO:0042581	specific granule	cellular_component	9	0.00366188	ENSSSCG00000010772	ADAM8	ADAM metallopeptidase domain 8 [Source:NCBI gene;Acc:100156146]	0.505401	3.11245	0.260696	0.05143	0.0001	0.0001	75.1219	6.23116	up
GO:2000045	regulation of G1/S transition of mitotic cell cycle	biological_process	9	0.00425252	ENSSSCG00000008645	ID2	inhibitor of DNA binding 2 [Source:NCBI gene;Acc:654298]	0.509782	0.899718	0.401822	5.54856	14.879	2.34102	0.0795536	-3.65193	down
GO:2000045	regulation of G1/S transition of mitotic cell cycle	biological_process	9	0.00425252	ENSSSCG00000013434	ENSSSCG00000013434	polo like kinase 5 [Source:NCBI gene;Acc:100523719]	0.0001	0.546859	0.285914	0.0001	0.0001	0.0001	2776.24	11.4389	up
GO:0060749	mammary gland alveolus development	biological_process	5	0.00425252	ENSSSCG00000008645	ID2	inhibitor of DNA binding 2 [Source:NCBI gene;Acc:654298]	0.509782	0.899718	0.401822	5.54856	14.879	2.34102	0.0795536	-3.65193	down
GO:0060749	mammary gland alveolus development	biological_process	5	0.00425252	ENSSSCG00000008963	AREG	amphiregulin [Source:NCBI gene;Acc:397668]	1.50767	1.33789	0.233852	5.26953	75.0544	5.08909	0.0360531	-4.79373	down
GO:0005975	carbohydrate metabolic process	biological_process	5	0.00474071	ENSSSCG00000001881	MAN2C1	mannosidase alpha class 2C member 1 [Source:NCBI gene;Acc:100156538]	0.334903	2.45418	0.173571	0.0001	0.0001	0.0001	9875.5	13.2696	up
GO:0005975	carbohydrate metabolic process	biological_process	5	0.00474071	ENSSSCG00000003721	CHST9	carbohydrate sulfotransferase 9 [Source:NCBI gene;Acc:100515146]	0.0001	0.0001	0.0001	0.641026	0.668244	0.336427	0.000182294	-12.4214	down
GO:0005975	carbohydrate metabolic process	biological_process	5	0.00474071	ENSSSCG00000003758	CTBS	chitobiase [Source:NCBI gene;Acc:100523254]	5.1516	2.52977	49.598	8.54363	367.778	6.07259	0.149791	-2.73897	down
GO:0005975	carbohydrate metabolic process	biological_process	5	0.00474071	ENSSSCG00000010497	ENTPD1	ectonucleoside triphosphate diphosphohydrolase 1 [Source:NCBI gene;Acc:397298]	0.602058	0.206012	0.673214	0.0001	0.0001	0.0001	4937.61	12.2696	up
GO:0005975	carbohydrate metabolic process	biological_process	5	0.00474071	ENSSSCG00000023662	CHST3	carbohydrate sulfotransferase 3 [Source:NCBI gene;Acc:100151968]	2.23244	0.18558	0.00978551	3.75575	30.0988	0.543094	0.0705806	-3.82458	down
GO:0016757	transferase activity, transferring glycosyl groups	molecular_function	5	0.00514093	ENSSSCG00000000607	ART4	ADP-ribosyltransferase 4 (Dombrock blood group) [Source:NCBI gene;Acc:100152653]	0.0001	0.0001	0.0001	0.0001	16.761	0.906362	1.69804e-05	-15.8458	down
GO:0016757	transferase activity, transferring glycosyl groups	molecular_function	5	0.00514093	ENSSSCG00000008227	ST3GAL5	ST3 beta-galactoside alpha-2,3-sialyltransferase 5 [Source:NCBI gene;Acc:100625751]	4.68192	2.08019	0.321763	0.341571	0.0848242	0.0896266	13.7278	3.77903	up
GO:0016757	transferase activity, transferring glycosyl groups	molecular_function	5	0.00514093	ENSSSCG00000014538	MGAT1	mannosyl (alpha-1,3-)-glycoprotein beta-1,2-N-acetylglucosaminyltransferase [Source:NCBI gene;Acc:780412]	5.41835	1.49529	0.726598	0.0942239	0.271455	0.452821	9.33444	3.22256	up
GO:0016757	transferase activity, transferring glycosyl groups	molecular_function	5	0.00514093	ENSSSCG00000031329	ST8SIA1	ST8 alpha-N-acetyl-neuraminide alpha-2,8-sialyltransferase 1 [Source:NCBI gene;Acc:100625270]	0.376171	1.31239	0.0001	0.0001	0.0001	0.0001	5628.86	12.4586	up
GO:0016757	transferase activity, transferring glycosyl groups	molecular_function	5	0.00514093	ENSSSCG00000036274	ENSSSCG00000036274	UDP glucuronosyltransferase 1 family, polypeptide A6 [Source:NCBI gene;Acc:100152603]	0.578072	0.111755	0.0001	0.240133	9.75538	2.52353	0.0551102	-4.18154	down
GO:0032959	inositol trisphosphate biosynthetic process	biological_process	9	0.00555623	ENSSSCG00000000590	PLCZ1	phospholipase C zeta 1 [Source:NCBI gene;Acc:397632]	0.0001	0.0001	0.0001	0.0001	1.37821	0.956943	0.000128466	-12.9263	down
GO:0032959	inositol trisphosphate biosynthetic process	biological_process	9	0.00555623	ENSSSCG00000016083	PLCL1	phospholipase C like 1 [Source:NCBI gene;Acc:100521161]	0.268968	0.333593	0.0001	0.0001	0.0001	0.0001	2008.87	10.9722	up
GO:0016514	SWI/SNF complex	cellular_component	8	0.00555623	ENSSSCG00000016435	SMARCD3	SWI/SNF related, matrix associated, actin dependent regulator of chromatin, subfamily d, member 3 [Source:NCBI gene;Acc:100521999]	0.0924582	0.591106	1.07712	0.0001	0.0001	0.0001	5868.95	12.5189	up
GO:0016514	SWI/SNF complex	cellular_component	8	0.00555623	ENSSSCG00000022302	BICRA	BRD4 interacting chromatin remodeling complex associated protein [Source:NCBI gene;Acc:100622144]	0.0001	0.462405	0.756508	0.0001	0.0001	0.0001	4063.38	11.9885	up
GO:0050730	regulation of peptidyl-tyrosine phosphorylation	biological_process	10	0.00555623	ENSSSCG00000006161	IL7	interleukin 7 [Source:NCBI gene;Acc:397253]	0.0001	0.0001	0.0001	1.52439	0.0001	0.818348	0.00012805	-12.931	down
GO:0050730	regulation of peptidyl-tyrosine phosphorylation	biological_process	10	0.00555623	ENSSSCG00000025133	ITGB2	integrin subunit beta 2 [Source:NCBI gene;Acc:396943]	0.324313	0.0001	0.18649	0.0001	0.0001	0.0001	1703.01	10.7339	up
GO:0008146	sulfotransferase activity	molecular_function	6	0.00589591	ENSSSCG00000003721	CHST9	carbohydrate sulfotransferase 9 [Source:NCBI gene;Acc:100515146]	0.0001	0.0001	0.0001	0.641026	0.668244	0.336427	0.000182294	-12.4214	down
GO:0008146	sulfotransferase activity	molecular_function	6	0.00589591	ENSSSCG00000023662	CHST3	carbohydrate sulfotransferase 3 [Source:NCBI gene;Acc:100151968]	2.23244	0.18558	0.00978551	3.75575	30.0988	0.543094	0.0705806	-3.82458	down
GO:0008146	sulfotransferase activity	molecular_function	6	0.00589591	ENSSSCG00000031216	HS3ST6	heparan sulfate-glucosamine 3-sulfotransferase 6 [Source:NCBI gene;Acc:110259947]	0.090723	0.363185	0.282229	0.484436	3.63926	2.11727	0.117953	-3.08372	down
GO:0003743	translation initiation factor activity	molecular_function	8	0.00621784	ENSSSCG00000001489	ENSSSCG00000001489		12.2701	11.4752	0.0001	0.0001	0.0001	0.0001	79151.2	16.2723	up
GO:0003743	translation initiation factor activity	molecular_function	8	0.00621784	ENSSSCG00000012178	ENSSSCG00000012178	eukaryotic translation initiation factor 2 subunit 3 [Source:NCBI gene;Acc:100624149]	15.5877	14.1842	0.0001	0.0001	0.0001	0.0001	99239.9	16.5986	up
GO:0003743	translation initiation factor activity	molecular_function	8	0.00621784	ENSSSCG00000037509	EIF1AY	eukaryotic translation initiation factor 1A, Y-linked [Source:NCBI gene;Acc:100625415]	13.959	7.26326	0.0001	0.0001	0.0001	0.0001	70741.3	16.1103	up
GO:0046914	transition metal ion binding	molecular_function	7	0.00626811	ENSSSCG00000006579	S100A3	S100 calcium binding protein A3 [Source:NCBI gene;Acc:100157925]	8.52881	6.28235	0.0001	0.0001	0.0001	0.0001	49370.9	15.5914	up
GO:0046914	transition metal ion binding	molecular_function	7	0.00626811	ENSSSCG00000012147	S100G	S100 calcium binding protein G [Source:NCBI gene;Acc:397265]	0.0001	0.0001	0.0001	0.630637	0.496151	0.344622	0.000203886	-12.26	down
GO:0004890	GABA-A receptor activity	molecular_function	7	0.00701922	ENSSSCG00000030515	GABRA4	gamma-aminobutyric acid type A receptor alpha4 subunit [Source:NCBI gene;Acc:100622712]	0.296034	0.0001	0.529367	0.0001	0.0001	0.0001	2751.67	11.4261	up
GO:0004890	GABA-A receptor activity	molecular_function	7	0.00701922	ENSSSCG00000035621	GABRB1	gamma-aminobutyric acid type A receptor beta1 subunit [Source:NCBI gene;Acc:100623822]	0.01529	0.0001	0.0001	0.041516	1.15882	0.55306	0.00883429	-6.82267	down
GO:0004435	phosphatidylinositol phospholipase C activity	molecular_function	9	0.00701922	ENSSSCG00000000590	PLCZ1	phospholipase C zeta 1 [Source:NCBI gene;Acc:397632]	0.0001	0.0001	0.0001	0.0001	1.37821	0.956943	0.000128466	-12.9263	down
GO:0004435	phosphatidylinositol phospholipase C activity	molecular_function	9	0.00701922	ENSSSCG00000016083	PLCL1	phospholipase C like 1 [Source:NCBI gene;Acc:100521161]	0.268968	0.333593	0.0001	0.0001	0.0001	0.0001	2008.87	10.9722	up
GO:0032590	dendrite membrane	cellular_component	7	0.00701922	ENSSSCG00000007062	LAMP5	lysosomal associated membrane protein family member 5 [Source:NCBI gene;Acc:100154727]	0.0001	0.0001	0.0001	1.00153	2.04124	0.0001	9.85912e-05	-13.3082	down
GO:0032590	dendrite membrane	cellular_component	7	0.00701922	ENSSSCG00000030515	GABRA4	gamma-aminobutyric acid type A receptor alpha4 subunit [Source:NCBI gene;Acc:100622712]	0.296034	0.0001	0.529367	0.0001	0.0001	0.0001	2751.67	11.4261	up
GO:0099568	cytoplasmic region	cellular_component	6	0.00705495	ENSSSCG00000025133	ITGB2	integrin subunit beta 2 [Source:NCBI gene;Acc:396943]	0.324313	0.0001	0.18649	0.0001	0.0001	0.0001	1703.01	10.7339	up
GO:0070905	serine binding	molecular_function	8	0.00705495	ENSSSCG00000036208	SHMT1	serine hydroxymethyltransferase 1 [Source:NCBI gene;Acc:397181]	1.09692	3.7646	1.75296	0.116182	0.0001	0.28521	16.4748	4.04219	up
GO:0061343	cell adhesion involved in heart morphogenesis	biological_process	5	0.00705495	ENSSSCG00000040166	FLRT2	fibronectin leucine rich transmembrane protein 2 [Source:NCBI gene;Acc:100151812]	0.0001	0.0001	0.0001	0.206776	0.817723	1.60562	0.000114063	-13.0979	down
GO:2000418	positive regulation of eosinophil migration	biological_process	8	0.00705495	ENSSSCG00000010772	ADAM8	ADAM metallopeptidase domain 8 [Source:NCBI gene;Acc:100156146]	0.505401	3.11245	0.260696	0.05143	0.0001	0.0001	75.1219	6.23116	up
GO:0010171	body morphogenesis	biological_process	5	0.00705495	ENSSSCG00000012680	GPC3	glypican 3 [Source:NCBI gene;Acc:100516171]	0.266169	0.168614	0.727655	2.50143	4.51198	5.74828	0.091088	-3.45659	down
GO:0061196	fungiform papilla development	biological_process	5	0.00705495	ENSSSCG00000000182	WNT10B	Wnt family member 10B [Source:NCBI gene;Acc:100126276]	0.125284	0.0001	0.0789623	0.0001	4.4498	3.87351	0.0245508	-5.34809	down
GO:0061507	cyclic-GMP-AMP binding	molecular_function	7	0.00705495	ENSSSCG00000014349	TMEM173	transmembrane protein 173 [Source:NCBI gene;Acc:100217389]	0.0001	0.0001	0.0001	0.0989283	0.361351	0.927175	0.000216223	-12.1752	down
GO:0061114	branching involved in pancreas morphogenesis	biological_process	7	0.00705495	ENSSSCG00000015584	PROX1	prospero homeobox 1 [Source:NCBI gene;Acc:100169702]	0.546192	5.56469	0.854942	0.0001	0.0001	0.110869	62.7161	5.97076	up
GO:0035642	histone methyltransferase activity (H3-R17 specific	molecular_function	10	0.00705495	ENSSSCG00000013633	CARM1	coactivator associated arginine methyltransferase 1 [Source:NCBI gene;Acc:100294705]	0.129662	0.149521	0.274305	1.95834	4.53638	1.25919	0.0713817	-3.8083	down
GO:0003885	D-arabinono-1,4-lactone oxidase activity	molecular_function	7	0.00705495	ENSSSCG00000009667	ENSSSCG00000009667	gulonolactone (L-) oxidase [Source:NCBI gene;Acc:396759]	0.744936	1.3737	0.0001	0.0001	0.0001	0.0001	7062.45	12.786	up
GO:0006049	UDP-N-acetylglucosamine catabolic process	biological_process	8	0.00705495	ENSSSCG00000014538	MGAT1	mannosyl (alpha-1,3-)-glycoprotein beta-1,2-N-acetylglucosaminyltransferase [Source:NCBI gene;Acc:780412]	5.41835	1.49529	0.726598	0.0942239	0.271455	0.452821	9.33444	3.22256	up
GO:0047291	lactosylceramide alpha-2,3-sialyltransferase activity	molecular_function	7	0.00705495	ENSSSCG00000008227	ST3GAL5	ST3 beta-galactoside alpha-2,3-sialyltransferase 5 [Source:NCBI gene;Acc:100625751]	4.68192	2.08019	0.321763	0.341571	0.0848242	0.0896266	13.7278	3.77903	up
GO:0035438	cyclic-di-GMP binding	molecular_function	5	0.00705495	ENSSSCG00000014349	TMEM173	transmembrane protein 173 [Source:NCBI gene;Acc:100217389]	0.0001	0.0001	0.0001	0.0989283	0.361351	0.927175	0.000216223	-12.1752	down
GO:0045032	ADP-activated adenosine receptor activity	molecular_function	8	0.00705495	ENSSSCG00000011721	P2RY1	purinergic receptor P2Y1 [Source:NCBI gene;Acc:503666]	0.0001	0.0001	0.0001	0.273563	0.684135	0.289438	0.000240551	-12.0214	down
GO:0050105	L-gulonolactone oxidase activity	molecular_function	7	0.00705495	ENSSSCG00000009667	ENSSSCG00000009667	gulonolactone (L-) oxidase [Source:NCBI gene;Acc:396759]	0.744936	1.3737	0.0001	0.0001	0.0001	0.0001	7062.45	12.786	up
GO:0099500	vesicle fusion to plasma membrane	biological_process	8	0.00705495	ENSSSCG00000017801	TRARG1	trafficking regulator of GLUT4 (SLC2A4) 1 [Source:NCBI gene;Acc:100126201]	0.0001	0.0001	0.0001	0.0001	0.566358	0.576888	0.000262388	-11.896	down
GO:0097476	spinal cord motor neuron migration	biological_process	9	0.00705495	ENSSSCG00000004155	OLIG3	oligodendrocyte transcription factor 3 [Source:NCBI gene;Acc:100153431]	0.0001	0.0001	0.0001	0.153644	2.47434	2.66332	5.66967e-05	-14.1064	down
GO:0032010	phagolysosome	cellular_component	10	0.00705495	ENSSSCG00000010772	ADAM8	ADAM metallopeptidase domain 8 [Source:NCBI gene;Acc:100156146]	0.505401	3.11245	0.260696	0.05143	0.0001	0.0001	75.1219	6.23116	up
GO:0060470	positive regulation of cytosolic calcium ion concentration involved in egg activation	biological_process	14	0.00705495	ENSSSCG00000000590	PLCZ1	phospholipase C zeta 1 [Source:NCBI gene;Acc:397632]	0.0001	0.0001	0.0001	0.0001	1.37821	0.956943	0.000128466	-12.9263	down
GO:0060369	positive regulation of Fc receptor mediated stimulatory signaling pathway	biological_process	9	0.00705495	ENSSSCG00000038398	CD226	CD226 molecule [Source:NCBI gene;Acc:100517508]	0.0001	0.0001	0.0001	0.0001	0.291943	0.313149	0.00049571	-10.9782	down
GO:0014835	myoblast differentiation involved in skeletal muscle regeneration	biological_process	7	0.00705495	ENSSSCG00000000182	WNT10B	Wnt family member 10B [Source:NCBI gene;Acc:100126276]	0.125284	0.0001	0.0789623	0.0001	4.4498	3.87351	0.0245508	-5.34809	down
GO:0039528	cytoplasmic pattern recognition receptor signaling pathway in response to virus	biological_process	8	0.00705495	ENSSSCG00000014349	TMEM173	transmembrane protein 173 [Source:NCBI gene;Acc:100217389]	0.0001	0.0001	0.0001	0.0989283	0.361351	0.927175	0.000216223	-12.1752	down
GO:2000415	positive regulation of fibronectin-dependent thymocyte migration	biological_process	11	0.00705495	ENSSSCG00000010772	ADAM8	ADAM metallopeptidase domain 8 [Source:NCBI gene;Acc:100156146]	0.505401	3.11245	0.260696	0.05143	0.0001	0.0001	75.1219	6.23116	up
GO:0032127	dense core granule membrane	cellular_component	8	0.00705495	ENSSSCG00000010772	ADAM8	ADAM metallopeptidase domain 8 [Source:NCBI gene;Acc:100156146]	0.505401	3.11245	0.260696	0.05143	0.0001	0.0001	75.1219	6.23116	up
GO:1904482	cellular response to tetrahydrofolate	biological_process	7	0.00705495	ENSSSCG00000036208	SHMT1	serine hydroxymethyltransferase 1 [Source:NCBI gene;Acc:397181]	1.09692	3.7646	1.75296	0.116182	0.0001	0.28521	16.4748	4.04219	up
GO:0097376	interneuron axon guidance	biological_process	7	0.00705495	ENSSSCG00000038838	DLX5	distal-less homeobox 5 [Source:NCBI gene;Acc:100286863]	0.825888	2.09254	0.0001	1.23652	9.40423	21.9332	0.089597	-3.48041	down
GO:2000171	negative regulation of dendrite development	biological_process	12	0.00705495	ENSSSCG00000001091	KIAA0319	KIAA0319 ortholog [Source:NCBI gene;Acc:100738226]	0.140811	0.471973	0.375129	0.0001	0.0001	0.0001	3293.04	11.6852	up
GO:0060598	dichotomous subdivision of terminal units involved in mammary gland duct morphogenesis	biological_process	8	0.00705495	ENSSSCG00000008963	AREG	amphiregulin [Source:NCBI gene;Acc:397668]	1.50767	1.33789	0.233852	5.26953	75.0544	5.08909	0.0360531	-4.79373	down
GO:0003827	alpha-1,3-mannosylglycoprotein 2-beta-N-acetylglucosaminyltransferase activity	molecular_function	8	0.00705495	ENSSSCG00000014538	MGAT1	mannosyl (alpha-1,3-)-glycoprotein beta-1,2-N-acetylglucosaminyltransferase [Source:NCBI gene;Acc:780412]	5.41835	1.49529	0.726598	0.0942239	0.271455	0.452821	9.33444	3.22256	up
GO:0048641	regulation of skeletal muscle tissue development	biological_process	9	0.00705495	ENSSSCG00000000182	WNT10B	Wnt family member 10B [Source:NCBI gene;Acc:100126276]	0.125284	0.0001	0.0789623	0.0001	4.4498	3.87351	0.0245508	-5.34809	down
GO:0090425	acinar cell differentiation	biological_process	9	0.00705495	ENSSSCG00000015584	PROX1	prospero homeobox 1 [Source:NCBI gene;Acc:100169702]	0.546192	5.56469	0.854942	0.0001	0.0001	0.110869	62.7161	5.97076	up
GO:0016899	oxidoreductase activity, acting on the CH-OH group of donors, oxygen as acceptor	molecular_function	6	0.00705495	ENSSSCG00000009667	ENSSSCG00000009667	gulonolactone (L-) oxidase [Source:NCBI gene;Acc:396759]	0.744936	1.3737	0.0001	0.0001	0.0001	0.0001	7062.45	12.786	up
GO:0003420	regulation of growth plate cartilage chondrocyte proliferation	biological_process	7	0.00705495	ENSSSCG00000013633	CARM1	coactivator associated arginine methyltransferase 1 [Source:NCBI gene;Acc:100294705]	0.129662	0.149521	0.274305	1.95834	4.53638	1.25919	0.0713817	-3.8083	down
GO:1901978	positive regulation of cell cycle checkpoint	biological_process	7	0.00705495	ENSSSCG00000015584	PROX1	prospero homeobox 1 [Source:NCBI gene;Acc:100169702]	0.546192	5.56469	0.854942	0.0001	0.0001	0.110869	62.7161	5.97076	up
GO:0002194	hepatocyte cell migration	biological_process	7	0.00705495	ENSSSCG00000015584	PROX1	prospero homeobox 1 [Source:NCBI gene;Acc:100169702]	0.546192	5.56469	0.854942	0.0001	0.0001	0.110869	62.7161	5.97076	up
GO:0004920	interleukin-10 receptor activity	molecular_function	7	0.00705495	ENSSSCG00000015085	IL10RA	interleukin 10 receptor subunit alpha [Source:NCBI gene;Acc:100525654]	0.0353101	0.202208	0.143435	0.0999807	5.4185	0.470839	0.0636054	-3.97471	down
GO:2000979	positive regulation of forebrain neuron differentiation	biological_process	11	0.00705495	ENSSSCG00000015584	PROX1	prospero homeobox 1 [Source:NCBI gene;Acc:100169702]	0.546192	5.56469	0.854942	0.0001	0.0001	0.110869	62.7161	5.97076	up
GO:0035811	negative regulation of urine volume	biological_process	7	0.00705495	ENSSSCG00000032478	MLLT6	MLLT6, PHD finger domain containing [Source:NCBI gene;Acc:102158177]	0.0538826	0.252139	0.196701	0.0001	0.0001	0.0001	1675.74	10.7106	up
GO:0060422	peptidyl-dipeptidase inhibitor activity	molecular_function	7	0.00705495	ENSSSCG00000012680	GPC3	glypican 3 [Source:NCBI gene;Acc:100516171]	0.266169	0.168614	0.727655	2.50143	4.51198	5.74828	0.091088	-3.45659	down
GO:0036345	platelet maturation	biological_process	6	0.00705495	ENSSSCG00000031114	SLFN14	schlafen family member 14 [Source:NCBI gene;Acc:110256053]	0.270459	0.310693	0.135672	3.53656	1.74913	0.282731	0.12873	-2.95758	down
GO:2001161	negative regulation of histone H3-K79 methylation	biological_process	12	0.00705495	ENSSSCG00000032478	MLLT6	MLLT6, PHD finger domain containing [Source:NCBI gene;Acc:102158177]	0.0538826	0.252139	0.196701	0.0001	0.0001	0.0001	1675.74	10.7106	up
GO:0036359	renal potassium excretion	biological_process	6	0.00705495	ENSSSCG00000032478	MLLT6	MLLT6, PHD finger domain containing [Source:NCBI gene;Acc:102158177]	0.0538826	0.252139	0.196701	0.0001	0.0001	0.0001	1675.74	10.7106	up
GO:0005139	interleukin-7 receptor binding	molecular_function	7	0.00705495	ENSSSCG00000006161	IL7	interleukin 7 [Source:NCBI gene;Acc:397253]	0.0001	0.0001	0.0001	1.52439	0.0001	0.818348	0.00012805	-12.931	down
GO:0090075	relaxation of muscle	biological_process	6	0.00705495	ENSSSCG00000011721	P2RY1	purinergic receptor P2Y1 [Source:NCBI gene;Acc:503666]	0.0001	0.0001	0.0001	0.273563	0.684135	0.289438	0.000240551	-12.0214	down
GO:0008083	growth factor activity	molecular_function	7	0.00843362	ENSSSCG00000006161	IL7	interleukin 7 [Source:NCBI gene;Acc:397253]	0.0001	0.0001	0.0001	1.52439	0.0001	0.818348	0.00012805	-12.931	down
GO:0008083	growth factor activity	molecular_function	7	0.00843362	ENSSSCG00000008963	AREG	amphiregulin [Source:NCBI gene;Acc:397668]	1.50767	1.33789	0.233852	5.26953	75.0544	5.08909	0.0360531	-4.79373	down
GO:0008083	growth factor activity	molecular_function	7	0.00843362	ENSSSCG00000012871	FGF19	fibroblast growth factor 19 [Source:NCBI gene;Acc:100518950]	0.0001	0.0001	0.0001	2.03735	0.0001	0.776	0.000106631	-13.1951	down
GO:0008083	growth factor activity	molecular_function	7	0.00843362	ENSSSCG00000036814	CLEC11A	C-type lectin domain containing 11A [Source:NCBI gene;Acc:100620310]	0.227822	0.092804	0.275819	1.78607	2.58547	5.64587	0.0595409	-4.06998	down
GO:0097503	sialylation	biological_process	7	0.00863682	ENSSSCG00000008227	ST3GAL5	ST3 beta-galactoside alpha-2,3-sialyltransferase 5 [Source:NCBI gene;Acc:100625751]	4.68192	2.08019	0.321763	0.341571	0.0848242	0.0896266	13.7278	3.77903	up
GO:0097503	sialylation	biological_process	7	0.00863682	ENSSSCG00000031329	ST8SIA1	ST8 alpha-N-acetyl-neuraminide alpha-2,8-sialyltransferase 1 [Source:NCBI gene;Acc:100625270]	0.376171	1.31239	0.0001	0.0001	0.0001	0.0001	5628.86	12.4586	up
GO:0008373	sialyltransferase activity	molecular_function	6	0.00863682	ENSSSCG00000008227	ST3GAL5	ST3 beta-galactoside alpha-2,3-sialyltransferase 5 [Source:NCBI gene;Acc:100625751]	4.68192	2.08019	0.321763	0.341571	0.0848242	0.0896266	13.7278	3.77903	up
GO:0008373	sialyltransferase activity	molecular_function	6	0.00863682	ENSSSCG00000031329	ST8SIA1	ST8 alpha-N-acetyl-neuraminide alpha-2,8-sialyltransferase 1 [Source:NCBI gene;Acc:100625270]	0.376171	1.31239	0.0001	0.0001	0.0001	0.0001	5628.86	12.4586	up
GO:0006334	nucleosome assembly	biological_process	7	0.00876436	ENSSSCG00000023819	ENSSSCG00000023819	testis-specific Y-encoded protein 4-like [Source:NCBI gene;Acc:100625034]	10.9511	7.51047	0.0001	0.0001	0.0001	0.0001	61539	15.9092	up
GO:0006334	nucleosome assembly	biological_process	7	0.00876436	ENSSSCG00000031122	HIST1H2BB	histone H2B type 1-B [Source:NCBI gene;Acc:110261486]	922.911	38.8077	0.060145	13.6426	24.8343	16.3508	17.5418	4.13273	up
GO:0006334	nucleosome assembly	biological_process	7	0.00876436	ENSSSCG00000031751	ENSSSCG00000031751	histone H4 [Source:NCBI gene;Acc:110261675]	582.035	679.881	3.01836	43.4626	0.0001	21.8323	19.3726	4.27595	up
GO:0002218	activation of innate immune response	biological_process	5	0.00950217	ENSSSCG00000000059	XRCC6	X-ray repair cross complementing 6 [Source:NCBI gene;Acc:100154200]	3.30481	1.31144	5.68838	10.2158	35.6226	2.62933	0.212608	-2.23373	down
GO:0002218	activation of innate immune response	biological_process	5	0.00950217	ENSSSCG00000014349	TMEM173	transmembrane protein 173 [Source:NCBI gene;Acc:100217389]	0.0001	0.0001	0.0001	0.0989283	0.361351	0.927175	0.000216223	-12.1752	down
GO:0005925	focal adhesion	cellular_component	7	0.0103631	ENSSSCG00000013425	MISP	mitotic spindle positioning [Source:NCBI gene;Acc:106509466]	1.59611	1.36896	1.09326	0.0001	0.000701401	0.0001	4502.25	12.1364	up
GO:0005925	focal adhesion	cellular_component	7	0.0103631	ENSSSCG00000025133	ITGB2	integrin subunit beta 2 [Source:NCBI gene;Acc:396943]	0.324313	0.0001	0.18649	0.0001	0.0001	0.0001	1703.01	10.7339	up
GO:0005925	focal adhesion	cellular_component	7	0.0103631	ENSSSCG00000040166	FLRT2	fibronectin leucine rich transmembrane protein 2 [Source:NCBI gene;Acc:100151812]	0.0001	0.0001	0.0001	0.206776	0.817723	1.60562	0.000114063	-13.0979	down
GO:0005925	focal adhesion	cellular_component	7	0.0103631	ENSSSCG00000040642	LASP1	LIM and SH3 protein 1 [Source:NCBI gene;Acc:110256017]	3.46501	2.06302	3.00731	24.5013	4.97407	32.0212	0.138794	-2.84898	down
GO:0010469	regulation of signaling receptor activity	biological_process	8	0.010817	ENSSSCG00000006161	IL7	interleukin 7 [Source:NCBI gene;Acc:397253]	0.0001	0.0001	0.0001	1.52439	0.0001	0.818348	0.00012805	-12.931	down
GO:0010469	regulation of signaling receptor activity	biological_process	8	0.010817	ENSSSCG00000008963	AREG	amphiregulin [Source:NCBI gene;Acc:397668]	1.50767	1.33789	0.233852	5.26953	75.0544	5.08909	0.0360531	-4.79373	down
GO:0010469	regulation of signaling receptor activity	biological_process	8	0.010817	ENSSSCG00000012871	FGF19	fibroblast growth factor 19 [Source:NCBI gene;Acc:100518950]	0.0001	0.0001	0.0001	2.03735	0.0001	0.776	0.000106631	-13.1951	down
GO:0010469	regulation of signaling receptor activity	biological_process	8	0.010817	ENSSSCG00000025414	PYY	peptide YY [Source:NCBI gene;Acc:100512433]	0.614856	0.21695	0.651362	30.7714	2.96211	13.0822	0.031681	-4.98024	down
GO:0010469	regulation of signaling receptor activity	biological_process	8	0.010817	ENSSSCG00000036814	CLEC11A	C-type lectin domain containing 11A [Source:NCBI gene;Acc:100620310]	0.227822	0.092804	0.275819	1.78607	2.58547	5.64587	0.0595409	-4.06998	down
GO:0010469	regulation of signaling receptor activity	biological_process	8	0.010817	ENSSSCG00000039976	IL26	interleukin 26 [Source:NCBI gene;Acc:100037932]	0.0001	0.05972	0.0001	0.897091	10.3197	0.0001	0.00534194	-7.54842	down
GO:0010469	regulation of signaling receptor activity	biological_process	8	0.010817	ENSSSCG00000040531	ENSSSCG00000040531	urotensin 2 [Source:NCBI gene;Acc:397268]	0.0001	0.574785	0.410271	0.0001	0.0001	0.0001	3283.85	11.6812	up
GO:0010468	regulation of gene expression	biological_process	7	0.0122138	ENSSSCG00000004155	OLIG3	oligodendrocyte transcription factor 3 [Source:NCBI gene;Acc:100153431]	0.0001	0.0001	0.0001	0.153644	2.47434	2.66332	5.66967e-05	-14.1064	down
GO:0010468	regulation of gene expression	biological_process	7	0.0122138	ENSSSCG00000006161	IL7	interleukin 7 [Source:NCBI gene;Acc:397253]	0.0001	0.0001	0.0001	1.52439	0.0001	0.818348	0.00012805	-12.931	down
GO:0010468	regulation of gene expression	biological_process	7	0.0122138	ENSSSCG00000014349	TMEM173	transmembrane protein 173 [Source:NCBI gene;Acc:100217389]	0.0001	0.0001	0.0001	0.0989283	0.361351	0.927175	0.000216223	-12.1752	down
GO:0010468	regulation of gene expression	biological_process	7	0.0122138	ENSSSCG00000015584	PROX1	prospero homeobox 1 [Source:NCBI gene;Acc:100169702]	0.546192	5.56469	0.854942	0.0001	0.0001	0.110869	62.7161	5.97076	up
GO:0010468	regulation of gene expression	biological_process	7	0.0122138	ENSSSCG00000025253	ENSSSCG00000025253	lysine-specific demethylase 6A-like [Source:NCBI gene;Acc:110255320]	1.20038	2.2913	0.0001	0.0001	0.0001	0.0001	11639.3	13.5067	up
GO:0031016	pancreas development	biological_process	6	0.0123177	ENSSSCG00000004540	ONECUT2	one cut homeobox 2 [Source:NCBI gene;Acc:106507181]	39.6802	2.60929	15.1987	71.0471	419.423	8.15046	0.115294	-3.11661	down
GO:0031016	pancreas development	biological_process	6	0.0123177	ENSSSCG00000015584	PROX1	prospero homeobox 1 [Source:NCBI gene;Acc:100169702]	0.546192	5.56469	0.854942	0.0001	0.0001	0.110869	62.7161	5.97076	up
GO:0016712	oxidoreductase activity, acting on paired donors, with incorporation or reduction of molecular oxygen, reduced flavin or flavoprotein as one donor, and incorporation of one atom of oxygen	molecular_function	6	0.0123177	ENSSSCG00000009151	CYP2U1	cytochrome P450 2U1 [Source:NCBI gene;Acc:100518620]	0.0001	0.0001	0.0001	0.198975	3.356	0.0974742	8.21366e-05	-13.5716	down
GO:0016712	oxidoreductase activity, acting on paired donors, with incorporation or reduction of molecular oxygen, reduced flavin or flavoprotein as one donor, and incorporation of one atom of oxygen	molecular_function	6	0.0123177	ENSSSCG00000033844	CYP1B1	cytochrome P450 1B1 [Source:NCBI gene;Acc:100625479]	0.0001	0.0001	0.0001	0.475525	0.231377	0.0001	0.000424327	-11.2025	down
GO:0034687	integrin alphaL-beta2 complex	cellular_component	6	0.0140605	ENSSSCG00000025133	ITGB2	integrin subunit beta 2 [Source:NCBI gene;Acc:396943]	0.324313	0.0001	0.18649	0.0001	0.0001	0.0001	1703.01	10.7339	up
GO:0004372	glycine hydroxymethyltransferase activity	molecular_function	7	0.0140605	ENSSSCG00000036208	SHMT1	serine hydroxymethyltransferase 1 [Source:NCBI gene;Acc:397181]	1.09692	3.7646	1.75296	0.116182	0.0001	0.28521	16.4748	4.04219	up
GO:0072111	cell proliferation involved in kidney development	biological_process	4	0.0140605	ENSSSCG00000012680	GPC3	glypican 3 [Source:NCBI gene;Acc:100516171]	0.266169	0.168614	0.727655	2.50143	4.51198	5.74828	0.091088	-3.45659	down
GO:0044381	glucose import in response to insulin stimulus	biological_process	13	0.0140605	ENSSSCG00000017801	TRARG1	trafficking regulator of GLUT4 (SLC2A4) 1 [Source:NCBI gene;Acc:100126201]	0.0001	0.0001	0.0001	0.0001	0.566358	0.576888	0.000262388	-11.896	down
GO:0006741	NADP biosynthetic process	biological_process	5	0.0140605	ENSSSCG00000038967	NADK	NAD kinase [Source:NCBI gene;Acc:110261345]	0.470481	2.14057	11.141	0.56165	0.682715	0.527847	7.75983	2.95603	up
GO:0001970	positive regulation of activation of membrane attack complex	biological_process	9	0.0140605	ENSSSCG00000016861	C6	complement C6 [Source:NCBI gene;Acc:100037952]	0.01392	0.013326	0.0001	1.84028	0.0001	1.23216	0.0089001	-6.81196	down
GO:0052696	flavonoid glucuronidation	biological_process	6	0.0140605	ENSSSCG00000036274	ENSSSCG00000036274	UDP glucuronosyltransferase 1 family, polypeptide A6 [Source:NCBI gene;Acc:100152603]	0.578072	0.111755	0.0001	0.240133	9.75538	2.52353	0.0551102	-4.18154	down
GO:0030369	ICAM-3 receptor activity	molecular_function	6	0.0140605	ENSSSCG00000025133	ITGB2	integrin subunit beta 2 [Source:NCBI gene;Acc:396943]	0.324313	0.0001	0.18649	0.0001	0.0001	0.0001	1703.01	10.7339	up
GO:0042008	interleukin-18 receptor activity	molecular_function	7	0.0140605	ENSSSCG00000032795	IL18R1	interleukin 18 receptor 1 [Source:NCBI gene;Acc:397179]	0.0001	0.0001	0.0001	0.0001	0.636694	0.140668	0.000385871	-11.3396	down
GO:0019264	glycine biosynthetic process from serine	biological_process	13	0.0140605	ENSSSCG00000036208	SHMT1	serine hydroxymethyltransferase 1 [Source:NCBI gene;Acc:397181]	1.09692	3.7646	1.75296	0.116182	0.0001	0.28521	16.4748	4.04219	up
GO:2000050	regulation of non-canonical Wnt signaling pathway	biological_process	9	0.0140605	ENSSSCG00000012680	GPC3	glypican 3 [Source:NCBI gene;Acc:100516171]	0.266169	0.168614	0.727655	2.50143	4.51198	5.74828	0.091088	-3.45659	down
GO:0097123	cyclin A1-CDK2 complex	cellular_component	6	0.0140605	ENSSSCG00000009354	CCNA1	cyclin A1 [Source:NCBI gene;Acc:100156017]	5.02563	31.2523	1.03746	1.24042	0.0001	1.59271	13.1706	3.71925	up
GO:0002891	positive regulation of immunoglobulin mediated immune response	biological_process	11	0.0140605	ENSSSCG00000038398	CD226	CD226 molecule [Source:NCBI gene;Acc:100517508]	0.0001	0.0001	0.0001	0.0001	0.291943	0.313149	0.00049571	-10.9782	down
GO:0051885	positive regulation of timing of anagen	biological_process	10	0.0140605	ENSSSCG00000000182	WNT10B	Wnt family member 10B [Source:NCBI gene;Acc:100126276]	0.125284	0.0001	0.0789623	0.0001	4.4498	3.87351	0.0245508	-5.34809	down
GO:0060421	positive regulation of heart growth	biological_process	9	0.0140605	ENSSSCG00000015584	PROX1	prospero homeobox 1 [Source:NCBI gene;Acc:100169702]	0.546192	5.56469	0.854942	0.0001	0.0001	0.110869	62.7161	5.97076	up
GO:0045578	negative regulation of B cell differentiation	biological_process	10	0.0140605	ENSSSCG00000008645	ID2	inhibitor of DNA binding 2 [Source:NCBI gene;Acc:654298]	0.509782	0.899718	0.401822	5.54856	14.879	2.34102	0.0795536	-3.65193	down
GO:0097124	cyclin A2-CDK2 complex	cellular_component	6	0.0140605	ENSSSCG00000009354	CCNA1	cyclin A1 [Source:NCBI gene;Acc:100156017]	5.02563	31.2523	1.03746	1.24042	0.0001	1.59271	13.1706	3.71925	up
GO:0046619	optic placode formation involved in camera-type eye formation	biological_process	7	0.0140605	ENSSSCG00000015584	PROX1	prospero homeobox 1 [Source:NCBI gene;Acc:100169702]	0.546192	5.56469	0.854942	0.0001	0.0001	0.110869	62.7161	5.97076	up
GO:0002930	trabecular meshwork development	biological_process	6	0.0140605	ENSSSCG00000033844	CYP1B1	cytochrome P450 1B1 [Source:NCBI gene;Acc:100625479]	0.0001	0.0001	0.0001	0.475525	0.231377	0.0001	0.000424327	-11.2025	down
GO:0060849	regulation of transcription involved in lymphatic endothelial cell fate commitment	biological_process	11	0.0140605	ENSSSCG00000015584	PROX1	prospero homeobox 1 [Source:NCBI gene;Acc:100169702]	0.546192	5.56469	0.854942	0.0001	0.0001	0.110869	62.7161	5.97076	up
GO:0034970	histone H3-R2 methylation	biological_process	13	0.0140605	ENSSSCG00000013633	CARM1	coactivator associated arginine methyltransferase 1 [Source:NCBI gene;Acc:100294705]	0.129662	0.149521	0.274305	1.95834	4.53638	1.25919	0.0713817	-3.8083	down
GO:0043564	Ku70:Ku80 complex	cellular_component	4	0.0140605	ENSSSCG00000000059	XRCC6	X-ray repair cross complementing 6 [Source:NCBI gene;Acc:100154200]	3.30481	1.31144	5.68838	10.2158	35.6226	2.62933	0.212608	-2.23373	down
GO:0099638	endosome to plasma membrane protein transport	biological_process	11	0.0140605	ENSSSCG00000017801	TRARG1	trafficking regulator of GLUT4 (SLC2A4) 1 [Source:NCBI gene;Acc:100126201]	0.0001	0.0001	0.0001	0.0001	0.566358	0.576888	0.000262388	-11.896	down
GO:0033005	positive regulation of mast cell activation	biological_process	8	0.0140605	ENSSSCG00000038398	CD226	CD226 molecule [Source:NCBI gene;Acc:100517508]	0.0001	0.0001	0.0001	0.0001	0.291943	0.313149	0.00049571	-10.9782	down
GO:0002675	positive regulation of acute inflammatory response	biological_process	10	0.0140605	ENSSSCG00000010772	ADAM8	ADAM metallopeptidase domain 8 [Source:NCBI gene;Acc:100156146]	0.505401	3.11245	0.260696	0.05143	0.0001	0.0001	75.1219	6.23116	up
GO:1903615	positive regulation of protein tyrosine phosphatase activity	biological_process	13	0.0140605	ENSSSCG00000031954	SLC39A10	solute carrier family 39 member 10 [Source:NCBI gene;Acc:110257100]	4.70136	2.25325	6.40929	15.1215	24.5059	17.2046	0.235147	-2.08836	down
GO:0045917	positive regulation of complement activation	biological_process	8	0.0140605	ENSSSCG00000016861	C6	complement C6 [Source:NCBI gene;Acc:100037952]	0.01392	0.013326	0.0001	1.84028	0.0001	1.23216	0.0089001	-6.81196	down
GO:0071065	alpha9-beta1 integrin-vascular cell adhesion molecule-1 complex	cellular_component	6	0.0140605	ENSSSCG00000010772	ADAM8	ADAM metallopeptidase domain 8 [Source:NCBI gene;Acc:100156146]	0.505401	3.11245	0.260696	0.05143	0.0001	0.0001	75.1219	6.23116	up
GO:2001023	regulation of response to drug	biological_process	6	0.0140605	ENSSSCG00000030515	GABRA4	gamma-aminobutyric acid type A receptor alpha4 subunit [Source:NCBI gene;Acc:100622712]	0.296034	0.0001	0.529367	0.0001	0.0001	0.0001	2751.67	11.4261	up
GO:0044278	cell wall disruption in other organism	biological_process	6	0.0140605	ENSSSCG00000037620	ENSSSCG00000037620	lithostathine-like [Source:NCBI gene;Acc:100624628]	0.188561	0.165711	0.0001	0.0001	0.0001	0.0001	1181.24	10.2061	up
GO:0001966	thigmotaxis	biological_process	5	0.0140605	ENSSSCG00000008645	ID2	inhibitor of DNA binding 2 [Source:NCBI gene;Acc:654298]	0.509782	0.899718	0.401822	5.54856	14.879	2.34102	0.0795536	-3.65193	down
GO:0071133	alpha9-beta1 integrin-ADAM8 complex	cellular_component	6	0.0140605	ENSSSCG00000010772	ADAM8	ADAM metallopeptidase domain 8 [Source:NCBI gene;Acc:100156146]	0.505401	3.11245	0.260696	0.05143	0.0001	0.0001	75.1219	6.23116	up
GO:0072203	cell proliferation involved in metanephros development	biological_process	5	0.0140605	ENSSSCG00000012680	GPC3	glypican 3 [Source:NCBI gene;Acc:100516171]	0.266169	0.168614	0.727655	2.50143	4.51198	5.74828	0.091088	-3.45659	down
GO:0006565	L-serine catabolic process	biological_process	12	0.0140605	ENSSSCG00000036208	SHMT1	serine hydroxymethyltransferase 1 [Source:NCBI gene;Acc:397181]	1.09692	3.7646	1.75296	0.116182	0.0001	0.28521	16.4748	4.04219	up
GO:2000309	positive regulation of tumor necrosis factor (ligand) superfamily member 11 production	biological_process	9	0.0140605	ENSSSCG00000010772	ADAM8	ADAM metallopeptidase domain 8 [Source:NCBI gene;Acc:100156146]	0.505401	3.11245	0.260696	0.05143	0.0001	0.0001	75.1219	6.23116	up
GO:0034971	histone H3-R17 methylation	biological_process	13	0.0140605	ENSSSCG00000013633	CARM1	coactivator associated arginine methyltransferase 1 [Source:NCBI gene;Acc:100294705]	0.129662	0.149521	0.274305	1.95834	4.53638	1.25919	0.0713817	-3.8083	down
GO:0034769	basement membrane disassembly	biological_process	6	0.0140605	ENSSSCG00000021867	HPN	hepsin [Source:NCBI gene;Acc:100624088]	0.0001	0.0001	0.0001	0.0341275	4.08606	0.160625	7.00802e-05	-13.8006	down
GO:0043315	positive regulation of neutrophil degranulation	biological_process	10	0.0140605	ENSSSCG00000025133	ITGB2	integrin subunit beta 2 [Source:NCBI gene;Acc:396943]	0.324313	0.0001	0.18649	0.0001	0.0001	0.0001	1703.01	10.7339	up
GO:0061628	H3K27me3 modified histone binding	molecular_function	7	0.0140605	ENSSSCG00000003366	CHD5	chromodomain helicase DNA binding protein 5 [Source:NCBI gene;Acc:100738053]	0.0001	0.0001	0.0001	0.0001	0.321448	0.106719	0.000700497	-10.4793	down
GO:0007343	egg activation	biological_process	5	0.0140605	ENSSSCG00000000590	PLCZ1	phospholipase C zeta 1 [Source:NCBI gene;Acc:397632]	0.0001	0.0001	0.0001	0.0001	1.37821	0.956943	0.000128466	-12.9263	down
GO:0008459	chondroitin 6-sulfotransferase activity	molecular_function	8	0.0140605	ENSSSCG00000023662	CHST3	carbohydrate sulfotransferase 3 [Source:NCBI gene;Acc:100151968]	2.23244	0.18558	0.00978551	3.75575	30.0988	0.543094	0.0705806	-3.82458	down
GO:0052697	xenobiotic glucuronidation	biological_process	6	0.0140605	ENSSSCG00000036274	ENSSSCG00000036274	UDP glucuronosyltransferase 1 family, polypeptide A6 [Source:NCBI gene;Acc:100152603]	0.578072	0.111755	0.0001	0.240133	9.75538	2.52353	0.0551102	-4.18154	down
GO:0072180	mesonephric duct morphogenesis	biological_process	11	0.0140605	ENSSSCG00000012680	GPC3	glypican 3 [Source:NCBI gene;Acc:100516171]	0.266169	0.168614	0.727655	2.50143	4.51198	5.74828	0.091088	-3.45659	down
GO:0035812	renal sodium excretion	biological_process	6	0.0140605	ENSSSCG00000032478	MLLT6	MLLT6, PHD finger domain containing [Source:NCBI gene;Acc:102158177]	0.0538826	0.252139	0.196701	0.0001	0.0001	0.0001	1675.74	10.7106	up
GO:0061031	endodermal digestive tract morphogenesis	biological_process	7	0.0140605	ENSSSCG00000008645	ID2	inhibitor of DNA binding 2 [Source:NCBI gene;Acc:654298]	0.509782	0.899718	0.401822	5.54856	14.879	2.34102	0.0795536	-3.65193	down
GO:0045092	interleukin-18 receptor complex	cellular_component	6	0.0140605	ENSSSCG00000032795	IL18R1	interleukin 18 receptor 1 [Source:NCBI gene;Acc:397179]	0.0001	0.0001	0.0001	0.0001	0.636694	0.140668	0.000385871	-11.3396	down
GO:0042007	interleukin-18 binding	molecular_function	6	0.0140605	ENSSSCG00000032795	IL18R1	interleukin 18 receptor 1 [Source:NCBI gene;Acc:397179]	0.0001	0.0001	0.0001	0.0001	0.636694	0.140668	0.000385871	-11.3396	down
GO:0032608	interferon-beta production	biological_process	6	0.0140605	ENSSSCG00000014349	TMEM173	transmembrane protein 173 [Source:NCBI gene;Acc:100217389]	0.0001	0.0001	0.0001	0.0989283	0.361351	0.927175	0.000216223	-12.1752	down
GO:0005104	fibroblast growth factor receptor binding	molecular_function	7	0.0143721	ENSSSCG00000012871	FGF19	fibroblast growth factor 19 [Source:NCBI gene;Acc:100518950]	0.0001	0.0001	0.0001	2.03735	0.0001	0.776	0.000106631	-13.1951	down
GO:0005104	fibroblast growth factor receptor binding	molecular_function	7	0.0143721	ENSSSCG00000040166	FLRT2	fibronectin leucine rich transmembrane protein 2 [Source:NCBI gene;Acc:100151812]	0.0001	0.0001	0.0001	0.206776	0.817723	1.60562	0.000114063	-13.0979	down
GO:0000307	cyclin-dependent protein kinase holoenzyme complex	cellular_component	5	0.0154509	ENSSSCG00000009354	CCNA1	cyclin A1 [Source:NCBI gene;Acc:100156017]	5.02563	31.2523	1.03746	1.24042	0.0001	1.59271	13.1706	3.71925	up
GO:0000307	cyclin-dependent protein kinase holoenzyme complex	cellular_component	5	0.0154509	ENSSSCG00000038694	CCND2	cyclin D2 [Source:NCBI gene;Acc:397162]	0.059382	0.071252	0.0001	0.300129	4.37393	16.4149	0.00619916	-7.33371	down
GO:0007088	regulation of mitotic nuclear division	biological_process	8	0.0154509	ENSSSCG00000009354	CCNA1	cyclin A1 [Source:NCBI gene;Acc:100156017]	5.02563	31.2523	1.03746	1.24042	0.0001	1.59271	13.1706	3.71925	up
GO:0007088	regulation of mitotic nuclear division	biological_process	8	0.0154509	ENSSSCG00000038694	CCND2	cyclin D2 [Source:NCBI gene;Acc:397162]	0.059382	0.071252	0.0001	0.300129	4.37393	16.4149	0.00619916	-7.33371	down
GO:0046326	positive regulation of glucose import	biological_process	10	0.0165634	ENSSSCG00000012680	GPC3	glypican 3 [Source:NCBI gene;Acc:100516171]	0.266169	0.168614	0.727655	2.50143	4.51198	5.74828	0.091088	-3.45659	down
GO:0046326	positive regulation of glucose import	biological_process	10	0.0165634	ENSSSCG00000012871	FGF19	fibroblast growth factor 19 [Source:NCBI gene;Acc:100518950]	0.0001	0.0001	0.0001	2.03735	0.0001	0.776	0.000106631	-13.1951	down
GO:0016538	cyclin-dependent protein serine/threonine kinase regulator activity	molecular_function	7	0.0188874	ENSSSCG00000009354	CCNA1	cyclin A1 [Source:NCBI gene;Acc:100156017]	5.02563	31.2523	1.03746	1.24042	0.0001	1.59271	13.1706	3.71925	up
GO:0016538	cyclin-dependent protein serine/threonine kinase regulator activity	molecular_function	7	0.0188874	ENSSSCG00000038694	CCND2	cyclin D2 [Source:NCBI gene;Acc:397162]	0.059382	0.071252	0.0001	0.300129	4.37393	16.4149	0.00619916	-7.33371	down
GO:0070086	ubiquitin-dependent endocytosis	biological_process	8	0.021017	ENSSSCG00000015085	IL10RA	interleukin 10 receptor subunit alpha [Source:NCBI gene;Acc:100525654]	0.0353101	0.202208	0.143435	0.0999807	5.4185	0.470839	0.0636054	-3.97471	down
GO:0044547	DNA topoisomerase binding	molecular_function	6	0.021017	ENSSSCG00000011004	TOPORS	TOP1 binding arginine/serine rich protein [Source:NCBI gene;Acc:100513812]	3.81583	1.86119	14.1686	1.17258	0.0495673	0.0001	16.237	4.02121	up
GO:0072574	hepatocyte proliferation	biological_process	6	0.021017	ENSSSCG00000015584	PROX1	prospero homeobox 1 [Source:NCBI gene;Acc:100169702]	0.546192	5.56469	0.854942	0.0001	0.0001	0.110869	62.7161	5.97076	up
GO:0050692	DBD domain binding	molecular_function	6	0.021017	ENSSSCG00000015584	PROX1	prospero homeobox 1 [Source:NCBI gene;Acc:100169702]	0.546192	5.56469	0.854942	0.0001	0.0001	0.110869	62.7161	5.97076	up
GO:0070008	serine-type exopeptidase activity	molecular_function	7	0.021017	ENSSSCG00000021867	HPN	hepsin [Source:NCBI gene;Acc:100624088]	0.0001	0.0001	0.0001	0.0341275	4.08606	0.160625	7.00802e-05	-13.8006	down
GO:0046655	folic acid metabolic process	biological_process	7	0.021017	ENSSSCG00000036208	SHMT1	serine hydroxymethyltransferase 1 [Source:NCBI gene;Acc:397181]	1.09692	3.7646	1.75296	0.116182	0.0001	0.28521	16.4748	4.04219	up
GO:0005499	vitamin D binding	molecular_function	6	0.021017	ENSSSCG00000012147	S100G	S100 calcium binding protein G [Source:NCBI gene;Acc:397265]	0.0001	0.0001	0.0001	0.630637	0.496151	0.344622	0.000203886	-12.26	down
GO:0007023	post-chaperonin tubulin folding pathway	biological_process	5	0.021017	ENSSSCG00000017136	TBCD	tubulin folding cofactor D [Source:NCBI gene;Acc:100512127]	6.26217	9.25818	3.35155	0.523547	0.080738	1.38875	9.46891	3.2432	up
GO:0019853	L-ascorbic acid biosynthetic process	biological_process	8	0.021017	ENSSSCG00000009667	ENSSSCG00000009667	gulonolactone (L-) oxidase [Source:NCBI gene;Acc:396759]	0.744936	1.3737	0.0001	0.0001	0.0001	0.0001	7062.45	12.786	up
GO:1990166	protein localization to site of double-strand break	biological_process	9	0.021017	ENSSSCG00000037592	SLF2	SMC5-SMC6 complex localization factor protein 2 [Source:NCBI gene;Acc:110256637]	2.55597	0.898804	1.89622	5.76266	31.7087	1.86554	0.13603	-2.878	down
GO:0055005	ventricular cardiac myofibril assembly	biological_process	9	0.021017	ENSSSCG00000015584	PROX1	prospero homeobox 1 [Source:NCBI gene;Acc:100169702]	0.546192	5.56469	0.854942	0.0001	0.0001	0.110869	62.7161	5.97076	up
GO:0006231	dTMP biosynthetic process	biological_process	12	0.021017	ENSSSCG00000036208	SHMT1	serine hydroxymethyltransferase 1 [Source:NCBI gene;Acc:397181]	1.09692	3.7646	1.75296	0.116182	0.0001	0.28521	16.4748	4.04219	up
GO:0003166	bundle of His development	biological_process	10	0.021017	ENSSSCG00000008645	ID2	inhibitor of DNA binding 2 [Source:NCBI gene;Acc:654298]	0.509782	0.899718	0.401822	5.54856	14.879	2.34102	0.0795536	-3.65193	down
GO:0061304	retinal blood vessel morphogenesis	biological_process	7	0.021017	ENSSSCG00000033844	CYP1B1	cytochrome P450 1B1 [Source:NCBI gene;Acc:100625479]	0.0001	0.0001	0.0001	0.475525	0.231377	0.0001	0.000424327	-11.2025	down
GO:0006725	cellular aromatic compound metabolic process	biological_process	5	0.021017	ENSSSCG00000033844	CYP1B1	cytochrome P450 1B1 [Source:NCBI gene;Acc:100625479]	0.0001	0.0001	0.0001	0.475525	0.231377	0.0001	0.000424327	-11.2025	down
GO:0060298	positive regulation of sarcomere organization	biological_process	9	0.021017	ENSSSCG00000015584	PROX1	prospero homeobox 1 [Source:NCBI gene;Acc:100169702]	0.546192	5.56469	0.854942	0.0001	0.0001	0.110869	62.7161	5.97076	up
GO:0060166	olfactory pit development	biological_process	5	0.021017	ENSSSCG00000038838	DLX5	distal-less homeobox 5 [Source:NCBI gene;Acc:100286863]	0.825888	2.09254	0.0001	1.23652	9.40423	21.9332	0.089597	-3.48041	down
GO:1990918	double-strand break repair involved in meiotic recombination	biological_process	10	0.021017	ENSSSCG00000007502	SPO11	SPO11, initiator of meiotic double stranded breaks [Source:NCBI gene;Acc:100125974]	0.342905	1.73049	0.0001	2.50041	3.29305	38.3457	0.0469764	-4.41192	down
GO:0071415	cellular response to purine-containing compound	biological_process	8	0.021017	ENSSSCG00000011721	P2RY1	purinergic receptor P2Y1 [Source:NCBI gene;Acc:503666]	0.0001	0.0001	0.0001	0.273563	0.684135	0.289438	0.000240551	-12.0214	down
GO:0003219	cardiac right ventricle formation	biological_process	7	0.021017	ENSSSCG00000016435	SMARCD3	SWI/SNF related, matrix associated, actin dependent regulator of chromatin, subfamily d, member 3 [Source:NCBI gene;Acc:100521999]	0.0924582	0.591106	1.07712	0.0001	0.0001	0.0001	5868.95	12.5189	up
GO:0097129	cyclin D2-CDK4 complex	cellular_component	6	0.021017	ENSSSCG00000038694	CCND2	cyclin D2 [Source:NCBI gene;Acc:397162]	0.059382	0.071252	0.0001	0.300129	4.37393	16.4149	0.00619916	-7.33371	down
GO:0071603	endothelial cell-cell adhesion	biological_process	7	0.021017	ENSSSCG00000033844	CYP1B1	cytochrome P450 1B1 [Source:NCBI gene;Acc:100625479]	0.0001	0.0001	0.0001	0.475525	0.231377	0.0001	0.000424327	-11.2025	down
GO:0042608	T cell receptor binding	molecular_function	6	0.021017	ENSSSCG00000026417	EPS8L1	EPS8 like 1 [Source:NCBI gene;Acc:100627336]	0.494334	1.20072	0.0001	0.0001	0.0001	0.0001	5650.51	12.4642	up
GO:0072138	mesenchymal cell proliferation involved in ureteric bud development	biological_process	5	0.021017	ENSSSCG00000012680	GPC3	glypican 3 [Source:NCBI gene;Acc:100516171]	0.266169	0.168614	0.727655	2.50143	4.51198	5.74828	0.091088	-3.45659	down
GO:0043270	positive regulation of ion transport	biological_process	8	0.021017	ENSSSCG00000011721	P2RY1	purinergic receptor P2Y1 [Source:NCBI gene;Acc:503666]	0.0001	0.0001	0.0001	0.273563	0.684135	0.289438	0.000240551	-12.0214	down
GO:0046466	membrane lipid catabolic process	biological_process	8	0.021017	ENSSSCG00000033844	CYP1B1	cytochrome P450 1B1 [Source:NCBI gene;Acc:100625479]	0.0001	0.0001	0.0001	0.475525	0.231377	0.0001	0.000424327	-11.2025	down
GO:0060414	aorta smooth muscle tissue morphogenesis	biological_process	7	0.021017	ENSSSCG00000015584	PROX1	prospero homeobox 1 [Source:NCBI gene;Acc:100169702]	0.546192	5.56469	0.854942	0.0001	0.0001	0.110869	62.7161	5.97076	up
GO:0005178	integrin binding	molecular_function	6	0.0222847	ENSSSCG00000014316	TGFBI	transforming growth factor beta induced [Source:NCBI gene;Acc:100519300]	0.0001	0.972712	0.540273	0.0001	0.0001	0.0001	5043.62	12.3002	up
GO:0005178	integrin binding	molecular_function	6	0.0222847	ENSSSCG00000025133	ITGB2	integrin subunit beta 2 [Source:NCBI gene;Acc:396943]	0.324313	0.0001	0.18649	0.0001	0.0001	0.0001	1703.01	10.7339	up
GO:0005178	integrin binding	molecular_function	6	0.0222847	ENSSSCG00000038398	CD226	CD226 molecule [Source:NCBI gene;Acc:100517508]	0.0001	0.0001	0.0001	0.0001	0.291943	0.313149	0.00049571	-10.9782	down
GO:0006805	xenobiotic metabolic process	biological_process	5	0.0226132	ENSSSCG00000009151	CYP2U1	cytochrome P450 2U1 [Source:NCBI gene;Acc:100518620]	0.0001	0.0001	0.0001	0.198975	3.356	0.0974742	8.21366e-05	-13.5716	down
GO:0006805	xenobiotic metabolic process	biological_process	5	0.0226132	ENSSSCG00000033844	CYP1B1	cytochrome P450 1B1 [Source:NCBI gene;Acc:100625479]	0.0001	0.0001	0.0001	0.475525	0.231377	0.0001	0.000424327	-11.2025	down
GO:0009898	cytoplasmic side of plasma membrane	cellular_component	5	0.0226132	ENSSSCG00000006105	GEM	GTP binding protein overexpressed in skeletal muscle [Source:NCBI gene;Acc:404772]	0.0001	0.0001	0.0001	1.68855	0.39806	0.0001	0.000143767	-12.764	down
GO:0009898	cytoplasmic side of plasma membrane	cellular_component	5	0.0226132	ENSSSCG00000007603	NPTX2	neuronal pentraxin 2 [Source:NCBI gene;Acc:100521613]	0.997221	0.271673	0.506399	1.42559	13.4028	1.83915	0.106512	-3.23091	down
GO:0032391	photoreceptor connecting cilium	cellular_component	6	0.0239171	ENSSSCG00000002129	RPGRIP1	RPGR interacting protein 1 [Source:NCBI gene;Acc:100155563]	6.05096	0.508652	8.61853	15.9452	67.9026	2.02146	0.176759	-2.50015	down
GO:0032391	photoreceptor connecting cilium	cellular_component	6	0.0239171	ENSSSCG00000011004	TOPORS	TOP1 binding arginine/serine rich protein [Source:NCBI gene;Acc:100513812]	3.81583	1.86119	14.1686	1.17258	0.0495673	0.0001	16.237	4.02121	up
GO:0045668	negative regulation of osteoblast differentiation	biological_process	8	0.026615	ENSSSCG00000008645	ID2	inhibitor of DNA binding 2 [Source:NCBI gene;Acc:654298]	0.509782	0.899718	0.401822	5.54856	14.879	2.34102	0.0795536	-3.65193	down
GO:0045668	negative regulation of osteoblast differentiation	biological_process	8	0.026615	ENSSSCG00000016343	TWIST2	twist family bHLH transcription factor 2 [Source:NCBI gene;Acc:100519927]	2.10252	10.7706	0.0001	0.0001	0.0001	0.0001	42910.8	15.3891	up
GO:0030890	positive regulation of B cell proliferation	biological_process	11	0.026615	ENSSSCG00000006161	IL7	interleukin 7 [Source:NCBI gene;Acc:397253]	0.0001	0.0001	0.0001	1.52439	0.0001	0.818348	0.00012805	-12.931	down
GO:0030890	positive regulation of B cell proliferation	biological_process	11	0.026615	ENSSSCG00000031954	SLC39A10	solute carrier family 39 member 10 [Source:NCBI gene;Acc:110257100]	4.70136	2.25325	6.40929	15.1215	24.5059	17.2046	0.235147	-2.08836	down
GO:0043353	enucleate erythrocyte differentiation	biological_process	8	0.0279248	ENSSSCG00000008645	ID2	inhibitor of DNA binding 2 [Source:NCBI gene;Acc:654298]	0.509782	0.899718	0.401822	5.54856	14.879	2.34102	0.0795536	-3.65193	down
GO:0019674	NAD metabolic process	biological_process	4	0.0279248	ENSSSCG00000038967	NADK	NAD kinase [Source:NCBI gene;Acc:110261345]	0.470481	2.14057	11.141	0.56165	0.682715	0.527847	7.75983	2.95603	up
GO:2000347	positive regulation of hepatocyte proliferation	biological_process	9	0.0279248	ENSSSCG00000021867	HPN	hepsin [Source:NCBI gene;Acc:100624088]	0.0001	0.0001	0.0001	0.0341275	4.08606	0.160625	7.00802e-05	-13.8006	down
GO:0070820	tertiary granule	cellular_component	9	0.0279248	ENSSSCG00000010772	ADAM8	ADAM metallopeptidase domain 8 [Source:NCBI gene;Acc:100156146]	0.505401	3.11245	0.260696	0.05143	0.0001	0.0001	75.1219	6.23116	up
GO:0008502	melatonin receptor activity	molecular_function	7	0.0279248	ENSSSCG00000023462	GPR50	G protein-coupled receptor 50 [Source:NCBI gene;Acc:100620104]	0.243858	1.37723	0.0001	0.254515	66.5314	0.0001	0.0242743	-5.36442	down
GO:0060214	endocardium formation	biological_process	5	0.0279248	ENSSSCG00000015584	PROX1	prospero homeobox 1 [Source:NCBI gene;Acc:100169702]	0.546192	5.56469	0.854942	0.0001	0.0001	0.110869	62.7161	5.97076	up
GO:0035655	interleukin-18-mediated signaling pathway	biological_process	7	0.0279248	ENSSSCG00000032795	IL18R1	interleukin 18 receptor 1 [Source:NCBI gene;Acc:397179]	0.0001	0.0001	0.0001	0.0001	0.636694	0.140668	0.000385871	-11.3396	down
GO:0051575	5'-deoxyribose-5-phosphate lyase activity	molecular_function	6	0.0279248	ENSSSCG00000000059	XRCC6	X-ray repair cross complementing 6 [Source:NCBI gene;Acc:100154200]	3.30481	1.31144	5.68838	10.2158	35.6226	2.62933	0.212608	-2.23373	down
GO:0034184	positive regulation of maintenance of mitotic sister chromatid cohesion	biological_process	12	0.0279248	ENSSSCG00000037592	SLF2	SMC5-SMC6 complex localization factor protein 2 [Source:NCBI gene;Acc:110256637]	2.55597	0.898804	1.89622	5.76266	31.7087	1.86554	0.13603	-2.878	down
GO:2000391	positive regulation of neutrophil extravasation	biological_process	9	0.0279248	ENSSSCG00000010772	ADAM8	ADAM metallopeptidase domain 8 [Source:NCBI gene;Acc:100156146]	0.505401	3.11245	0.260696	0.05143	0.0001	0.0001	75.1219	6.23116	up
GO:0071374	cellular response to parathyroid hormone stimulus	biological_process	7	0.0279248	ENSSSCG00000000182	WNT10B	Wnt family member 10B [Source:NCBI gene;Acc:100126276]	0.125284	0.0001	0.0789623	0.0001	4.4498	3.87351	0.0245508	-5.34809	down
GO:0060350	endochondral bone morphogenesis	biological_process	7	0.0279248	ENSSSCG00000013633	CARM1	coactivator associated arginine methyltransferase 1 [Source:NCBI gene;Acc:100294705]	0.129662	0.149521	0.274305	1.95834	4.53638	1.25919	0.0713817	-3.8083	down
GO:0014031	mesenchymal cell development	biological_process	6	0.0279248	ENSSSCG00000036744	ALX1	ALX homeobox 1 [Source:NCBI gene;Acc:100525700]	0.87109	0.10716	3.53639	2.36703	26.7818	0.583899	0.151841	-2.71937	down
GO:0060750	epithelial cell proliferation involved in mammary gland duct elongation	biological_process	6	0.0279248	ENSSSCG00000008963	AREG	amphiregulin [Source:NCBI gene;Acc:397668]	1.50767	1.33789	0.233852	5.26953	75.0544	5.08909	0.0360531	-4.79373	down
GO:0061827	sperm head	cellular_component	5	0.0279248	ENSSSCG00000000590	PLCZ1	phospholipase C zeta 1 [Source:NCBI gene;Acc:397632]	0.0001	0.0001	0.0001	0.0001	1.37821	0.956943	0.000128466	-12.9263	down
GO:0018120	peptidyl-arginine ADP-ribosylation	biological_process	10	0.0279248	ENSSSCG00000000607	ART4	ADP-ribosyltransferase 4 (Dombrock blood group) [Source:NCBI gene;Acc:100152653]	0.0001	0.0001	0.0001	0.0001	16.761	0.906362	1.69804e-05	-15.8458	down
GO:0008467	[heparan sulfate]-glucosamine 3-sulfotransferase 1 activity	molecular_function	8	0.0279248	ENSSSCG00000031216	HS3ST6	heparan sulfate-glucosamine 3-sulfotransferase 6 [Source:NCBI gene;Acc:110259947]	0.090723	0.363185	0.282229	0.484436	3.63926	2.11727	0.117953	-3.08372	down
GO:0061030	epithelial cell differentiation involved in mammary gland alveolus development	biological_process	8	0.0279248	ENSSSCG00000008645	ID2	inhibitor of DNA binding 2 [Source:NCBI gene;Acc:654298]	0.509782	0.899718	0.401822	5.54856	14.879	2.34102	0.0795536	-3.65193	down
GO:0031323	regulation of cellular metabolic process	biological_process	6	0.0279248	ENSSSCG00000014349	TMEM173	transmembrane protein 173 [Source:NCBI gene;Acc:100217389]	0.0001	0.0001	0.0001	0.0989283	0.361351	0.927175	0.000216223	-12.1752	down
GO:0097680	double-strand break repair via classical nonhomologous end joining	biological_process	11	0.0279248	ENSSSCG00000000059	XRCC6	X-ray repair cross complementing 6 [Source:NCBI gene;Acc:100154200]	3.30481	1.31144	5.68838	10.2158	35.6226	2.62933	0.212608	-2.23373	down
GO:0002693	positive regulation of cellular extravasation	biological_process	8	0.0279248	ENSSSCG00000010772	ADAM8	ADAM metallopeptidase domain 8 [Source:NCBI gene;Acc:100156146]	0.505401	3.11245	0.260696	0.05143	0.0001	0.0001	75.1219	6.23116	up
GO:0043434	response to peptide hormone	biological_process	6	0.0279248	ENSSSCG00000037620	ENSSSCG00000037620	lithostathine-like [Source:NCBI gene;Acc:100624628]	0.188561	0.165711	0.0001	0.0001	0.0001	0.0001	1181.24	10.2061	up
GO:0045893	positive regulation of transcription, DNA-templated	biological_process	9	0.0285423	ENSSSCG00000000059	XRCC6	X-ray repair cross complementing 6 [Source:NCBI gene;Acc:100154200]	3.30481	1.31144	5.68838	10.2158	35.6226	2.62933	0.212608	-2.23373	down
GO:0045893	positive regulation of transcription, DNA-templated	biological_process	9	0.0285423	ENSSSCG00000008645	ID2	inhibitor of DNA binding 2 [Source:NCBI gene;Acc:654298]	0.509782	0.899718	0.401822	5.54856	14.879	2.34102	0.0795536	-3.65193	down
GO:0045893	positive regulation of transcription, DNA-templated	biological_process	9	0.0285423	ENSSSCG00000011004	TOPORS	TOP1 binding arginine/serine rich protein [Source:NCBI gene;Acc:100513812]	3.81583	1.86119	14.1686	1.17258	0.0495673	0.0001	16.237	4.02121	up
GO:0045893	positive regulation of transcription, DNA-templated	biological_process	9	0.0285423	ENSSSCG00000015584	PROX1	prospero homeobox 1 [Source:NCBI gene;Acc:100169702]	0.546192	5.56469	0.854942	0.0001	0.0001	0.110869	62.7161	5.97076	up
GO:0045893	positive regulation of transcription, DNA-templated	biological_process	9	0.0285423	ENSSSCG00000016435	SMARCD3	SWI/SNF related, matrix associated, actin dependent regulator of chromatin, subfamily d, member 3 [Source:NCBI gene;Acc:100521999]	0.0924582	0.591106	1.07712	0.0001	0.0001	0.0001	5868.95	12.5189	up
GO:0045893	positive regulation of transcription, DNA-templated	biological_process	9	0.0285423	ENSSSCG00000022302	BICRA	BRD4 interacting chromatin remodeling complex associated protein [Source:NCBI gene;Acc:100622144]	0.0001	0.462405	0.756508	0.0001	0.0001	0.0001	4063.38	11.9885	up
GO:0045893	positive regulation of transcription, DNA-templated	biological_process	9	0.0285423	ENSSSCG00000036744	ALX1	ALX homeobox 1 [Source:NCBI gene;Acc:100525700]	0.87109	0.10716	3.53639	2.36703	26.7818	0.583899	0.151841	-2.71937	down
GO:0045893	positive regulation of transcription, DNA-templated	biological_process	9	0.0285423	ENSSSCG00000038838	DLX5	distal-less homeobox 5 [Source:NCBI gene;Acc:100286863]	0.825888	2.09254	0.0001	1.23652	9.40423	21.9332	0.089597	-3.48041	down
GO:0006486	protein glycosylation	biological_process	9	0.0289018	ENSSSCG00000008227	ST3GAL5	ST3 beta-galactoside alpha-2,3-sialyltransferase 5 [Source:NCBI gene;Acc:100625751]	4.68192	2.08019	0.321763	0.341571	0.0848242	0.0896266	13.7278	3.77903	up
GO:0006486	protein glycosylation	biological_process	9	0.0289018	ENSSSCG00000014538	MGAT1	mannosyl (alpha-1,3-)-glycoprotein beta-1,2-N-acetylglucosaminyltransferase [Source:NCBI gene;Acc:780412]	5.41835	1.49529	0.726598	0.0942239	0.271455	0.452821	9.33444	3.22256	up
GO:0006486	protein glycosylation	biological_process	9	0.0289018	ENSSSCG00000031329	ST8SIA1	ST8 alpha-N-acetyl-neuraminide alpha-2,8-sialyltransferase 1 [Source:NCBI gene;Acc:100625270]	0.376171	1.31239	0.0001	0.0001	0.0001	0.0001	5628.86	12.4586	up
GO:0000079	regulation of cyclin-dependent protein serine/threonine kinase activity	biological_process	12	0.0294296	ENSSSCG00000009354	CCNA1	cyclin A1 [Source:NCBI gene;Acc:100156017]	5.02563	31.2523	1.03746	1.24042	0.0001	1.59271	13.1706	3.71925	up
GO:0000079	regulation of cyclin-dependent protein serine/threonine kinase activity	biological_process	12	0.0294296	ENSSSCG00000038694	CCND2	cyclin D2 [Source:NCBI gene;Acc:397162]	0.059382	0.071252	0.0001	0.300129	4.37393	16.4149	0.00619916	-7.33371	down
GO:0001889	liver development	biological_process	7	0.0308795	ENSSSCG00000004540	ONECUT2	one cut homeobox 2 [Source:NCBI gene;Acc:106507181]	39.6802	2.60929	15.1987	71.0471	419.423	8.15046	0.115294	-3.11661	down
GO:0001889	liver development	biological_process	7	0.0308795	ENSSSCG00000015584	PROX1	prospero homeobox 1 [Source:NCBI gene;Acc:100169702]	0.546192	5.56469	0.854942	0.0001	0.0001	0.110869	62.7161	5.97076	up
GO:0045600	positive regulation of fat cell differentiation	biological_process	8	0.0308795	ENSSSCG00000008645	ID2	inhibitor of DNA binding 2 [Source:NCBI gene;Acc:654298]	0.509782	0.899718	0.401822	5.54856	14.879	2.34102	0.0795536	-3.65193	down
GO:0045600	positive regulation of fat cell differentiation	biological_process	8	0.0308795	ENSSSCG00000013633	CARM1	coactivator associated arginine methyltransferase 1 [Source:NCBI gene;Acc:100294705]	0.129662	0.149521	0.274305	1.95834	4.53638	1.25919	0.0713817	-3.8083	down
GO:0008360	regulation of cell shape	biological_process	8	0.031314	ENSSSCG00000002495	SYNE3	spectrin repeat containing nuclear envelope family member 3 [Source:NCBI gene;Acc:100525411]	0.0770964	0.543143	0.0456516	0.0734819	18.6421	0.111277	0.0353691	-4.82137	down
GO:0008360	regulation of cell shape	biological_process	8	0.031314	ENSSSCG00000011721	P2RY1	purinergic receptor P2Y1 [Source:NCBI gene;Acc:503666]	0.0001	0.0001	0.0001	0.273563	0.684135	0.289438	0.000240551	-12.0214	down
GO:0008360	regulation of cell shape	biological_process	8	0.031314	ENSSSCG00000021867	HPN	hepsin [Source:NCBI gene;Acc:100624088]	0.0001	0.0001	0.0001	0.0341275	4.08606	0.160625	7.00802e-05	-13.8006	down
GO:0008543	fibroblast growth factor receptor signaling pathway	biological_process	8	0.0323572	ENSSSCG00000012871	FGF19	fibroblast growth factor 19 [Source:NCBI gene;Acc:100518950]	0.0001	0.0001	0.0001	2.03735	0.0001	0.776	0.000106631	-13.1951	down
GO:0008543	fibroblast growth factor receptor signaling pathway	biological_process	8	0.0323572	ENSSSCG00000040166	FLRT2	fibronectin leucine rich transmembrane protein 2 [Source:NCBI gene;Acc:100151812]	0.0001	0.0001	0.0001	0.206776	0.817723	1.60562	0.000114063	-13.0979	down
GO:0030659	cytoplasmic vesicle membrane	cellular_component	6	0.0338623	ENSSSCG00000007062	LAMP5	lysosomal associated membrane protein family member 5 [Source:NCBI gene;Acc:100154727]	0.0001	0.0001	0.0001	1.00153	2.04124	0.0001	9.85912e-05	-13.3082	down
GO:0030659	cytoplasmic vesicle membrane	cellular_component	6	0.0338623	ENSSSCG00000017801	TRARG1	trafficking regulator of GLUT4 (SLC2A4) 1 [Source:NCBI gene;Acc:100126201]	0.0001	0.0001	0.0001	0.0001	0.566358	0.576888	0.000262388	-11.896	down
GO:0030858	positive regulation of epithelial cell differentiation	biological_process	8	0.0347842	ENSSSCG00000000182	WNT10B	Wnt family member 10B [Source:NCBI gene;Acc:100126276]	0.125284	0.0001	0.0789623	0.0001	4.4498	3.87351	0.0245508	-5.34809	down
GO:0071557	histone H3-K27 demethylation	biological_process	13	0.0347842	ENSSSCG00000025253	ENSSSCG00000025253	lysine-specific demethylase 6A-like [Source:NCBI gene;Acc:110255320]	1.20038	2.2913	0.0001	0.0001	0.0001	0.0001	11639.3	13.5067	up
GO:0045063	T-helper 1 cell differentiation	biological_process	13	0.0347842	ENSSSCG00000032795	IL18R1	interleukin 18 receptor 1 [Source:NCBI gene;Acc:397179]	0.0001	0.0001	0.0001	0.0001	0.636694	0.140668	0.000385871	-11.3396	down
GO:0009113	purine nucleobase biosynthetic process	biological_process	10	0.0347842	ENSSSCG00000036208	SHMT1	serine hydroxymethyltransferase 1 [Source:NCBI gene;Acc:397181]	1.09692	3.7646	1.75296	0.116182	0.0001	0.28521	16.4748	4.04219	up
GO:0033629	negative regulation of cell adhesion mediated by integrin	biological_process	7	0.0347842	ENSSSCG00000033844	CYP1B1	cytochrome P450 1B1 [Source:NCBI gene;Acc:100625479]	0.0001	0.0001	0.0001	0.475525	0.231377	0.0001	0.000424327	-11.2025	down
GO:0002903	negative regulation of B cell apoptotic process	biological_process	12	0.0347842	ENSSSCG00000031954	SLC39A10	solute carrier family 39 member 10 [Source:NCBI gene;Acc:110257100]	4.70136	2.25325	6.40929	15.1215	24.5059	17.2046	0.235147	-2.08836	down
GO:0046653	tetrahydrofolate metabolic process	biological_process	7	0.0347842	ENSSSCG00000036208	SHMT1	serine hydroxymethyltransferase 1 [Source:NCBI gene;Acc:397181]	1.09692	3.7646	1.75296	0.116182	0.0001	0.28521	16.4748	4.04219	up
GO:2000556	positive regulation of T-helper 1 cell cytokine production	biological_process	12	0.0347842	ENSSSCG00000032795	IL18R1	interleukin 18 receptor 1 [Source:NCBI gene;Acc:397179]	0.0001	0.0001	0.0001	0.0001	0.636694	0.140668	0.000385871	-11.3396	down
GO:0034502	protein localization to chromosome	biological_process	8	0.0347842	ENSSSCG00000007502	SPO11	SPO11, initiator of meiotic double stranded breaks [Source:NCBI gene;Acc:100125974]	0.342905	1.73049	0.0001	2.50041	3.29305	38.3457	0.0469764	-4.41192	down
GO:0002360	T cell lineage commitment	biological_process	6	0.0347842	ENSSSCG00000006161	IL7	interleukin 7 [Source:NCBI gene;Acc:397253]	0.0001	0.0001	0.0001	1.52439	0.0001	0.818348	0.00012805	-12.931	down
GO:0006032	chitin catabolic process	biological_process	8	0.0347842	ENSSSCG00000003758	CTBS	chitobiase [Source:NCBI gene;Acc:100523254]	5.1516	2.52977	49.598	8.54363	367.778	6.07259	0.149791	-2.73897	down
GO:0050693	LBD domain binding	molecular_function	6	0.0347842	ENSSSCG00000015584	PROX1	prospero homeobox 1 [Source:NCBI gene;Acc:100169702]	0.546192	5.56469	0.854942	0.0001	0.0001	0.110869	62.7161	5.97076	up
GO:0004629	phospholipase C activity	molecular_function	8	0.0347842	ENSSSCG00000000590	PLCZ1	phospholipase C zeta 1 [Source:NCBI gene;Acc:397632]	0.0001	0.0001	0.0001	0.0001	1.37821	0.956943	0.000128466	-12.9263	down
GO:0021889	olfactory bulb interneuron differentiation	biological_process	9	0.0347842	ENSSSCG00000038838	DLX5	distal-less homeobox 5 [Source:NCBI gene;Acc:100286863]	0.825888	2.09254	0.0001	1.23652	9.40423	21.9332	0.089597	-3.48041	down
GO:0030518	intracellular steroid hormone receptor signaling pathway	biological_process	6	0.0347842	ENSSSCG00000013633	CARM1	coactivator associated arginine methyltransferase 1 [Source:NCBI gene;Acc:100294705]	0.129662	0.149521	0.274305	1.95834	4.53638	1.25919	0.0713817	-3.8083	down
GO:0001537	N-acetylgalactosamine 4-O-sulfotransferase activity	molecular_function	7	0.0347842	ENSSSCG00000003721	CHST9	carbohydrate sulfotransferase 9 [Source:NCBI gene;Acc:100515146]	0.0001	0.0001	0.0001	0.641026	0.668244	0.336427	0.000182294	-12.4214	down
GO:0070309	lens fiber cell morphogenesis	biological_process	8	0.0347842	ENSSSCG00000015584	PROX1	prospero homeobox 1 [Source:NCBI gene;Acc:100169702]	0.546192	5.56469	0.854942	0.0001	0.0001	0.110869	62.7161	5.97076	up
GO:0032584	growth cone membrane	cellular_component	5	0.0347842	ENSSSCG00000007062	LAMP5	lysosomal associated membrane protein family member 5 [Source:NCBI gene;Acc:100154727]	0.0001	0.0001	0.0001	1.00153	2.04124	0.0001	9.85912e-05	-13.3082	down
GO:0045446	endothelial cell differentiation	biological_process	7	0.0347842	ENSSSCG00000015584	PROX1	prospero homeobox 1 [Source:NCBI gene;Acc:100169702]	0.546192	5.56469	0.854942	0.0001	0.0001	0.110869	62.7161	5.97076	up
GO:0060744	mammary gland branching involved in thelarche	biological_process	5	0.0347842	ENSSSCG00000008963	AREG	amphiregulin [Source:NCBI gene;Acc:397668]	1.50767	1.33789	0.233852	5.26953	75.0544	5.08909	0.0360531	-4.79373	down
GO:1901842	negative regulation of high voltage-gated calcium channel activity	biological_process	10	0.0347842	ENSSSCG00000006105	GEM	GTP binding protein overexpressed in skeletal muscle [Source:NCBI gene;Acc:404772]	0.0001	0.0001	0.0001	1.68855	0.39806	0.0001	0.000143767	-12.764	down
GO:0006563	L-serine metabolic process	biological_process	11	0.0347842	ENSSSCG00000036208	SHMT1	serine hydroxymethyltransferase 1 [Source:NCBI gene;Acc:397181]	1.09692	3.7646	1.75296	0.116182	0.0001	0.28521	16.4748	4.04219	up
GO:0005850	eukaryotic translation initiation factor 2 complex	cellular_component	4	0.0347842	ENSSSCG00000012178	ENSSSCG00000012178	eukaryotic translation initiation factor 2 subunit 3 [Source:NCBI gene;Acc:100624149]	15.5877	14.1842	0.0001	0.0001	0.0001	0.0001	99239.9	16.5986	up
GO:0098532	histone H3-K27 trimethylation	biological_process	14	0.0347842	ENSSSCG00000003366	CHD5	chromodomain helicase DNA binding protein 5 [Source:NCBI gene;Acc:100738053]	0.0001	0.0001	0.0001	0.0001	0.321448	0.106719	0.000700497	-10.4793	down
GO:0004559	alpha-mannosidase activity	molecular_function	8	0.0347842	ENSSSCG00000001881	MAN2C1	mannosidase alpha class 2C member 1 [Source:NCBI gene;Acc:100156538]	0.334903	2.45418	0.173571	0.0001	0.0001	0.0001	9875.5	13.2696	up
GO:0015252	proton channel activity	molecular_function	8	0.0347842	ENSSSCG00000017222	OTOP2	otopetrin 2 [Source:NCBI gene;Acc:100512069]	0.0001	0.0001	0.0001	0.0838	0.619073	0.568871	0.000235897	-12.0496	down
GO:0006544	glycine metabolic process	biological_process	11	0.0347842	ENSSSCG00000036208	SHMT1	serine hydroxymethyltransferase 1 [Source:NCBI gene;Acc:397181]	1.09692	3.7646	1.75296	0.116182	0.0001	0.28521	16.4748	4.04219	up
GO:0048845	venous blood vessel morphogenesis	biological_process	7	0.0347842	ENSSSCG00000015584	PROX1	prospero homeobox 1 [Source:NCBI gene;Acc:100169702]	0.546192	5.56469	0.854942	0.0001	0.0001	0.110869	62.7161	5.97076	up
GO:0002521	leukocyte differentiation	biological_process	6	0.0347842	ENSSSCG00000008645	ID2	inhibitor of DNA binding 2 [Source:NCBI gene;Acc:654298]	0.509782	0.899718	0.401822	5.54856	14.879	2.34102	0.0795536	-3.65193	down
GO:0004568	chitinase activity	molecular_function	7	0.0347842	ENSSSCG00000003758	CTBS	chitobiase [Source:NCBI gene;Acc:100523254]	5.1516	2.52977	49.598	8.54363	367.778	6.07259	0.149791	-2.73897	down
GO:0060850	regulation of transcription involved in cell fate commitment	biological_process	10	0.0347842	ENSSSCG00000003366	CHD5	chromodomain helicase DNA binding protein 5 [Source:NCBI gene;Acc:100738053]	0.0001	0.0001	0.0001	0.0001	0.321448	0.106719	0.000700497	-10.4793	down
GO:0003007	heart morphogenesis	biological_process	6	0.0353943	ENSSSCG00000016435	SMARCD3	SWI/SNF related, matrix associated, actin dependent regulator of chromatin, subfamily d, member 3 [Source:NCBI gene;Acc:100521999]	0.0924582	0.591106	1.07712	0.0001	0.0001	0.0001	5868.95	12.5189	up
GO:0003007	heart morphogenesis	biological_process	6	0.0353943	ENSSSCG00000040166	FLRT2	fibronectin leucine rich transmembrane protein 2 [Source:NCBI gene;Acc:100151812]	0.0001	0.0001	0.0001	0.206776	0.817723	1.60562	0.000114063	-13.0979	down
GO:0016740	transferase activity	molecular_function	4	0.0357755	ENSSSCG00000000607	ART4	ADP-ribosyltransferase 4 (Dombrock blood group) [Source:NCBI gene;Acc:100152653]	0.0001	0.0001	0.0001	0.0001	16.761	0.906362	1.69804e-05	-15.8458	down
GO:0016740	transferase activity	molecular_function	4	0.0357755	ENSSSCG00000003721	CHST9	carbohydrate sulfotransferase 9 [Source:NCBI gene;Acc:100515146]	0.0001	0.0001	0.0001	0.641026	0.668244	0.336427	0.000182294	-12.4214	down
GO:0016740	transferase activity	molecular_function	4	0.0357755	ENSSSCG00000008227	ST3GAL5	ST3 beta-galactoside alpha-2,3-sialyltransferase 5 [Source:NCBI gene;Acc:100625751]	4.68192	2.08019	0.321763	0.341571	0.0848242	0.0896266	13.7278	3.77903	up
GO:0016740	transferase activity	molecular_function	4	0.0357755	ENSSSCG00000013434	ENSSSCG00000013434	polo like kinase 5 [Source:NCBI gene;Acc:100523719]	0.0001	0.546859	0.285914	0.0001	0.0001	0.0001	2776.24	11.4389	up
GO:0016740	transferase activity	molecular_function	4	0.0357755	ENSSSCG00000013633	CARM1	coactivator associated arginine methyltransferase 1 [Source:NCBI gene;Acc:100294705]	0.129662	0.149521	0.274305	1.95834	4.53638	1.25919	0.0713817	-3.8083	down
GO:0016740	transferase activity	molecular_function	4	0.0357755	ENSSSCG00000014538	MGAT1	mannosyl (alpha-1,3-)-glycoprotein beta-1,2-N-acetylglucosaminyltransferase [Source:NCBI gene;Acc:780412]	5.41835	1.49529	0.726598	0.0942239	0.271455	0.452821	9.33444	3.22256	up
GO:0016740	transferase activity	molecular_function	4	0.0357755	ENSSSCG00000023662	CHST3	carbohydrate sulfotransferase 3 [Source:NCBI gene;Acc:100151968]	2.23244	0.18558	0.00978551	3.75575	30.0988	0.543094	0.0705806	-3.82458	down
GO:0016740	transferase activity	molecular_function	4	0.0357755	ENSSSCG00000031216	HS3ST6	heparan sulfate-glucosamine 3-sulfotransferase 6 [Source:NCBI gene;Acc:110259947]	0.090723	0.363185	0.282229	0.484436	3.63926	2.11727	0.117953	-3.08372	down
GO:0016740	transferase activity	molecular_function	4	0.0357755	ENSSSCG00000031329	ST8SIA1	ST8 alpha-N-acetyl-neuraminide alpha-2,8-sialyltransferase 1 [Source:NCBI gene;Acc:100625270]	0.376171	1.31239	0.0001	0.0001	0.0001	0.0001	5628.86	12.4586	up
GO:0016740	transferase activity	molecular_function	4	0.0357755	ENSSSCG00000036208	SHMT1	serine hydroxymethyltransferase 1 [Source:NCBI gene;Acc:397181]	1.09692	3.7646	1.75296	0.116182	0.0001	0.28521	16.4748	4.04219	up
GO:0016740	transferase activity	molecular_function	4	0.0357755	ENSSSCG00000036274	ENSSSCG00000036274	UDP glucuronosyltransferase 1 family, polypeptide A6 [Source:NCBI gene;Acc:100152603]	0.578072	0.111755	0.0001	0.240133	9.75538	2.52353	0.0551102	-4.18154	down
GO:0051092	positive regulation of NF-kappaB transcription factor activity	biological_process	7	0.0391635	ENSSSCG00000010772	ADAM8	ADAM metallopeptidase domain 8 [Source:NCBI gene;Acc:100156146]	0.505401	3.11245	0.260696	0.05143	0.0001	0.0001	75.1219	6.23116	up
GO:0051092	positive regulation of NF-kappaB transcription factor activity	biological_process	7	0.0391635	ENSSSCG00000013633	CARM1	coactivator associated arginine methyltransferase 1 [Source:NCBI gene;Acc:100294705]	0.129662	0.149521	0.274305	1.95834	4.53638	1.25919	0.0713817	-3.8083	down
GO:0051092	positive regulation of NF-kappaB transcription factor activity	biological_process	7	0.0391635	ENSSSCG00000032795	IL18R1	interleukin 18 receptor 1 [Source:NCBI gene;Acc:397179]	0.0001	0.0001	0.0001	0.0001	0.636694	0.140668	0.000385871	-11.3396	down
GO:0001517	N-acetylglucosamine 6-O-sulfotransferase activity	molecular_function	7	0.0415955	ENSSSCG00000023662	CHST3	carbohydrate sulfotransferase 3 [Source:NCBI gene;Acc:100151968]	2.23244	0.18558	0.00978551	3.75575	30.0988	0.543094	0.0705806	-3.82458	down
GO:1900122	positive regulation of receptor binding	biological_process	8	0.0415955	ENSSSCG00000016083	PLCL1	phospholipase C like 1 [Source:NCBI gene;Acc:100521161]	0.268968	0.333593	0.0001	0.0001	0.0001	0.0001	2008.87	10.9722	up
GO:0007021	tubulin complex assembly	biological_process	8	0.0415955	ENSSSCG00000017136	TBCD	tubulin folding cofactor D [Source:NCBI gene;Acc:100512127]	6.26217	9.25818	3.35155	0.523547	0.080738	1.38875	9.46891	3.2432	up
GO:0060836	lymphatic endothelial cell differentiation	biological_process	8	0.0415955	ENSSSCG00000015584	PROX1	prospero homeobox 1 [Source:NCBI gene;Acc:100169702]	0.546192	5.56469	0.854942	0.0001	0.0001	0.110869	62.7161	5.97076	up
GO:0021520	spinal cord motor neuron cell fate specification	biological_process	7	0.0415955	ENSSSCG00000004155	OLIG3	oligodendrocyte transcription factor 3 [Source:NCBI gene;Acc:100153431]	0.0001	0.0001	0.0001	0.153644	2.47434	2.66332	5.66967e-05	-14.1064	down
GO:1901522	positive regulation of transcription from RNA polymerase II promoter involved in cellular response to chemical stimulus	biological_process	11	0.0415955	ENSSSCG00000038838	DLX5	distal-less homeobox 5 [Source:NCBI gene;Acc:100286863]	0.825888	2.09254	0.0001	1.23652	9.40423	21.9332	0.089597	-3.48041	down
GO:0002523	leukocyte migration involved in inflammatory response	biological_process	5	0.0415955	ENSSSCG00000010772	ADAM8	ADAM metallopeptidase domain 8 [Source:NCBI gene;Acc:100156146]	0.505401	3.11245	0.260696	0.05143	0.0001	0.0001	75.1219	6.23116	up
GO:0055009	atrial cardiac muscle tissue morphogenesis	biological_process	8	0.0415955	ENSSSCG00000015584	PROX1	prospero homeobox 1 [Source:NCBI gene;Acc:100169702]	0.546192	5.56469	0.854942	0.0001	0.0001	0.110869	62.7161	5.97076	up
GO:0070245	positive regulation of thymocyte apoptotic process	biological_process	13	0.0415955	ENSSSCG00000010772	ADAM8	ADAM metallopeptidase domain 8 [Source:NCBI gene;Acc:100156146]	0.505401	3.11245	0.260696	0.05143	0.0001	0.0001	75.1219	6.23116	up
GO:0071688	striated muscle myosin thick filament assembly	biological_process	7	0.0415955	ENSSSCG00000003218	MYBPC2	myosin binding protein C, fast type [Source:NCBI gene;Acc:100511817]	0.0001	0.0001	0.0001	0.306164	1.14244	0.0001	0.000207081	-12.2375	down
GO:0003407	neural retina development	biological_process	5	0.0415955	ENSSSCG00000016435	SMARCD3	SWI/SNF related, matrix associated, actin dependent regulator of chromatin, subfamily d, member 3 [Source:NCBI gene;Acc:100521999]	0.0924582	0.591106	1.07712	0.0001	0.0001	0.0001	5868.95	12.5189	up
GO:2000096	positive regulation of Wnt signaling pathway, planar cell polarity pathway	biological_process	11	0.0415955	ENSSSCG00000012680	GPC3	glypican 3 [Source:NCBI gene;Acc:100516171]	0.266169	0.168614	0.727655	2.50143	4.51198	5.74828	0.091088	-3.45659	down
GO:0003956	NAD(P)+-protein-arginine ADP-ribosyltransferase activity	molecular_function	7	0.0415955	ENSSSCG00000000607	ART4	ADP-ribosyltransferase 4 (Dombrock blood group) [Source:NCBI gene;Acc:100152653]	0.0001	0.0001	0.0001	0.0001	16.761	0.906362	1.69804e-05	-15.8458	down
GO:0060059	embryonic retina morphogenesis in camera-type eye	biological_process	6	0.0415955	ENSSSCG00000015584	PROX1	prospero homeobox 1 [Source:NCBI gene;Acc:100169702]	0.546192	5.56469	0.854942	0.0001	0.0001	0.110869	62.7161	5.97076	up
GO:0006809	nitric oxide biosynthetic process	biological_process	8	0.0415955	ENSSSCG00000033844	CYP1B1	cytochrome P450 1B1 [Source:NCBI gene;Acc:100625479]	0.0001	0.0001	0.0001	0.475525	0.231377	0.0001	0.000424327	-11.2025	down
GO:0035242	protein-arginine omega-N asymmetric methyltransferase activity	molecular_function	9	0.0415955	ENSSSCG00000013633	CARM1	coactivator associated arginine methyltransferase 1 [Source:NCBI gene;Acc:100294705]	0.129662	0.149521	0.274305	1.95834	4.53638	1.25919	0.0713817	-3.8083	down
GO:0070419	nonhomologous end joining complex	cellular_component	5	0.0415955	ENSSSCG00000000059	XRCC6	X-ray repair cross complementing 6 [Source:NCBI gene;Acc:100154200]	3.30481	1.31144	5.68838	10.2158	35.6226	2.62933	0.212608	-2.23373	down
GO:0009649	entrainment of circadian clock	biological_process	5	0.0415955	ENSSSCG00000008645	ID2	inhibitor of DNA binding 2 [Source:NCBI gene;Acc:654298]	0.509782	0.899718	0.401822	5.54856	14.879	2.34102	0.0795536	-3.65193	down
GO:0021707	cerebellar granule cell differentiation	biological_process	7	0.0415955	ENSSSCG00000015584	PROX1	prospero homeobox 1 [Source:NCBI gene;Acc:100169702]	0.546192	5.56469	0.854942	0.0001	0.0001	0.110869	62.7161	5.97076	up
GO:0001731	formation of translation preinitiation complex	biological_process	9	0.0415955	ENSSSCG00000012178	ENSSSCG00000012178	eukaryotic translation initiation factor 2 subunit 3 [Source:NCBI gene;Acc:100624149]	15.5877	14.1842	0.0001	0.0001	0.0001	0.0001	99239.9	16.5986	up
GO:0005579	membrane attack complex	cellular_component	6	0.0415955	ENSSSCG00000016861	C6	complement C6 [Source:NCBI gene;Acc:100037952]	0.01392	0.013326	0.0001	1.84028	0.0001	1.23216	0.0089001	-6.81196	down
GO:0048541	Peyer's patch development	biological_process	7	0.0415955	ENSSSCG00000008645	ID2	inhibitor of DNA binding 2 [Source:NCBI gene;Acc:654298]	0.509782	0.899718	0.401822	5.54856	14.879	2.34102	0.0795536	-3.65193	down
GO:0019919	peptidyl-arginine methylation, to asymmetrical-dimethyl arginine	biological_process	14	0.0415955	ENSSSCG00000013633	CARM1	coactivator associated arginine methyltransferase 1 [Source:NCBI gene;Acc:100294705]	0.129662	0.149521	0.274305	1.95834	4.53638	1.25919	0.0713817	-3.8083	down
GO:0010756	positive regulation of plasminogen activation	biological_process	11	0.0415955	ENSSSCG00000021867	HPN	hepsin [Source:NCBI gene;Acc:100624088]	0.0001	0.0001	0.0001	0.0341275	4.08606	0.160625	7.00802e-05	-13.8006	down
GO:0005230	extracellular ligand-gated ion channel activity	molecular_function	8	0.041782	ENSSSCG00000030515	GABRA4	gamma-aminobutyric acid type A receptor alpha4 subunit [Source:NCBI gene;Acc:100622712]	0.296034	0.0001	0.529367	0.0001	0.0001	0.0001	2751.67	11.4261	up
GO:0005230	extracellular ligand-gated ion channel activity	molecular_function	8	0.041782	ENSSSCG00000035621	GABRB1	gamma-aminobutyric acid type A receptor beta1 subunit [Source:NCBI gene;Acc:100623822]	0.01529	0.0001	0.0001	0.041516	1.15882	0.55306	0.00883429	-6.82267	down
GO:0007155	cell adhesion	biological_process	4	0.0426441	ENSSSCG00000009445	PCDH8	protocadherin-8 [Source:NCBI gene;Acc:100155738]	0.686658	0.024572	0.125548	1.6813	47.6467	0.0001	0.0169635	-5.88142	down
GO:0007155	cell adhesion	biological_process	4	0.0426441	ENSSSCG00000014316	TGFBI	transforming growth factor beta induced [Source:NCBI gene;Acc:100519300]	0.0001	0.972712	0.540273	0.0001	0.0001	0.0001	5043.62	12.3002	up
GO:0007155	cell adhesion	biological_process	4	0.0426441	ENSSSCG00000021051	PCDHGA10	protocadherin gamma subfamily A, 10 [Source:HGNC Symbol;Acc:HGNC:8697]	0.0001	0.0001	0.0001	0.0001	0.45299	0.7752	0.000244242	-11.9994	down
GO:0007155	cell adhesion	biological_process	4	0.0426441	ENSSSCG00000025133	ITGB2	integrin subunit beta 2 [Source:NCBI gene;Acc:396943]	0.324313	0.0001	0.18649	0.0001	0.0001	0.0001	1703.01	10.7339	up
GO:0007155	cell adhesion	biological_process	4	0.0426441	ENSSSCG00000033844	CYP1B1	cytochrome P450 1B1 [Source:NCBI gene;Acc:100625479]	0.0001	0.0001	0.0001	0.475525	0.231377	0.0001	0.000424327	-11.2025	down
GO:0030246	carbohydrate binding	molecular_function	4	0.0458943	ENSSSCG00000001881	MAN2C1	mannosidase alpha class 2C member 1 [Source:NCBI gene;Acc:100156538]	0.334903	2.45418	0.173571	0.0001	0.0001	0.0001	9875.5	13.2696	up
GO:0030246	carbohydrate binding	molecular_function	4	0.0458943	ENSSSCG00000036814	CLEC11A	C-type lectin domain containing 11A [Source:NCBI gene;Acc:100620310]	0.227822	0.092804	0.275819	1.78607	2.58547	5.64587	0.0595409	-4.06998	down
GO:0030246	carbohydrate binding	molecular_function	4	0.0458943	ENSSSCG00000037620	ENSSSCG00000037620	lithostathine-like [Source:NCBI gene;Acc:100624628]	0.188561	0.165711	0.0001	0.0001	0.0001	0.0001	1181.24	10.2061	up
GO:0009313	oligosaccharide catabolic process	biological_process	7	0.0483592	ENSSSCG00000001881	MAN2C1	mannosidase alpha class 2C member 1 [Source:NCBI gene;Acc:100156538]	0.334903	2.45418	0.173571	0.0001	0.0001	0.0001	9875.5	13.2696	up
GO:0050861	positive regulation of B cell receptor signaling pathway	biological_process	10	0.0483592	ENSSSCG00000031954	SLC39A10	solute carrier family 39 member 10 [Source:NCBI gene;Acc:110257100]	4.70136	2.25325	6.40929	15.1215	24.5059	17.2046	0.235147	-2.08836	down
GO:0016274	protein-arginine N-methyltransferase activity	molecular_function	8	0.0483592	ENSSSCG00000013633	CARM1	coactivator associated arginine methyltransferase 1 [Source:NCBI gene;Acc:100294705]	0.129662	0.149521	0.274305	1.95834	4.53638	1.25919	0.0713817	-3.8083	down
GO:0061298	retina vasculature development in camera-type eye	biological_process	7	0.0483592	ENSSSCG00000033844	CYP1B1	cytochrome P450 1B1 [Source:NCBI gene;Acc:100625479]	0.0001	0.0001	0.0001	0.475525	0.231377	0.0001	0.000424327	-11.2025	down
GO:0033116	endoplasmic reticulum-Golgi intermediate compartment membrane	cellular_component	6	0.0483592	ENSSSCG00000007062	LAMP5	lysosomal associated membrane protein family member 5 [Source:NCBI gene;Acc:100154727]	0.0001	0.0001	0.0001	1.00153	2.04124	0.0001	9.85912e-05	-13.3082	down
GO:0008210	estrogen metabolic process	biological_process	7	0.0483592	ENSSSCG00000033844	CYP1B1	cytochrome P450 1B1 [Source:NCBI gene;Acc:100625479]	0.0001	0.0001	0.0001	0.475525	0.231377	0.0001	0.000424327	-11.2025	down
GO:0070492	oligosaccharide binding	molecular_function	5	0.0483592	ENSSSCG00000037620	ENSSSCG00000037620	lithostathine-like [Source:NCBI gene;Acc:100624628]	0.188561	0.165711	0.0001	0.0001	0.0001	0.0001	1181.24	10.2061	up
GO:0000900	translation repressor activity, mRNA regulatory element binding	molecular_function	5	0.0483592	ENSSSCG00000036208	SHMT1	serine hydroxymethyltransferase 1 [Source:NCBI gene;Acc:397181]	1.09692	3.7646	1.75296	0.116182	0.0001	0.28521	16.4748	4.04219	up
GO:0035999	tetrahydrofolate interconversion	biological_process	6	0.0483592	ENSSSCG00000036208	SHMT1	serine hydroxymethyltransferase 1 [Source:NCBI gene;Acc:397181]	1.09692	3.7646	1.75296	0.116182	0.0001	0.28521	16.4748	4.04219	up
GO:0030241	skeletal muscle myosin thick filament assembly	biological_process	8	0.0483592	ENSSSCG00000003218	MYBPC2	myosin binding protein C, fast type [Source:NCBI gene;Acc:100511817]	0.0001	0.0001	0.0001	0.306164	1.14244	0.0001	0.000207081	-12.2375	down
GO:0034333	adherens junction assembly	biological_process	7	0.0483592	ENSSSCG00000017136	TBCD	tubulin folding cofactor D [Source:NCBI gene;Acc:100512127]	6.26217	9.25818	3.35155	0.523547	0.080738	1.38875	9.46891	3.2432	up
GO:0048660	regulation of smooth muscle cell proliferation	biological_process	7	0.0483592	ENSSSCG00000000059	XRCC6	X-ray repair cross complementing 6 [Source:NCBI gene;Acc:100154200]	3.30481	1.31144	5.68838	10.2158	35.6226	2.62933	0.212608	-2.23373	down
GO:0003691	double-stranded telomeric DNA binding	molecular_function	8	0.0483592	ENSSSCG00000000059	XRCC6	X-ray repair cross complementing 6 [Source:NCBI gene;Acc:100154200]	3.30481	1.31144	5.68838	10.2158	35.6226	2.62933	0.212608	-2.23373	down
GO:0045899	positive regulation of RNA polymerase II transcriptional preinitiation complex assembly	biological_process	8	0.0483592	ENSSSCG00000000182	WNT10B	Wnt family member 10B [Source:NCBI gene;Acc:100126276]	0.125284	0.0001	0.0789623	0.0001	4.4498	3.87351	0.0245508	-5.34809	down
GO:0009404	toxin metabolic process	biological_process	5	0.0483592	ENSSSCG00000033844	CYP1B1	cytochrome P450 1B1 [Source:NCBI gene;Acc:100625479]	0.0001	0.0001	0.0001	0.475525	0.231377	0.0001	0.000424327	-11.2025	down
GO:0001961	positive regulation of cytokine-mediated signaling pathway	biological_process	9	0.0483592	ENSSSCG00000006161	IL7	interleukin 7 [Source:NCBI gene;Acc:397253]	0.0001	0.0001	0.0001	1.52439	0.0001	0.818348	0.00012805	-12.931	down
GO:0002860	positive regulation of natural killer cell mediated cytotoxicity directed against tumor cell target	biological_process	12	0.0483592	ENSSSCG00000038398	CD226	CD226 molecule [Source:NCBI gene;Acc:100517508]	0.0001	0.0001	0.0001	0.0001	0.291943	0.313149	0.00049571	-10.9782	down
GO:0034969	histone arginine methylation	biological_process	12	0.0483592	ENSSSCG00000013633	CARM1	coactivator associated arginine methyltransferase 1 [Source:NCBI gene;Acc:100294705]	0.129662	0.149521	0.274305	1.95834	4.53638	1.25919	0.0713817	-3.8083	down
GO:0006013	mannose metabolic process	biological_process	8	0.0483592	ENSSSCG00000001881	MAN2C1	mannosidase alpha class 2C member 1 [Source:NCBI gene;Acc:100156538]	0.334903	2.45418	0.173571	0.0001	0.0001	0.0001	9875.5	13.2696	up
GO:0005883	neurofilament	cellular_component	8	0.0483592	ENSSSCG00000009648	ENSSSCG00000009648	neurofilament medium [Source:NCBI gene;Acc:100625407]	0.0001	0.306804	0.0001	0.307315	10.1144	0.157395	0.0290198	-5.10682	down
GO:0033135	regulation of peptidyl-serine phosphorylation	biological_process	10	0.0483592	ENSSSCG00000016083	PLCL1	phospholipase C like 1 [Source:NCBI gene;Acc:100521161]	0.268968	0.333593	0.0001	0.0001	0.0001	0.0001	2008.87	10.9722	up
GO:1990266	neutrophil migration	biological_process	7	0.0483592	ENSSSCG00000025133	ITGB2	integrin subunit beta 2 [Source:NCBI gene;Acc:396943]	0.324313	0.0001	0.18649	0.0001	0.0001	0.0001	1703.01	10.7339	up
GO:0071578	zinc ion import across plasma membrane	biological_process	12	0.0483592	ENSSSCG00000031954	SLC39A10	solute carrier family 39 member 10 [Source:NCBI gene;Acc:110257100]	4.70136	2.25325	6.40929	15.1215	24.5059	17.2046	0.235147	-2.08836	down
GO:0070208	protein heterotrimerization	biological_process	9	0.0483592	ENSSSCG00000030325	C1QTNF6	C1q and TNF related 6 [Source:NCBI gene;Acc:100217379]	0.0001	0.0001	0.0001	0.400307	0.0001	1.07387	0.00020349	-12.2628	down
GO:0030326	embryonic limb morphogenesis	biological_process	7	0.0485649	ENSSSCG00000036744	ALX1	ALX homeobox 1 [Source:NCBI gene;Acc:100525700]	0.87109	0.10716	3.53639	2.36703	26.7818	0.583899	0.151841	-2.71937	down
GO:0030326	embryonic limb morphogenesis	biological_process	7	0.0485649	ENSSSCG00000038838	DLX5	distal-less homeobox 5 [Source:NCBI gene;Acc:100286863]	0.825888	2.09254	0.0001	1.23652	9.40423	21.9332	0.089597	-3.48041	down
GO:0008344	adult locomotory behavior	biological_process	5	0.0485649	ENSSSCG00000008645	ID2	inhibitor of DNA binding 2 [Source:NCBI gene;Acc:654298]	0.509782	0.899718	0.401822	5.54856	14.879	2.34102	0.0795536	-3.65193	down
GO:0008344	adult locomotory behavior	biological_process	5	0.0485649	ENSSSCG00000038694	CCND2	cyclin D2 [Source:NCBI gene;Acc:397162]	0.059382	0.071252	0.0001	0.300129	4.37393	16.4149	0.00619916	-7.33371	down
GO:0044212	transcription regulatory region DNA binding	molecular_function	7	0.0502358	ENSSSCG00000000059	XRCC6	X-ray repair cross complementing 6 [Source:NCBI gene;Acc:100154200]	3.30481	1.31144	5.68838	10.2158	35.6226	2.62933	0.212608	-2.23373	down
GO:0044212	transcription regulatory region DNA binding	molecular_function	7	0.0502358	ENSSSCG00000013633	CARM1	coactivator associated arginine methyltransferase 1 [Source:NCBI gene;Acc:100294705]	0.129662	0.149521	0.274305	1.95834	4.53638	1.25919	0.0713817	-3.8083	down
GO:0044212	transcription regulatory region DNA binding	molecular_function	7	0.0502358	ENSSSCG00000015584	PROX1	prospero homeobox 1 [Source:NCBI gene;Acc:100169702]	0.546192	5.56469	0.854942	0.0001	0.0001	0.110869	62.7161	5.97076	up
GO:0044212	transcription regulatory region DNA binding	molecular_function	7	0.0502358	ENSSSCG00000038838	DLX5	distal-less homeobox 5 [Source:NCBI gene;Acc:100286863]	0.825888	2.09254	0.0001	1.23652	9.40423	21.9332	0.089597	-3.48041	down
GO:0042752	regulation of circadian rhythm	biological_process	5	0.0520961	ENSSSCG00000008645	ID2	inhibitor of DNA binding 2 [Source:NCBI gene;Acc:654298]	0.509782	0.899718	0.401822	5.54856	14.879	2.34102	0.0795536	-3.65193	down
GO:0042752	regulation of circadian rhythm	biological_process	5	0.0520961	ENSSSCG00000015584	PROX1	prospero homeobox 1 [Source:NCBI gene;Acc:100169702]	0.546192	5.56469	0.854942	0.0001	0.0001	0.110869	62.7161	5.97076	up
GO:0007623	circadian rhythm	biological_process	4	0.0538953	ENSSSCG00000008645	ID2	inhibitor of DNA binding 2 [Source:NCBI gene;Acc:654298]	0.509782	0.899718	0.401822	5.54856	14.879	2.34102	0.0795536	-3.65193	down
GO:0007623	circadian rhythm	biological_process	4	0.0538953	ENSSSCG00000015584	PROX1	prospero homeobox 1 [Source:NCBI gene;Acc:100169702]	0.546192	5.56469	0.854942	0.0001	0.0001	0.110869	62.7161	5.97076	up
GO:0008081	phosphoric diester hydrolase activity	molecular_function	7	0.0538953	ENSSSCG00000000590	PLCZ1	phospholipase C zeta 1 [Source:NCBI gene;Acc:397632]	0.0001	0.0001	0.0001	0.0001	1.37821	0.956943	0.000128466	-12.9263	down
GO:0008081	phosphoric diester hydrolase activity	molecular_function	7	0.0538953	ENSSSCG00000016083	PLCL1	phospholipase C like 1 [Source:NCBI gene;Acc:100521161]	0.268968	0.333593	0.0001	0.0001	0.0001	0.0001	2008.87	10.9722	up
GO:0005237	inhibitory extracellular ligand-gated ion channel activity	molecular_function	9	0.0550755	ENSSSCG00000030515	GABRA4	gamma-aminobutyric acid type A receptor alpha4 subunit [Source:NCBI gene;Acc:100622712]	0.296034	0.0001	0.529367	0.0001	0.0001	0.0001	2751.67	11.4261	up
GO:0097746	regulation of blood vessel diameter	biological_process	8	0.0550755	ENSSSCG00000040531	ENSSSCG00000040531	urotensin 2 [Source:NCBI gene;Acc:397268]	0.0001	0.574785	0.410271	0.0001	0.0001	0.0001	3283.85	11.6812	up
GO:0045926	negative regulation of growth	biological_process	6	0.0550755	ENSSSCG00000012680	GPC3	glypican 3 [Source:NCBI gene;Acc:100516171]	0.266169	0.168614	0.727655	2.50143	4.51198	5.74828	0.091088	-3.45659	down
GO:0008503	benzodiazepine receptor activity	molecular_function	6	0.0550755	ENSSSCG00000030515	GABRA4	gamma-aminobutyric acid type A receptor alpha4 subunit [Source:NCBI gene;Acc:100622712]	0.296034	0.0001	0.529367	0.0001	0.0001	0.0001	2751.67	11.4261	up
GO:0045141	meiotic telomere clustering	biological_process	8	0.0550755	ENSSSCG00000007502	SPO11	SPO11, initiator of meiotic double stranded breaks [Source:NCBI gene;Acc:100125974]	0.342905	1.73049	0.0001	2.50041	3.29305	38.3457	0.0469764	-4.41192	down
GO:0090150	establishment of protein localization to membrane	biological_process	7	0.0550755	ENSSSCG00000002495	SYNE3	spectrin repeat containing nuclear envelope family member 3 [Source:NCBI gene;Acc:100525411]	0.0770964	0.543143	0.0456516	0.0734819	18.6421	0.111277	0.0353691	-4.82137	down
GO:0003149	membranous septum morphogenesis	biological_process	5	0.0550755	ENSSSCG00000008645	ID2	inhibitor of DNA binding 2 [Source:NCBI gene;Acc:654298]	0.509782	0.899718	0.401822	5.54856	14.879	2.34102	0.0795536	-3.65193	down
GO:0070365	hepatocyte differentiation	biological_process	7	0.0550755	ENSSSCG00000015584	PROX1	prospero homeobox 1 [Source:NCBI gene;Acc:100169702]	0.546192	5.56469	0.854942	0.0001	0.0001	0.110869	62.7161	5.97076	up
GO:0048711	positive regulation of astrocyte differentiation	biological_process	12	0.0550755	ENSSSCG00000008645	ID2	inhibitor of DNA binding 2 [Source:NCBI gene;Acc:654298]	0.509782	0.899718	0.401822	5.54856	14.879	2.34102	0.0795536	-3.65193	down
GO:0022407	regulation of cell-cell adhesion	biological_process	6	0.0550755	ENSSSCG00000010772	ADAM8	ADAM metallopeptidase domain 8 [Source:NCBI gene;Acc:100156146]	0.505401	3.11245	0.260696	0.05143	0.0001	0.0001	75.1219	6.23116	up
GO:0048935	peripheral nervous system neuron development	biological_process	7	0.0550755	ENSSSCG00000004540	ONECUT2	one cut homeobox 2 [Source:NCBI gene;Acc:106507181]	39.6802	2.60929	15.1987	71.0471	419.423	8.15046	0.115294	-3.11661	down
GO:0060346	bone trabecula formation	biological_process	6	0.0550755	ENSSSCG00000000182	WNT10B	Wnt family member 10B [Source:NCBI gene;Acc:100126276]	0.125284	0.0001	0.0789623	0.0001	4.4498	3.87351	0.0245508	-5.34809	down
GO:0008469	histone-arginine N-methyltransferase activity	molecular_function	9	0.0550755	ENSSSCG00000013633	CARM1	coactivator associated arginine methyltransferase 1 [Source:NCBI gene;Acc:100294705]	0.129662	0.149521	0.274305	1.95834	4.53638	1.25919	0.0713817	-3.8083	down
GO:0051246	regulation of protein metabolic process	biological_process	7	0.0550755	ENSSSCG00000000182	WNT10B	Wnt family member 10B [Source:NCBI gene;Acc:100126276]	0.125284	0.0001	0.0789623	0.0001	4.4498	3.87351	0.0245508	-5.34809	down
GO:0045165	cell fate commitment	biological_process	5	0.0557162	ENSSSCG00000000182	WNT10B	Wnt family member 10B [Source:NCBI gene;Acc:100126276]	0.125284	0.0001	0.0789623	0.0001	4.4498	3.87351	0.0245508	-5.34809	down
GO:0045165	cell fate commitment	biological_process	5	0.0557162	ENSSSCG00000004540	ONECUT2	one cut homeobox 2 [Source:NCBI gene;Acc:106507181]	39.6802	2.60929	15.1987	71.0471	419.423	8.15046	0.115294	-3.11661	down
GO:0001525	angiogenesis	biological_process	5	0.0597985	ENSSSCG00000010772	ADAM8	ADAM metallopeptidase domain 8 [Source:NCBI gene;Acc:100156146]	0.505401	3.11245	0.260696	0.05143	0.0001	0.0001	75.1219	6.23116	up
GO:0001525	angiogenesis	biological_process	5	0.0597985	ENSSSCG00000014316	TGFBI	transforming growth factor beta induced [Source:NCBI gene;Acc:100519300]	0.0001	0.972712	0.540273	0.0001	0.0001	0.0001	5043.62	12.3002	up
GO:0001525	angiogenesis	biological_process	5	0.0597985	ENSSSCG00000033844	CYP1B1	cytochrome P450 1B1 [Source:NCBI gene;Acc:100625479]	0.0001	0.0001	0.0001	0.475525	0.231377	0.0001	0.000424327	-11.2025	down
GO:0043433	negative regulation of DNA-binding transcription factor activity	biological_process	6	0.0613062	ENSSSCG00000008645	ID2	inhibitor of DNA binding 2 [Source:NCBI gene;Acc:654298]	0.509782	0.899718	0.401822	5.54856	14.879	2.34102	0.0795536	-3.65193	down
GO:0043433	negative regulation of DNA-binding transcription factor activity	biological_process	6	0.0613062	ENSSSCG00000015584	PROX1	prospero homeobox 1 [Source:NCBI gene;Acc:100169702]	0.546192	5.56469	0.854942	0.0001	0.0001	0.110869	62.7161	5.97076	up
GO:0030101	natural killer cell activation	biological_process	7	0.0617447	ENSSSCG00000032795	IL18R1	interleukin 18 receptor 1 [Source:NCBI gene;Acc:397179]	0.0001	0.0001	0.0001	0.0001	0.636694	0.140668	0.000385871	-11.3396	down
GO:0032930	positive regulation of superoxide anion generation	biological_process	10	0.0617447	ENSSSCG00000025133	ITGB2	integrin subunit beta 2 [Source:NCBI gene;Acc:396943]	0.324313	0.0001	0.18649	0.0001	0.0001	0.0001	1703.01	10.7339	up
GO:0045475	locomotor rhythm	biological_process	5	0.0617447	ENSSSCG00000008645	ID2	inhibitor of DNA binding 2 [Source:NCBI gene;Acc:654298]	0.509782	0.899718	0.401822	5.54856	14.879	2.34102	0.0795536	-3.65193	down
GO:0008061	chitin binding	molecular_function	5	0.0617447	ENSSSCG00000003758	CTBS	chitobiase [Source:NCBI gene;Acc:100523254]	5.1516	2.52977	49.598	8.54363	367.778	6.07259	0.149791	-2.73897	down
GO:2000781	positive regulation of double-strand break repair	biological_process	11	0.0617447	ENSSSCG00000037592	SLF2	SMC5-SMC6 complex localization factor protein 2 [Source:NCBI gene;Acc:110256637]	2.55597	0.898804	1.89622	5.76266	31.7087	1.86554	0.13603	-2.878	down
GO:0045120	pronucleus	cellular_component	7	0.0617447	ENSSSCG00000000590	PLCZ1	phospholipase C zeta 1 [Source:NCBI gene;Acc:397632]	0.0001	0.0001	0.0001	0.0001	1.37821	0.956943	0.000128466	-12.9263	down
GO:0071711	basement membrane organization	biological_process	7	0.0617447	ENSSSCG00000040166	FLRT2	fibronectin leucine rich transmembrane protein 2 [Source:NCBI gene;Acc:100151812]	0.0001	0.0001	0.0001	0.206776	0.817723	1.60562	0.000114063	-13.0979	down
GO:0033598	mammary gland epithelial cell proliferation	biological_process	5	0.0617447	ENSSSCG00000008645	ID2	inhibitor of DNA binding 2 [Source:NCBI gene;Acc:654298]	0.509782	0.899718	0.401822	5.54856	14.879	2.34102	0.0795536	-3.65193	down
GO:0051371	muscle alpha-actinin binding	molecular_function	8	0.0617447	ENSSSCG00000003218	MYBPC2	myosin binding protein C, fast type [Source:NCBI gene;Acc:100511817]	0.0001	0.0001	0.0001	0.306164	1.14244	0.0001	0.000207081	-12.2375	down
GO:0019789	SUMO transferase activity	molecular_function	6	0.0617447	ENSSSCG00000011004	TOPORS	TOP1 binding arginine/serine rich protein [Source:NCBI gene;Acc:100513812]	3.81583	1.86119	14.1686	1.17258	0.0495673	0.0001	16.237	4.02121	up
GO:0008276	protein methyltransferase activity	molecular_function	7	0.0617447	ENSSSCG00000013633	CARM1	coactivator associated arginine methyltransferase 1 [Source:NCBI gene;Acc:100294705]	0.129662	0.149521	0.274305	1.95834	4.53638	1.25919	0.0713817	-3.8083	down
GO:0001779	natural killer cell differentiation	biological_process	8	0.0617447	ENSSSCG00000008645	ID2	inhibitor of DNA binding 2 [Source:NCBI gene;Acc:654298]	0.509782	0.899718	0.401822	5.54856	14.879	2.34102	0.0795536	-3.65193	down
GO:0070262	peptidyl-serine dephosphorylation	biological_process	10	0.0617447	ENSSSCG00000008712	PPP2R2C	protein phosphatase 2 regulatory subunit Bgamma [Source:NCBI gene;Acc:100737053]	0.255375	0.734767	0.0001	0.0001	0.0001	0.0001	3300.81	11.6886	up
GO:0016051	carbohydrate biosynthetic process	biological_process	6	0.0617447	ENSSSCG00000003721	CHST9	carbohydrate sulfotransferase 9 [Source:NCBI gene;Acc:100515146]	0.0001	0.0001	0.0001	0.641026	0.668244	0.336427	0.000182294	-12.4214	down
GO:0001973	adenosine receptor signaling pathway	biological_process	7	0.0617447	ENSSSCG00000011721	P2RY1	purinergic receptor P2Y1 [Source:NCBI gene;Acc:503666]	0.0001	0.0001	0.0001	0.273563	0.684135	0.289438	0.000240551	-12.0214	down
GO:0031115	negative regulation of microtubule polymerization	biological_process	10	0.0617447	ENSSSCG00000017136	TBCD	tubulin folding cofactor D [Source:NCBI gene;Acc:100512127]	6.26217	9.25818	3.35155	0.523547	0.080738	1.38875	9.46891	3.2432	up
GO:0032228	regulation of synaptic transmission, GABAergic	biological_process	9	0.0617447	ENSSSCG00000016083	PLCL1	phospholipase C like 1 [Source:NCBI gene;Acc:100521161]	0.268968	0.333593	0.0001	0.0001	0.0001	0.0001	2008.87	10.9722	up
GO:0019369	arachidonic acid metabolic process	biological_process	11	0.0617447	ENSSSCG00000033844	CYP1B1	cytochrome P450 1B1 [Source:NCBI gene;Acc:100625479]	0.0001	0.0001	0.0001	0.475525	0.231377	0.0001	0.000424327	-11.2025	down
GO:0003014	renal system process	biological_process	5	0.0617447	ENSSSCG00000032478	MLLT6	MLLT6, PHD finger domain containing [Source:NCBI gene;Acc:102158177]	0.0538826	0.252139	0.196701	0.0001	0.0001	0.0001	1675.74	10.7106	up
GO:0000737	DNA catabolic process, endonucleolytic	biological_process	9	0.0617447	ENSSSCG00000007502	SPO11	SPO11, initiator of meiotic double stranded breaks [Source:NCBI gene;Acc:100125974]	0.342905	1.73049	0.0001	2.50041	3.29305	38.3457	0.0469764	-4.41192	down
GO:0030206	chondroitin sulfate biosynthetic process	biological_process	9	0.0617447	ENSSSCG00000023662	CHST3	carbohydrate sulfotransferase 3 [Source:NCBI gene;Acc:100151968]	2.23244	0.18558	0.00978551	3.75575	30.0988	0.543094	0.0705806	-3.82458	down
GO:0044666	MLL3/4 complex	cellular_component	7	0.0617447	ENSSSCG00000025253	ENSSSCG00000025253	lysine-specific demethylase 6A-like [Source:NCBI gene;Acc:110255320]	1.20038	2.2913	0.0001	0.0001	0.0001	0.0001	11639.3	13.5067	up
GO:0045777	positive regulation of blood pressure	biological_process	6	0.0617447	ENSSSCG00000008645	ID2	inhibitor of DNA binding 2 [Source:NCBI gene;Acc:654298]	0.509782	0.899718	0.401822	5.54856	14.879	2.34102	0.0795536	-3.65193	down
GO:0003139	secondary heart field specification	biological_process	8	0.0617447	ENSSSCG00000016435	SMARCD3	SWI/SNF related, matrix associated, actin dependent regulator of chromatin, subfamily d, member 3 [Source:NCBI gene;Acc:100521999]	0.0924582	0.591106	1.07712	0.0001	0.0001	0.0001	5868.95	12.5189	up
GO:0033089	positive regulation of T cell differentiation in thymus	biological_process	11	0.0617447	ENSSSCG00000010772	ADAM8	ADAM metallopeptidase domain 8 [Source:NCBI gene;Acc:100156146]	0.505401	3.11245	0.260696	0.05143	0.0001	0.0001	75.1219	6.23116	up
GO:0060021	roof of mouth development	biological_process	5	0.0651348	ENSSSCG00000036744	ALX1	ALX homeobox 1 [Source:NCBI gene;Acc:100525700]	0.87109	0.10716	3.53639	2.36703	26.7818	0.583899	0.151841	-2.71937	down
GO:0060021	roof of mouth development	biological_process	5	0.0651348	ENSSSCG00000038838	DLX5	distal-less homeobox 5 [Source:NCBI gene;Acc:100286863]	0.825888	2.09254	0.0001	1.23652	9.40423	21.9332	0.089597	-3.48041	down
GO:0006413	translational initiation	biological_process	5	0.0651348	ENSSSCG00000001489	ENSSSCG00000001489		12.2701	11.4752	0.0001	0.0001	0.0001	0.0001	79151.2	16.2723	up
GO:0006413	translational initiation	biological_process	5	0.0651348	ENSSSCG00000037509	EIF1AY	eukaryotic translation initiation factor 1A, Y-linked [Source:NCBI gene;Acc:100625415]	13.959	7.26326	0.0001	0.0001	0.0001	0.0001	70741.3	16.1103	up
GO:1900029	positive regulation of ruffle assembly	biological_process	10	0.0683672	ENSSSCG00000026417	EPS8L1	EPS8 like 1 [Source:NCBI gene;Acc:100627336]	0.494334	1.20072	0.0001	0.0001	0.0001	0.0001	5650.51	12.4642	up
GO:0050811	GABA receptor binding	molecular_function	6	0.0683672	ENSSSCG00000016083	PLCL1	phospholipase C like 1 [Source:NCBI gene;Acc:100521161]	0.268968	0.333593	0.0001	0.0001	0.0001	0.0001	2008.87	10.9722	up
GO:0016331	morphogenesis of embryonic epithelium	biological_process	7	0.0683672	ENSSSCG00000009445	PCDH8	protocadherin-8 [Source:NCBI gene;Acc:100155738]	0.686658	0.024572	0.125548	1.6813	47.6467	0.0001	0.0169635	-5.88142	down
GO:0048715	negative regulation of oligodendrocyte differentiation	biological_process	12	0.0683672	ENSSSCG00000008645	ID2	inhibitor of DNA binding 2 [Source:NCBI gene;Acc:654298]	0.509782	0.899718	0.401822	5.54856	14.879	2.34102	0.0795536	-3.65193	down
GO:0045651	positive regulation of macrophage differentiation	biological_process	10	0.0683672	ENSSSCG00000008645	ID2	inhibitor of DNA binding 2 [Source:NCBI gene;Acc:654298]	0.509782	0.899718	0.401822	5.54856	14.879	2.34102	0.0795536	-3.65193	down
GO:0008194	UDP-glycosyltransferase activity	molecular_function	6	0.0683672	ENSSSCG00000036274	ENSSSCG00000036274	UDP glucuronosyltransferase 1 family, polypeptide A6 [Source:NCBI gene;Acc:100152603]	0.578072	0.111755	0.0001	0.240133	9.75538	2.52353	0.0551102	-4.18154	down
GO:0005640	nuclear outer membrane	cellular_component	6	0.0683672	ENSSSCG00000002495	SYNE3	spectrin repeat containing nuclear envelope family member 3 [Source:NCBI gene;Acc:100525411]	0.0770964	0.543143	0.0456516	0.0734819	18.6421	0.111277	0.0353691	-4.82137	down
GO:0071285	cellular response to lithium ion	biological_process	8	0.0683672	ENSSSCG00000008645	ID2	inhibitor of DNA binding 2 [Source:NCBI gene;Acc:654298]	0.509782	0.899718	0.401822	5.54856	14.879	2.34102	0.0795536	-3.65193	down
GO:0042834	peptidoglycan binding	molecular_function	6	0.0683672	ENSSSCG00000037620	ENSSSCG00000037620	lithostathine-like [Source:NCBI gene;Acc:100624628]	0.188561	0.165711	0.0001	0.0001	0.0001	0.0001	1181.24	10.2061	up
GO:0001946	lymphangiogenesis	biological_process	5	0.0683672	ENSSSCG00000015584	PROX1	prospero homeobox 1 [Source:NCBI gene;Acc:100169702]	0.546192	5.56469	0.854942	0.0001	0.0001	0.110869	62.7161	5.97076	up
GO:0042054	histone methyltransferase activity	molecular_function	8	0.0683672	ENSSSCG00000013633	CARM1	coactivator associated arginine methyltransferase 1 [Source:NCBI gene;Acc:100294705]	0.129662	0.149521	0.274305	1.95834	4.53638	1.25919	0.0713817	-3.8083	down
GO:0098962	regulation of postsynaptic neurotransmitter receptor activity	biological_process	8	0.0683672	ENSSSCG00000007603	NPTX2	neuronal pentraxin 2 [Source:NCBI gene;Acc:100521613]	0.997221	0.271673	0.506399	1.42559	13.4028	1.83915	0.106512	-3.23091	down
GO:2000178	negative regulation of neural precursor cell proliferation	biological_process	8	0.0683672	ENSSSCG00000008645	ID2	inhibitor of DNA binding 2 [Source:NCBI gene;Acc:654298]	0.509782	0.899718	0.401822	5.54856	14.879	2.34102	0.0795536	-3.65193	down
GO:0033146	regulation of intracellular estrogen receptor signaling pathway	biological_process	9	0.0683672	ENSSSCG00000013633	CARM1	coactivator associated arginine methyltransferase 1 [Source:NCBI gene;Acc:100294705]	0.129662	0.149521	0.274305	1.95834	4.53638	1.25919	0.0713817	-3.8083	down
GO:0051647	nucleus localization	biological_process	6	0.0683672	ENSSSCG00000002495	SYNE3	spectrin repeat containing nuclear envelope family member 3 [Source:NCBI gene;Acc:100525411]	0.0770964	0.543143	0.0456516	0.0734819	18.6421	0.111277	0.0353691	-4.82137	down
GO:0051932	synaptic transmission, GABAergic	biological_process	10	0.0683672	ENSSSCG00000030515	GABRA4	gamma-aminobutyric acid type A receptor alpha4 subunit [Source:NCBI gene;Acc:100622712]	0.296034	0.0001	0.529367	0.0001	0.0001	0.0001	2751.67	11.4261	up
GO:0005576	extracellular region	cellular_component	3	0.0721629	ENSSSCG00000000182	WNT10B	Wnt family member 10B [Source:NCBI gene;Acc:100126276]	0.125284	0.0001	0.0789623	0.0001	4.4498	3.87351	0.0245508	-5.34809	down
GO:0005576	extracellular region	cellular_component	3	0.0721629	ENSSSCG00000006161	IL7	interleukin 7 [Source:NCBI gene;Acc:397253]	0.0001	0.0001	0.0001	1.52439	0.0001	0.818348	0.00012805	-12.931	down
GO:0005576	extracellular region	cellular_component	3	0.0721629	ENSSSCG00000011294	GASK1A	golgi associated kinase 1A [Source:NCBI gene;Acc:100525890]	0.982144	0.982033	0.0001	0.0001	0.0001	0.0001	6547.59	12.6767	up
GO:0005576	extracellular region	cellular_component	3	0.0721629	ENSSSCG00000012871	FGF19	fibroblast growth factor 19 [Source:NCBI gene;Acc:100518950]	0.0001	0.0001	0.0001	2.03735	0.0001	0.776	0.000106631	-13.1951	down
GO:0005576	extracellular region	cellular_component	3	0.0721629	ENSSSCG00000015627	ZPBP	zona pellucida binding protein [Source:NCBI gene;Acc:397194]	0.0001	0.0001	0.0001	0.0001	3.96666	0.948166	6.10386e-05	-13.9999	down
GO:0005576	extracellular region	cellular_component	3	0.0721629	ENSSSCG00000025414	PYY	peptide YY [Source:NCBI gene;Acc:100512433]	0.614856	0.21695	0.651362	30.7714	2.96211	13.0822	0.031681	-4.98024	down
GO:0005576	extracellular region	cellular_component	3	0.0721629	ENSSSCG00000030325	C1QTNF6	C1q and TNF related 6 [Source:NCBI gene;Acc:100217379]	0.0001	0.0001	0.0001	0.400307	0.0001	1.07387	0.00020349	-12.2628	down
GO:0005576	extracellular region	cellular_component	3	0.0721629	ENSSSCG00000036814	CLEC11A	C-type lectin domain containing 11A [Source:NCBI gene;Acc:100620310]	0.227822	0.092804	0.275819	1.78607	2.58547	5.64587	0.0595409	-4.06998	down
GO:0005576	extracellular region	cellular_component	3	0.0721629	ENSSSCG00000040531	ENSSSCG00000040531	urotensin 2 [Source:NCBI gene;Acc:397268]	0.0001	0.574785	0.410271	0.0001	0.0001	0.0001	3283.85	11.6812	up
GO:0002064	epithelial cell development	biological_process	6	0.0749433	ENSSSCG00000004540	ONECUT2	one cut homeobox 2 [Source:NCBI gene;Acc:106507181]	39.6802	2.60929	15.1987	71.0471	419.423	8.15046	0.115294	-3.11661	down
GO:0035589	G protein-coupled purinergic nucleotide receptor signaling pathway	biological_process	7	0.0749433	ENSSSCG00000011721	P2RY1	purinergic receptor P2Y1 [Source:NCBI gene;Acc:503666]	0.0001	0.0001	0.0001	0.273563	0.684135	0.289438	0.000240551	-12.0214	down
GO:0046622	positive regulation of organ growth	biological_process	8	0.0749433	ENSSSCG00000006161	IL7	interleukin 7 [Source:NCBI gene;Acc:397253]	0.0001	0.0001	0.0001	1.52439	0.0001	0.818348	0.00012805	-12.931	down
GO:0016790	thiolester hydrolase activity	molecular_function	6	0.0749433	ENSSSCG00000038171	ENSSSCG00000038171	acyl-coenzyme A amino acid N-acyltransferase 2 [Source:NCBI gene;Acc:100515185]	0.237455	0.219767	0.0001	1.12612	5.94737	0.138036	0.0634154	-3.97902	down
GO:0008631	intrinsic apoptotic signaling pathway in response to oxidative stress	biological_process	7	0.0749433	ENSSSCG00000033844	CYP1B1	cytochrome P450 1B1 [Source:NCBI gene;Acc:100625479]	0.0001	0.0001	0.0001	0.475525	0.231377	0.0001	0.000424327	-11.2025	down
GO:0016075	rRNA catabolic process	biological_process	11	0.0749433	ENSSSCG00000031114	SLFN14	schlafen family member 14 [Source:NCBI gene;Acc:110256053]	0.270459	0.310693	0.135672	3.53656	1.74913	0.282731	0.12873	-2.95758	down
GO:0032434	regulation of proteasomal ubiquitin-dependent protein catabolic process	biological_process	11	0.0749433	ENSSSCG00000000182	WNT10B	Wnt family member 10B [Source:NCBI gene;Acc:100126276]	0.125284	0.0001	0.0789623	0.0001	4.4498	3.87351	0.0245508	-5.34809	down
GO:0071168	protein localization to chromatin	biological_process	9	0.0749433	ENSSSCG00000013633	CARM1	coactivator associated arginine methyltransferase 1 [Source:NCBI gene;Acc:100294705]	0.129662	0.149521	0.274305	1.95834	4.53638	1.25919	0.0713817	-3.8083	down
GO:0001945	lymph vessel development	biological_process	5	0.0749433	ENSSSCG00000015584	PROX1	prospero homeobox 1 [Source:NCBI gene;Acc:100169702]	0.546192	5.56469	0.854942	0.0001	0.0001	0.110869	62.7161	5.97076	up
GO:0003823	antigen binding	molecular_function	4	0.0749433	ENSSSCG00000011004	TOPORS	TOP1 binding arginine/serine rich protein [Source:NCBI gene;Acc:100513812]	3.81583	1.86119	14.1686	1.17258	0.0495673	0.0001	16.237	4.02121	up
GO:0007588	excretion	biological_process	5	0.0749433	ENSSSCG00000032478	MLLT6	MLLT6, PHD finger domain containing [Source:NCBI gene;Acc:102158177]	0.0538826	0.252139	0.196701	0.0001	0.0001	0.0001	1675.74	10.7106	up
GO:0045579	positive regulation of B cell differentiation	biological_process	10	0.0749433	ENSSSCG00000006161	IL7	interleukin 7 [Source:NCBI gene;Acc:397253]	0.0001	0.0001	0.0001	1.52439	0.0001	0.818348	0.00012805	-12.931	down
GO:0045028	G protein-coupled purinergic nucleotide receptor activity	molecular_function	8	0.0749433	ENSSSCG00000011721	P2RY1	purinergic receptor P2Y1 [Source:NCBI gene;Acc:503666]	0.0001	0.0001	0.0001	0.273563	0.684135	0.289438	0.000240551	-12.0214	down
GO:0010314	phosphatidylinositol-5-phosphate binding	molecular_function	8	0.0749433	ENSSSCG00000000590	PLCZ1	phospholipase C zeta 1 [Source:NCBI gene;Acc:397632]	0.0001	0.0001	0.0001	0.0001	1.37821	0.956943	0.000128466	-12.9263	down
GO:0032355	response to estradiol	biological_process	6	0.0749433	ENSSSCG00000008963	AREG	amphiregulin [Source:NCBI gene;Acc:397668]	1.50767	1.33789	0.233852	5.26953	75.0544	5.08909	0.0360531	-4.79373	down
GO:0071564	npBAF complex	cellular_component	8	0.0749433	ENSSSCG00000016435	SMARCD3	SWI/SNF related, matrix associated, actin dependent regulator of chromatin, subfamily d, member 3 [Source:NCBI gene;Acc:100521999]	0.0924582	0.591106	1.07712	0.0001	0.0001	0.0001	5868.95	12.5189	up
GO:0061351	neural precursor cell proliferation	biological_process	4	0.0749433	ENSSSCG00000002129	RPGRIP1	RPGR interacting protein 1 [Source:NCBI gene;Acc:100155563]	6.05096	0.508652	8.61853	15.9452	67.9026	2.02146	0.176759	-2.50015	down
GO:0061564	axon development	biological_process	8	0.0749433	ENSSSCG00000009648	ENSSSCG00000009648	neurofilament medium [Source:NCBI gene;Acc:100625407]	0.0001	0.306804	0.0001	0.307315	10.1144	0.157395	0.0290198	-5.10682	down
GO:0045944	positive regulation of transcription by RNA polymerase II	biological_process	10	0.0766242	ENSSSCG00000000059	XRCC6	X-ray repair cross complementing 6 [Source:NCBI gene;Acc:100154200]	3.30481	1.31144	5.68838	10.2158	35.6226	2.62933	0.212608	-2.23373	down
GO:0045944	positive regulation of transcription by RNA polymerase II	biological_process	10	0.0766242	ENSSSCG00000000182	WNT10B	Wnt family member 10B [Source:NCBI gene;Acc:100126276]	0.125284	0.0001	0.0789623	0.0001	4.4498	3.87351	0.0245508	-5.34809	down
GO:0045944	positive regulation of transcription by RNA polymerase II	biological_process	10	0.0766242	ENSSSCG00000004540	ONECUT2	one cut homeobox 2 [Source:NCBI gene;Acc:106507181]	39.6802	2.60929	15.1987	71.0471	419.423	8.15046	0.115294	-3.11661	down
GO:0045944	positive regulation of transcription by RNA polymerase II	biological_process	10	0.0766242	ENSSSCG00000013633	CARM1	coactivator associated arginine methyltransferase 1 [Source:NCBI gene;Acc:100294705]	0.129662	0.149521	0.274305	1.95834	4.53638	1.25919	0.0713817	-3.8083	down
GO:0045944	positive regulation of transcription by RNA polymerase II	biological_process	10	0.0766242	ENSSSCG00000013753	IER2	immediate early response 2 [Source:NCBI gene;Acc:100525209]	9.42875	8.36553	34.7271	8.16004	238.806	26.5468	0.192025	-2.38064	down
GO:0045944	positive regulation of transcription by RNA polymerase II	biological_process	10	0.0766242	ENSSSCG00000014349	TMEM173	transmembrane protein 173 [Source:NCBI gene;Acc:100217389]	0.0001	0.0001	0.0001	0.0989283	0.361351	0.927175	0.000216223	-12.1752	down
GO:0045944	positive regulation of transcription by RNA polymerase II	biological_process	10	0.0766242	ENSSSCG00000015584	PROX1	prospero homeobox 1 [Source:NCBI gene;Acc:100169702]	0.546192	5.56469	0.854942	0.0001	0.0001	0.110869	62.7161	5.97076	up
GO:0045944	positive regulation of transcription by RNA polymerase II	biological_process	10	0.0766242	ENSSSCG00000032478	MLLT6	MLLT6, PHD finger domain containing [Source:NCBI gene;Acc:102158177]	0.0538826	0.252139	0.196701	0.0001	0.0001	0.0001	1675.74	10.7106	up
GO:0045944	positive regulation of transcription by RNA polymerase II	biological_process	10	0.0766242	ENSSSCG00000036744	ALX1	ALX homeobox 1 [Source:NCBI gene;Acc:100525700]	0.87109	0.10716	3.53639	2.36703	26.7818	0.583899	0.151841	-2.71937	down
GO:0045944	positive regulation of transcription by RNA polymerase II	biological_process	10	0.0766242	ENSSSCG00000038838	DLX5	distal-less homeobox 5 [Source:NCBI gene;Acc:100286863]	0.825888	2.09254	0.0001	1.23652	9.40423	21.9332	0.089597	-3.48041	down
GO:0045944	positive regulation of transcription by RNA polymerase II	biological_process	10	0.0766242	ENSSSCG00000039976	IL26	interleukin 26 [Source:NCBI gene;Acc:100037932]	0.0001	0.05972	0.0001	0.897091	10.3197	0.0001	0.00534194	-7.54842	down
GO:0004386	helicase activity	molecular_function	9	0.0812019	ENSSSCG00000022614	DQX1	DEAQ-box RNA dependent ATPase 1 [Source:NCBI gene;Acc:100518366]	0.187878	0.0631225	0.280523	0.0001	0.0001	0.0001	1771.74	10.791	up
GO:0004386	helicase activity	molecular_function	9	0.0812019	ENSSSCG00000026430	ENSSSCG00000026430	ATP-dependent RNA helicase DDX3X [Source:NCBI gene;Acc:100624590]	6.7145	8.65946	0.0001	0.0097418	0.0001	0.0001	1546.41	10.5947	up
GO:0006337	nucleosome disassembly	biological_process	8	0.0814734	ENSSSCG00000016435	SMARCD3	SWI/SNF related, matrix associated, actin dependent regulator of chromatin, subfamily d, member 3 [Source:NCBI gene;Acc:100521999]	0.0924582	0.591106	1.07712	0.0001	0.0001	0.0001	5868.95	12.5189	up
GO:0001709	cell fate determination	biological_process	5	0.0814734	ENSSSCG00000015584	PROX1	prospero homeobox 1 [Source:NCBI gene;Acc:100169702]	0.546192	5.56469	0.854942	0.0001	0.0001	0.110869	62.7161	5.97076	up
GO:0070679	inositol 1,4,5 trisphosphate binding	molecular_function	6	0.0814734	ENSSSCG00000016083	PLCL1	phospholipase C like 1 [Source:NCBI gene;Acc:100521161]	0.268968	0.333593	0.0001	0.0001	0.0001	0.0001	2008.87	10.9722	up
GO:0042574	retinal metabolic process	biological_process	11	0.0814734	ENSSSCG00000033844	CYP1B1	cytochrome P450 1B1 [Source:NCBI gene;Acc:100625479]	0.0001	0.0001	0.0001	0.475525	0.231377	0.0001	0.000424327	-11.2025	down
GO:0001952	regulation of cell-matrix adhesion	biological_process	7	0.0814734	ENSSSCG00000004540	ONECUT2	one cut homeobox 2 [Source:NCBI gene;Acc:106507181]	39.6802	2.60929	15.1987	71.0471	419.423	8.15046	0.115294	-3.11661	down
GO:0045778	positive regulation of ossification	biological_process	7	0.0814734	ENSSSCG00000000182	WNT10B	Wnt family member 10B [Source:NCBI gene;Acc:100126276]	0.125284	0.0001	0.0789623	0.0001	4.4498	3.87351	0.0245508	-5.34809	down
GO:0051457	maintenance of protein location in nucleus	biological_process	8	0.0814734	ENSSSCG00000011004	TOPORS	TOP1 binding arginine/serine rich protein [Source:NCBI gene;Acc:100513812]	3.81583	1.86119	14.1686	1.17258	0.0495673	0.0001	16.237	4.02121	up
GO:0070577	lysine-acetylated histone binding	molecular_function	6	0.0814734	ENSSSCG00000013633	CARM1	coactivator associated arginine methyltransferase 1 [Source:NCBI gene;Acc:100294705]	0.129662	0.149521	0.274305	1.95834	4.53638	1.25919	0.0713817	-3.8083	down
GO:0090286	cytoskeletal anchoring at nuclear membrane	biological_process	7	0.0814734	ENSSSCG00000002495	SYNE3	spectrin repeat containing nuclear envelope family member 3 [Source:NCBI gene;Acc:100525411]	0.0770964	0.543143	0.0456516	0.0734819	18.6421	0.111277	0.0353691	-4.82137	down
GO:0030676	Rac guanyl-nucleotide exchange factor activity	molecular_function	10	0.0814734	ENSSSCG00000026417	EPS8L1	EPS8 like 1 [Source:NCBI gene;Acc:100627336]	0.494334	1.20072	0.0001	0.0001	0.0001	0.0001	5650.51	12.4642	up
GO:0030520	intracellular estrogen receptor signaling pathway	biological_process	7	0.0814734	ENSSSCG00000013633	CARM1	coactivator associated arginine methyltransferase 1 [Source:NCBI gene;Acc:100294705]	0.129662	0.149521	0.274305	1.95834	4.53638	1.25919	0.0713817	-3.8083	down
GO:0006044	N-acetylglucosamine metabolic process	biological_process	8	0.0814734	ENSSSCG00000023662	CHST3	carbohydrate sulfotransferase 3 [Source:NCBI gene;Acc:100151968]	2.23244	0.18558	0.00978551	3.75575	30.0988	0.543094	0.0705806	-3.82458	down
GO:0051310	metaphase plate congression	biological_process	8	0.0814734	ENSSSCG00000006105	GEM	GTP binding protein overexpressed in skeletal muscle [Source:NCBI gene;Acc:404772]	0.0001	0.0001	0.0001	1.68855	0.39806	0.0001	0.000143767	-12.764	down
GO:0009792	embryo development ending in birth or egg hatching	biological_process	6	0.0814734	ENSSSCG00000009474	SCEL	sciellin [Source:NCBI gene;Acc:100525833]	6.86197	0.0001	1.71878	0.0001	0.0001	0.0001	28602.8	14.8039	up
GO:0006956	complement activation	biological_process	5	0.0814734	ENSSSCG00000016861	C6	complement C6 [Source:NCBI gene;Acc:100037952]	0.01392	0.013326	0.0001	1.84028	0.0001	1.23216	0.0089001	-6.81196	down
GO:0010765	positive regulation of sodium ion transport	biological_process	10	0.0814734	ENSSSCG00000032478	MLLT6	MLLT6, PHD finger domain containing [Source:NCBI gene;Acc:102158177]	0.0538826	0.252139	0.196701	0.0001	0.0001	0.0001	1675.74	10.7106	up
GO:0071360	cellular response to exogenous dsRNA	biological_process	9	0.0814734	ENSSSCG00000014349	TMEM173	transmembrane protein 173 [Source:NCBI gene;Acc:100217389]	0.0001	0.0001	0.0001	0.0989283	0.361351	0.927175	0.000216223	-12.1752	down
GO:1902476	chloride transmembrane transport	biological_process	10	0.0853927	ENSSSCG00000030515	GABRA4	gamma-aminobutyric acid type A receptor alpha4 subunit [Source:NCBI gene;Acc:100622712]	0.296034	0.0001	0.529367	0.0001	0.0001	0.0001	2751.67	11.4261	up
GO:1902476	chloride transmembrane transport	biological_process	10	0.0853927	ENSSSCG00000035621	GABRB1	gamma-aminobutyric acid type A receptor beta1 subunit [Source:NCBI gene;Acc:100623822]	0.01529	0.0001	0.0001	0.041516	1.15882	0.55306	0.00883429	-6.82267	down
GO:0006402	mRNA catabolic process	biological_process	10	0.0879577	ENSSSCG00000031114	SLFN14	schlafen family member 14 [Source:NCBI gene;Acc:110256053]	0.270459	0.310693	0.135672	3.53656	1.74913	0.282731	0.12873	-2.95758	down
GO:0048739	cardiac muscle fiber development	biological_process	9	0.0879577	ENSSSCG00000003218	MYBPC2	myosin binding protein C, fast type [Source:NCBI gene;Acc:100511817]	0.0001	0.0001	0.0001	0.306164	1.14244	0.0001	0.000207081	-12.2375	down
GO:0071425	hematopoietic stem cell proliferation	biological_process	5	0.0879577	ENSSSCG00000000182	WNT10B	Wnt family member 10B [Source:NCBI gene;Acc:100126276]	0.125284	0.0001	0.0789623	0.0001	4.4498	3.87351	0.0245508	-5.34809	down
GO:0045598	regulation of fat cell differentiation	biological_process	7	0.0879577	ENSSSCG00000000182	WNT10B	Wnt family member 10B [Source:NCBI gene;Acc:100126276]	0.125284	0.0001	0.0789623	0.0001	4.4498	3.87351	0.0245508	-5.34809	down
GO:0043583	ear development	biological_process	7	0.0879577	ENSSSCG00000038838	DLX5	distal-less homeobox 5 [Source:NCBI gene;Acc:100286863]	0.825888	2.09254	0.0001	1.23652	9.40423	21.9332	0.089597	-3.48041	down
GO:0002089	lens morphogenesis in camera-type eye	biological_process	5	0.0879577	ENSSSCG00000015584	PROX1	prospero homeobox 1 [Source:NCBI gene;Acc:100169702]	0.546192	5.56469	0.854942	0.0001	0.0001	0.110869	62.7161	5.97076	up
GO:0043403	skeletal muscle tissue regeneration	biological_process	7	0.0879577	ENSSSCG00000000182	WNT10B	Wnt family member 10B [Source:NCBI gene;Acc:100126276]	0.125284	0.0001	0.0789623	0.0001	4.4498	3.87351	0.0245508	-5.34809	down
GO:0016922	nuclear receptor binding	molecular_function	8	0.0879577	ENSSSCG00000015584	PROX1	prospero homeobox 1 [Source:NCBI gene;Acc:100169702]	0.546192	5.56469	0.854942	0.0001	0.0001	0.110869	62.7161	5.97076	up
GO:0071837	HMG box domain binding	molecular_function	6	0.0879577	ENSSSCG00000038838	DLX5	distal-less homeobox 5 [Source:NCBI gene;Acc:100286863]	0.825888	2.09254	0.0001	1.23652	9.40423	21.9332	0.089597	-3.48041	down
GO:0071565	nBAF complex	cellular_component	8	0.0879577	ENSSSCG00000016435	SMARCD3	SWI/SNF related, matrix associated, actin dependent regulator of chromatin, subfamily d, member 3 [Source:NCBI gene;Acc:100521999]	0.0924582	0.591106	1.07712	0.0001	0.0001	0.0001	5868.95	12.5189	up
GO:0042692	muscle cell differentiation	biological_process	6	0.0879577	ENSSSCG00000016435	SMARCD3	SWI/SNF related, matrix associated, actin dependent regulator of chromatin, subfamily d, member 3 [Source:NCBI gene;Acc:100521999]	0.0924582	0.591106	1.07712	0.0001	0.0001	0.0001	5868.95	12.5189	up
GO:0042462	eye photoreceptor cell development	biological_process	8	0.0879577	ENSSSCG00000002129	RPGRIP1	RPGR interacting protein 1 [Source:NCBI gene;Acc:100155563]	6.05096	0.508652	8.61853	15.9452	67.9026	2.02146	0.176759	-2.50015	down
GO:0050862	positive regulation of T cell receptor signaling pathway	biological_process	10	0.0879577	ENSSSCG00000038398	CD226	CD226 molecule [Source:NCBI gene;Acc:100517508]	0.0001	0.0001	0.0001	0.0001	0.291943	0.313149	0.00049571	-10.9782	down
GO:0055003	cardiac myofibril assembly	biological_process	8	0.0879577	ENSSSCG00000003218	MYBPC2	myosin binding protein C, fast type [Source:NCBI gene;Acc:100511817]	0.0001	0.0001	0.0001	0.306164	1.14244	0.0001	0.000207081	-12.2375	down
GO:2000406	positive regulation of T cell migration	biological_process	9	0.0879577	ENSSSCG00000010772	ADAM8	ADAM metallopeptidase domain 8 [Source:NCBI gene;Acc:100156146]	0.505401	3.11245	0.260696	0.05143	0.0001	0.0001	75.1219	6.23116	up
GO:0051044	positive regulation of membrane protein ectodomain proteolysis	biological_process	9	0.0879577	ENSSSCG00000010772	ADAM8	ADAM metallopeptidase domain 8 [Source:NCBI gene;Acc:100156146]	0.505401	3.11245	0.260696	0.05143	0.0001	0.0001	75.1219	6.23116	up
GO:1901214	regulation of neuron death	biological_process	7	0.0879577	ENSSSCG00000008413	GPR75	G protein-coupled receptor 75 [Source:NCBI gene;Acc:100517153]	0.055662	0.28062	0.23575	0.0001	0.0001	0.0001	1906.77	10.8969	up
GO:0048511	rhythmic process	biological_process	3	0.0879577	ENSSSCG00000008645	ID2	inhibitor of DNA binding 2 [Source:NCBI gene;Acc:654298]	0.509782	0.899718	0.401822	5.54856	14.879	2.34102	0.0795536	-3.65193	down
GO:0005089	Rho guanyl-nucleotide exchange factor activity	molecular_function	9	0.0917985	ENSSSCG00000012712	MCF2	MCF.2 cell line derived transforming sequence [Source:NCBI gene;Acc:100523299]	0.177679	0.0001	0.0896539	0.527307	2.95939	0.265878	0.0712666	-3.81063	down
GO:0005089	Rho guanyl-nucleotide exchange factor activity	molecular_function	9	0.0917985	ENSSSCG00000026417	EPS8L1	EPS8 like 1 [Source:NCBI gene;Acc:100627336]	0.494334	1.20072	0.0001	0.0001	0.0001	0.0001	5650.51	12.4642	up
GO:0004497	monooxygenase activity	molecular_function	5	0.0939643	ENSSSCG00000009151	CYP2U1	cytochrome P450 2U1 [Source:NCBI gene;Acc:100518620]	0.0001	0.0001	0.0001	0.198975	3.356	0.0974742	8.21366e-05	-13.5716	down
GO:0004497	monooxygenase activity	molecular_function	5	0.0939643	ENSSSCG00000033844	CYP1B1	cytochrome P450 1B1 [Source:NCBI gene;Acc:100625479]	0.0001	0.0001	0.0001	0.475525	0.231377	0.0001	0.000424327	-11.2025	down
GO:0005694	chromosome	cellular_component	6	0.0940756	ENSSSCG00000007502	SPO11	SPO11, initiator of meiotic double stranded breaks [Source:NCBI gene;Acc:100125974]	0.342905	1.73049	0.0001	2.50041	3.29305	38.3457	0.0469764	-4.41192	down
GO:0005694	chromosome	cellular_component	6	0.0940756	ENSSSCG00000031122	HIST1H2BB	histone H2B type 1-B [Source:NCBI gene;Acc:110261486]	922.911	38.8077	0.060145	13.6426	24.8343	16.3508	17.5418	4.13273	up
GO:0005694	chromosome	cellular_component	6	0.0940756	ENSSSCG00000031751	ENSSSCG00000031751	histone H4 [Source:NCBI gene;Acc:110261675]	582.035	679.881	3.01836	43.4626	0.0001	21.8323	19.3726	4.27595	up
GO:0021542	dentate gyrus development	biological_process	5	0.0943965	ENSSSCG00000015584	PROX1	prospero homeobox 1 [Source:NCBI gene;Acc:100169702]	0.546192	5.56469	0.854942	0.0001	0.0001	0.110869	62.7161	5.97076	up
GO:0006637	acyl-CoA metabolic process	biological_process	7	0.0943965	ENSSSCG00000038171	ENSSSCG00000038171	acyl-coenzyme A amino acid N-acyltransferase 2 [Source:NCBI gene;Acc:100515185]	0.237455	0.219767	0.0001	1.12612	5.94737	0.138036	0.0634154	-3.97902	down
GO:0032481	positive regulation of type I interferon production	biological_process	8	0.0943965	ENSSSCG00000014349	TMEM173	transmembrane protein 173 [Source:NCBI gene;Acc:100217389]	0.0001	0.0001	0.0001	0.0989283	0.361351	0.927175	0.000216223	-12.1752	down
GO:0034993	meiotic nuclear membrane microtubule tethering complex	cellular_component	8	0.0943965	ENSSSCG00000002495	SYNE3	spectrin repeat containing nuclear envelope family member 3 [Source:NCBI gene;Acc:100525411]	0.0770964	0.543143	0.0456516	0.0734819	18.6421	0.111277	0.0353691	-4.82137	down
GO:0015020	glucuronosyltransferase activity	molecular_function	7	0.0943965	ENSSSCG00000036274	ENSSSCG00000036274	UDP glucuronosyltransferase 1 family, polypeptide A6 [Source:NCBI gene;Acc:100152603]	0.578072	0.111755	0.0001	0.240133	9.75538	2.52353	0.0551102	-4.18154	down
GO:2001222	regulation of neuron migration	biological_process	8	0.0943965	ENSSSCG00000040166	FLRT2	fibronectin leucine rich transmembrane protein 2 [Source:NCBI gene;Acc:100151812]	0.0001	0.0001	0.0001	0.206776	0.817723	1.60562	0.000114063	-13.0979	down
GO:0035458	cellular response to interferon-beta	biological_process	8	0.0943965	ENSSSCG00000014349	TMEM173	transmembrane protein 173 [Source:NCBI gene;Acc:100217389]	0.0001	0.0001	0.0001	0.0989283	0.361351	0.927175	0.000216223	-12.1752	down
GO:0014003	oligodendrocyte development	biological_process	7	0.0943965	ENSSSCG00000008645	ID2	inhibitor of DNA binding 2 [Source:NCBI gene;Acc:654298]	0.509782	0.899718	0.401822	5.54856	14.879	2.34102	0.0795536	-3.65193	down
GO:0045089	positive regulation of innate immune response	biological_process	8	0.0943965	ENSSSCG00000010772	ADAM8	ADAM metallopeptidase domain 8 [Source:NCBI gene;Acc:100156146]	0.505401	3.11245	0.260696	0.05143	0.0001	0.0001	75.1219	6.23116	up
GO:0007097	nuclear migration	biological_process	7	0.0943965	ENSSSCG00000002495	SYNE3	spectrin repeat containing nuclear envelope family member 3 [Source:NCBI gene;Acc:100525411]	0.0770964	0.543143	0.0456516	0.0734819	18.6421	0.111277	0.0353691	-4.82137	down
GO:0043923	positive regulation by host of viral transcription	biological_process	10	0.0943965	ENSSSCG00000021867	HPN	hepsin [Source:NCBI gene;Acc:100624088]	0.0001	0.0001	0.0001	0.0341275	4.08606	0.160625	7.00802e-05	-13.8006	down
GO:0045780	positive regulation of bone resorption	biological_process	9	0.0943965	ENSSSCG00000010772	ADAM8	ADAM metallopeptidase domain 8 [Source:NCBI gene;Acc:100156146]	0.505401	3.11245	0.260696	0.05143	0.0001	0.0001	75.1219	6.23116	up
GO:0031430	M band	cellular_component	5	0.0943965	ENSSSCG00000003218	MYBPC2	myosin binding protein C, fast type [Source:NCBI gene;Acc:100511817]	0.0001	0.0001	0.0001	0.306164	1.14244	0.0001	0.000207081	-12.2375	down
GO:0000930	gamma-tubulin complex	cellular_component	4	0.0943965	ENSSSCG00000011004	TOPORS	TOP1 binding arginine/serine rich protein [Source:NCBI gene;Acc:100513812]	3.81583	1.86119	14.1686	1.17258	0.0495673	0.0001	16.237	4.02121	up
GO:0051897	positive regulation of protein kinase B signaling	biological_process	10	0.0961449	ENSSSCG00000010772	ADAM8	ADAM metallopeptidase domain 8 [Source:NCBI gene;Acc:100156146]	0.505401	3.11245	0.260696	0.05143	0.0001	0.0001	75.1219	6.23116	up
GO:0051897	positive regulation of protein kinase B signaling	biological_process	10	0.0961449	ENSSSCG00000039976	IL26	interleukin 26 [Source:NCBI gene;Acc:100037932]	0.0001	0.05972	0.0001	0.897091	10.3197	0.0001	0.00534194	-7.54842	down
GO:0016042	lipid catabolic process	biological_process	6	0.0961449	ENSSSCG00000000590	PLCZ1	phospholipase C zeta 1 [Source:NCBI gene;Acc:397632]	0.0001	0.0001	0.0001	0.0001	1.37821	0.956943	0.000128466	-12.9263	down
GO:0016042	lipid catabolic process	biological_process	6	0.0961449	ENSSSCG00000016083	PLCL1	phospholipase C like 1 [Source:NCBI gene;Acc:100521161]	0.268968	0.333593	0.0001	0.0001	0.0001	0.0001	2008.87	10.9722	up
GO:0030324	lung development	biological_process	6	0.0961449	ENSSSCG00000012680	GPC3	glypican 3 [Source:NCBI gene;Acc:100516171]	0.266169	0.168614	0.727655	2.50143	4.51198	5.74828	0.091088	-3.45659	down
GO:0030324	lung development	biological_process	6	0.0961449	ENSSSCG00000015584	PROX1	prospero homeobox 1 [Source:NCBI gene;Acc:100169702]	0.546192	5.56469	0.854942	0.0001	0.0001	0.110869	62.7161	5.97076	up
GO:0048557	embryonic digestive tract morphogenesis	biological_process	7	0.10079	ENSSSCG00000008645	ID2	inhibitor of DNA binding 2 [Source:NCBI gene;Acc:654298]	0.509782	0.899718	0.401822	5.54856	14.879	2.34102	0.0795536	-3.65193	down
GO:0032874	positive regulation of stress-activated MAPK cascade	biological_process	12	0.10079	ENSSSCG00000039976	IL26	interleukin 26 [Source:NCBI gene;Acc:100037932]	0.0001	0.05972	0.0001	0.897091	10.3197	0.0001	0.00534194	-7.54842	down
GO:0009612	response to mechanical stimulus	biological_process	5	0.10079	ENSSSCG00000009474	SCEL	sciellin [Source:NCBI gene;Acc:100525833]	6.86197	0.0001	1.71878	0.0001	0.0001	0.0001	28602.8	14.8039	up
GO:0005865	striated muscle thin filament	cellular_component	6	0.10079	ENSSSCG00000003218	MYBPC2	myosin binding protein C, fast type [Source:NCBI gene;Acc:100511817]	0.0001	0.0001	0.0001	0.306164	1.14244	0.0001	0.000207081	-12.2375	down
GO:0034459	ATP-dependent 3'-5' RNA helicase activity	molecular_function	12	0.10079	ENSSSCG00000022614	DQX1	DEAQ-box RNA dependent ATPase 1 [Source:NCBI gene;Acc:100518366]	0.187878	0.0631225	0.280523	0.0001	0.0001	0.0001	1771.74	10.791	up
GO:0045582	positive regulation of T cell differentiation	biological_process	10	0.10079	ENSSSCG00000006161	IL7	interleukin 7 [Source:NCBI gene;Acc:397253]	0.0001	0.0001	0.0001	1.52439	0.0001	0.818348	0.00012805	-12.931	down
GO:0007141	male meiosis I	biological_process	8	0.10079	ENSSSCG00000007502	SPO11	SPO11, initiator of meiotic double stranded breaks [Source:NCBI gene;Acc:100125974]	0.342905	1.73049	0.0001	2.50041	3.29305	38.3457	0.0469764	-4.41192	down
GO:0046873	metal ion transmembrane transporter activity	molecular_function	8	0.10079	ENSSSCG00000031954	SLC39A10	solute carrier family 39 member 10 [Source:NCBI gene;Acc:110257100]	4.70136	2.25325	6.40929	15.1215	24.5059	17.2046	0.235147	-2.08836	down
GO:0060322	head development	biological_process	5	0.10079	ENSSSCG00000038838	DLX5	distal-less homeobox 5 [Source:NCBI gene;Acc:100286863]	0.825888	2.09254	0.0001	1.23652	9.40423	21.9332	0.089597	-3.48041	down
GO:0006730	one-carbon metabolic process	biological_process	5	0.10079	ENSSSCG00000036208	SHMT1	serine hydroxymethyltransferase 1 [Source:NCBI gene;Acc:397181]	1.09692	3.7646	1.75296	0.116182	0.0001	0.28521	16.4748	4.04219	up
GO:0004888	transmembrane signaling receptor activity	molecular_function	5	0.105495	ENSSSCG00000030515	GABRA4	gamma-aminobutyric acid type A receptor alpha4 subunit [Source:NCBI gene;Acc:100622712]	0.296034	0.0001	0.529367	0.0001	0.0001	0.0001	2751.67	11.4261	up
GO:0004888	transmembrane signaling receptor activity	molecular_function	5	0.105495	ENSSSCG00000035621	GABRB1	gamma-aminobutyric acid type A receptor beta1 subunit [Source:NCBI gene;Acc:100623822]	0.01529	0.0001	0.0001	0.041516	1.15882	0.55306	0.00883429	-6.82267	down
GO:0004888	transmembrane signaling receptor activity	molecular_function	5	0.105495	ENSSSCG00000037620	ENSSSCG00000037620	lithostathine-like [Source:NCBI gene;Acc:100624628]	0.188561	0.165711	0.0001	0.0001	0.0001	0.0001	1181.24	10.2061	up
GO:0043231	intracellular membrane-bounded organelle	cellular_component	5	0.106022	ENSSSCG00000001091	KIAA0319	KIAA0319 ortholog [Source:NCBI gene;Acc:100738226]	0.140811	0.471973	0.375129	0.0001	0.0001	0.0001	3293.04	11.6852	up
GO:0043231	intracellular membrane-bounded organelle	cellular_component	5	0.106022	ENSSSCG00000001689	GTPBP2	GTP binding protein 2 [Source:NCBI gene;Acc:100514413]	0.491414	0.758984	17.3082	1.23445	0.081852	0.134918	12.7883	3.67675	up
GO:0043231	intracellular membrane-bounded organelle	cellular_component	5	0.106022	ENSSSCG00000009151	CYP2U1	cytochrome P450 2U1 [Source:NCBI gene;Acc:100518620]	0.0001	0.0001	0.0001	0.198975	3.356	0.0974742	8.21366e-05	-13.5716	down
GO:0043231	intracellular membrane-bounded organelle	cellular_component	5	0.106022	ENSSSCG00000011294	GASK1A	golgi associated kinase 1A [Source:NCBI gene;Acc:100525890]	0.982144	0.982033	0.0001	0.0001	0.0001	0.0001	6547.59	12.6767	up
GO:0043231	intracellular membrane-bounded organelle	cellular_component	5	0.106022	ENSSSCG00000013425	MISP	mitotic spindle positioning [Source:NCBI gene;Acc:106509466]	1.59611	1.36896	1.09326	0.0001	0.000701401	0.0001	4502.25	12.1364	up
GO:0043231	intracellular membrane-bounded organelle	cellular_component	5	0.106022	ENSSSCG00000036274	ENSSSCG00000036274	UDP glucuronosyltransferase 1 family, polypeptide A6 [Source:NCBI gene;Acc:100152603]	0.578072	0.111755	0.0001	0.240133	9.75538	2.52353	0.0551102	-4.18154	down
GO:0043231	intracellular membrane-bounded organelle	cellular_component	5	0.106022	ENSSSCG00000037592	SLF2	SMC5-SMC6 complex localization factor protein 2 [Source:NCBI gene;Acc:110256637]	2.55597	0.898804	1.89622	5.76266	31.7087	1.86554	0.13603	-2.878	down
GO:0051443	positive regulation of ubiquitin-protein transferase activity	biological_process	12	0.107139	ENSSSCG00000011004	TOPORS	TOP1 binding arginine/serine rich protein [Source:NCBI gene;Acc:100513812]	3.81583	1.86119	14.1686	1.17258	0.0495673	0.0001	16.237	4.02121	up
GO:0055008	cardiac muscle tissue morphogenesis	biological_process	7	0.107139	ENSSSCG00000003218	MYBPC2	myosin binding protein C, fast type [Source:NCBI gene;Acc:100511817]	0.0001	0.0001	0.0001	0.306164	1.14244	0.0001	0.000207081	-12.2375	down
GO:0070830	bicellular tight junction assembly	biological_process	9	0.107139	ENSSSCG00000017136	TBCD	tubulin folding cofactor D [Source:NCBI gene;Acc:100512127]	6.26217	9.25818	3.35155	0.523547	0.080738	1.38875	9.46891	3.2432	up
GO:0009948	anterior/posterior axis specification	biological_process	6	0.107139	ENSSSCG00000012680	GPC3	glypican 3 [Source:NCBI gene;Acc:100516171]	0.266169	0.168614	0.727655	2.50143	4.51198	5.74828	0.091088	-3.45659	down
GO:0048027	mRNA 5'-UTR binding	molecular_function	8	0.107139	ENSSSCG00000036208	SHMT1	serine hydroxymethyltransferase 1 [Source:NCBI gene;Acc:397181]	1.09692	3.7646	1.75296	0.116182	0.0001	0.28521	16.4748	4.04219	up
GO:0048247	lymphocyte chemotaxis	biological_process	6	0.107139	ENSSSCG00000010772	ADAM8	ADAM metallopeptidase domain 8 [Source:NCBI gene;Acc:100156146]	0.505401	3.11245	0.260696	0.05143	0.0001	0.0001	75.1219	6.23116	up
GO:2000179	positive regulation of neural precursor cell proliferation	biological_process	8	0.107139	ENSSSCG00000015584	PROX1	prospero homeobox 1 [Source:NCBI gene;Acc:100169702]	0.546192	5.56469	0.854942	0.0001	0.0001	0.110869	62.7161	5.97076	up
GO:0032722	positive regulation of chemokine production	biological_process	8	0.107139	ENSSSCG00000006161	IL7	interleukin 7 [Source:NCBI gene;Acc:397253]	0.0001	0.0001	0.0001	1.52439	0.0001	0.818348	0.00012805	-12.931	down
GO:0097150	neuronal stem cell population maintenance	biological_process	5	0.107139	ENSSSCG00000015584	PROX1	prospero homeobox 1 [Source:NCBI gene;Acc:100169702]	0.546192	5.56469	0.854942	0.0001	0.0001	0.110869	62.7161	5.97076	up
GO:0045954	positive regulation of natural killer cell mediated cytotoxicity	biological_process	8	0.107139	ENSSSCG00000038398	CD226	CD226 molecule [Source:NCBI gene;Acc:100517508]	0.0001	0.0001	0.0001	0.0001	0.291943	0.313149	0.00049571	-10.9782	down
GO:0016705	oxidoreductase activity, acting on paired donors, with incorporation or reduction of molecular oxygen	molecular_function	5	0.111797	ENSSSCG00000009151	CYP2U1	cytochrome P450 2U1 [Source:NCBI gene;Acc:100518620]	0.0001	0.0001	0.0001	0.198975	3.356	0.0974742	8.21366e-05	-13.5716	down
GO:0016705	oxidoreductase activity, acting on paired donors, with incorporation or reduction of molecular oxygen	molecular_function	5	0.111797	ENSSSCG00000033844	CYP1B1	cytochrome P450 1B1 [Source:NCBI gene;Acc:100625479]	0.0001	0.0001	0.0001	0.475525	0.231377	0.0001	0.000424327	-11.2025	down
GO:0000922	spindle pole	cellular_component	6	0.111797	ENSSSCG00000011004	TOPORS	TOP1 binding arginine/serine rich protein [Source:NCBI gene;Acc:100513812]	3.81583	1.86119	14.1686	1.17258	0.0495673	0.0001	16.237	4.02121	up
GO:0000922	spindle pole	cellular_component	6	0.111797	ENSSSCG00000013434	ENSSSCG00000013434	polo like kinase 5 [Source:NCBI gene;Acc:100523719]	0.0001	0.546859	0.285914	0.0001	0.0001	0.0001	2776.24	11.4389	up
GO:0005615	extracellular space	cellular_component	4	0.112089	ENSSSCG00000000157	BPIFC	BPI fold containing family C [Source:NCBI gene;Acc:100519483]	0.03693	0.282434	1.05921	0.0001	0.0001	0.0001	4595.25	12.1659	up
GO:0005615	extracellular space	cellular_component	4	0.112089	ENSSSCG00000000182	WNT10B	Wnt family member 10B [Source:NCBI gene;Acc:100126276]	0.125284	0.0001	0.0789623	0.0001	4.4498	3.87351	0.0245508	-5.34809	down
GO:0005615	extracellular space	cellular_component	4	0.112089	ENSSSCG00000006161	IL7	interleukin 7 [Source:NCBI gene;Acc:397253]	0.0001	0.0001	0.0001	1.52439	0.0001	0.818348	0.00012805	-12.931	down
GO:0005615	extracellular space	cellular_component	4	0.112089	ENSSSCG00000008963	AREG	amphiregulin [Source:NCBI gene;Acc:397668]	1.50767	1.33789	0.233852	5.26953	75.0544	5.08909	0.0360531	-4.79373	down
GO:0005615	extracellular space	cellular_component	4	0.112089	ENSSSCG00000009444	OLFM4	olfactomedin 4 [Source:NCBI gene;Acc:100737320]	0.0001	0.0001	0.0001	0.601726	0.0001	1.01896	0.000185096	-12.3994	down
GO:0005615	extracellular space	cellular_component	4	0.112089	ENSSSCG00000014316	TGFBI	transforming growth factor beta induced [Source:NCBI gene;Acc:100519300]	0.0001	0.972712	0.540273	0.0001	0.0001	0.0001	5043.62	12.3002	up
GO:0005615	extracellular space	cellular_component	4	0.112089	ENSSSCG00000030325	C1QTNF6	C1q and TNF related 6 [Source:NCBI gene;Acc:100217379]	0.0001	0.0001	0.0001	0.400307	0.0001	1.07387	0.00020349	-12.2628	down
GO:0005615	extracellular space	cellular_component	4	0.112089	ENSSSCG00000037620	ENSSSCG00000037620	lithostathine-like [Source:NCBI gene;Acc:100624628]	0.188561	0.165711	0.0001	0.0001	0.0001	0.0001	1181.24	10.2061	up
GO:0005615	extracellular space	cellular_component	4	0.112089	ENSSSCG00000039976	IL26	interleukin 26 [Source:NCBI gene;Acc:100037932]	0.0001	0.05972	0.0001	0.897091	10.3197	0.0001	0.00534194	-7.54842	down
GO:0005615	extracellular space	cellular_component	4	0.112089	ENSSSCG00000040166	FLRT2	fibronectin leucine rich transmembrane protein 2 [Source:NCBI gene;Acc:100151812]	0.0001	0.0001	0.0001	0.206776	0.817723	1.60562	0.000114063	-13.0979	down
GO:0008307	structural constituent of muscle	molecular_function	4	0.113444	ENSSSCG00000003218	MYBPC2	myosin binding protein C, fast type [Source:NCBI gene;Acc:100511817]	0.0001	0.0001	0.0001	0.306164	1.14244	0.0001	0.000207081	-12.2375	down
GO:0034113	heterotypic cell-cell adhesion	biological_process	6	0.113444	ENSSSCG00000025133	ITGB2	integrin subunit beta 2 [Source:NCBI gene;Acc:396943]	0.324313	0.0001	0.18649	0.0001	0.0001	0.0001	1703.01	10.7339	up
GO:0003951	NAD+ kinase activity	molecular_function	7	0.113444	ENSSSCG00000038967	NADK	NAD kinase [Source:NCBI gene;Acc:110261345]	0.470481	2.14057	11.141	0.56165	0.682715	0.527847	7.75983	2.95603	up
GO:0000159	protein phosphatase type 2A complex	cellular_component	5	0.113444	ENSSSCG00000008712	PPP2R2C	protein phosphatase 2 regulatory subunit Bgamma [Source:NCBI gene;Acc:100737053]	0.255375	0.734767	0.0001	0.0001	0.0001	0.0001	3300.81	11.6886	up
GO:2000377	regulation of reactive oxygen species metabolic process	biological_process	7	0.113444	ENSSSCG00000033844	CYP1B1	cytochrome P450 1B1 [Source:NCBI gene;Acc:100625479]	0.0001	0.0001	0.0001	0.475525	0.231377	0.0001	0.000424327	-11.2025	down
GO:0007130	synaptonemal complex assembly	biological_process	6	0.113444	ENSSSCG00000007502	SPO11	SPO11, initiator of meiotic double stranded breaks [Source:NCBI gene;Acc:100125974]	0.342905	1.73049	0.0001	2.50041	3.29305	38.3457	0.0469764	-4.41192	down
GO:0002052	positive regulation of neuroblast proliferation	biological_process	10	0.113444	ENSSSCG00000016435	SMARCD3	SWI/SNF related, matrix associated, actin dependent regulator of chromatin, subfamily d, member 3 [Source:NCBI gene;Acc:100521999]	0.0924582	0.591106	1.07712	0.0001	0.0001	0.0001	5868.95	12.5189	up
GO:0043393	regulation of protein binding	biological_process	6	0.113444	ENSSSCG00000016435	SMARCD3	SWI/SNF related, matrix associated, actin dependent regulator of chromatin, subfamily d, member 3 [Source:NCBI gene;Acc:100521999]	0.0924582	0.591106	1.07712	0.0001	0.0001	0.0001	5868.95	12.5189	up
GO:0001822	kidney development	biological_process	6	0.116384	ENSSSCG00000012680	GPC3	glypican 3 [Source:NCBI gene;Acc:100516171]	0.266169	0.168614	0.727655	2.50143	4.51198	5.74828	0.091088	-3.45659	down
GO:0001822	kidney development	biological_process	6	0.116384	ENSSSCG00000015584	PROX1	prospero homeobox 1 [Source:NCBI gene;Acc:100169702]	0.546192	5.56469	0.854942	0.0001	0.0001	0.110869	62.7161	5.97076	up
GO:0035023	regulation of Rho protein signal transduction	biological_process	11	0.116384	ENSSSCG00000012712	MCF2	MCF.2 cell line derived transforming sequence [Source:NCBI gene;Acc:100523299]	0.177679	0.0001	0.0896539	0.527307	2.95939	0.265878	0.0712666	-3.81063	down
GO:0035023	regulation of Rho protein signal transduction	biological_process	11	0.116384	ENSSSCG00000026417	EPS8L1	EPS8 like 1 [Source:NCBI gene;Acc:100627336]	0.494334	1.20072	0.0001	0.0001	0.0001	0.0001	5650.51	12.4642	up
GO:0005179	hormone activity	molecular_function	7	0.116384	ENSSSCG00000025414	PYY	peptide YY [Source:NCBI gene;Acc:100512433]	0.614856	0.21695	0.651362	30.7714	2.96211	13.0822	0.031681	-4.98024	down
GO:0005179	hormone activity	molecular_function	7	0.116384	ENSSSCG00000040531	ENSSSCG00000040531	urotensin 2 [Source:NCBI gene;Acc:397268]	0.0001	0.574785	0.410271	0.0001	0.0001	0.0001	3283.85	11.6812	up
GO:0051015	actin filament binding	molecular_function	7	0.118958	ENSSSCG00000002495	SYNE3	spectrin repeat containing nuclear envelope family member 3 [Source:NCBI gene;Acc:100525411]	0.0770964	0.543143	0.0456516	0.0734819	18.6421	0.111277	0.0353691	-4.82137	down
GO:0051015	actin filament binding	molecular_function	7	0.118958	ENSSSCG00000003218	MYBPC2	myosin binding protein C, fast type [Source:NCBI gene;Acc:100511817]	0.0001	0.0001	0.0001	0.306164	1.14244	0.0001	0.000207081	-12.2375	down
GO:0051015	actin filament binding	molecular_function	7	0.118958	ENSSSCG00000040642	LASP1	LIM and SH3 protein 1 [Source:NCBI gene;Acc:110256017]	3.46501	2.06302	3.00731	24.5013	4.97407	32.0212	0.138794	-2.84898	down
GO:0048646	anatomical structure formation involved in morphogenesis	biological_process	4	0.119704	ENSSSCG00000038838	DLX5	distal-less homeobox 5 [Source:NCBI gene;Acc:100286863]	0.825888	2.09254	0.0001	1.23652	9.40423	21.9332	0.089597	-3.48041	down
GO:0005385	zinc ion transmembrane transporter activity	molecular_function	10	0.119704	ENSSSCG00000031954	SLC39A10	solute carrier family 39 member 10 [Source:NCBI gene;Acc:110257100]	4.70136	2.25325	6.40929	15.1215	24.5059	17.2046	0.235147	-2.08836	down
GO:0033627	cell adhesion mediated by integrin	biological_process	5	0.119704	ENSSSCG00000025133	ITGB2	integrin subunit beta 2 [Source:NCBI gene;Acc:396943]	0.324313	0.0001	0.18649	0.0001	0.0001	0.0001	1703.01	10.7339	up
GO:0007131	reciprocal meiotic recombination	biological_process	10	0.119704	ENSSSCG00000007502	SPO11	SPO11, initiator of meiotic double stranded breaks [Source:NCBI gene;Acc:100125974]	0.342905	1.73049	0.0001	2.50041	3.29305	38.3457	0.0469764	-4.41192	down
GO:0016571	histone methylation	biological_process	11	0.119704	ENSSSCG00000013633	CARM1	coactivator associated arginine methyltransferase 1 [Source:NCBI gene;Acc:100294705]	0.129662	0.149521	0.274305	1.95834	4.53638	1.25919	0.0713817	-3.8083	down
GO:0043392	negative regulation of DNA binding	biological_process	7	0.119704	ENSSSCG00000008645	ID2	inhibitor of DNA binding 2 [Source:NCBI gene;Acc:654298]	0.509782	0.899718	0.401822	5.54856	14.879	2.34102	0.0795536	-3.65193	down
GO:0090398	cellular senescence	biological_process	6	0.119704	ENSSSCG00000008645	ID2	inhibitor of DNA binding 2 [Source:NCBI gene;Acc:654298]	0.509782	0.899718	0.401822	5.54856	14.879	2.34102	0.0795536	-3.65193	down
GO:0018279	protein N-linked glycosylation via asparagine	biological_process	11	0.119704	ENSSSCG00000014538	MGAT1	mannosyl (alpha-1,3-)-glycoprotein beta-1,2-N-acetylglucosaminyltransferase [Source:NCBI gene;Acc:780412]	5.41835	1.49529	0.726598	0.0942239	0.271455	0.452821	9.33444	3.22256	up
GO:0002102	podosome	cellular_component	4	0.119704	ENSSSCG00000010772	ADAM8	ADAM metallopeptidase domain 8 [Source:NCBI gene;Acc:100156146]	0.505401	3.11245	0.260696	0.05143	0.0001	0.0001	75.1219	6.23116	up
GO:0045453	bone resorption	biological_process	8	0.119704	ENSSSCG00000006161	IL7	interleukin 7 [Source:NCBI gene;Acc:397253]	0.0001	0.0001	0.0001	1.52439	0.0001	0.818348	0.00012805	-12.931	down
GO:0021772	olfactory bulb development	biological_process	5	0.119704	ENSSSCG00000008645	ID2	inhibitor of DNA binding 2 [Source:NCBI gene;Acc:654298]	0.509782	0.899718	0.401822	5.54856	14.879	2.34102	0.0795536	-3.65193	down
GO:0051290	protein heterotetramerization	biological_process	9	0.119704	ENSSSCG00000000059	XRCC6	X-ray repair cross complementing 6 [Source:NCBI gene;Acc:100154200]	3.30481	1.31144	5.68838	10.2158	35.6226	2.62933	0.212608	-2.23373	down
GO:0045807	positive regulation of endocytosis	biological_process	8	0.119704	ENSSSCG00000012680	GPC3	glypican 3 [Source:NCBI gene;Acc:100516171]	0.266169	0.168614	0.727655	2.50143	4.51198	5.74828	0.091088	-3.45659	down
GO:0000786	nucleosome	cellular_component	5	0.121019	ENSSSCG00000031122	HIST1H2BB	histone H2B type 1-B [Source:NCBI gene;Acc:110261486]	922.911	38.8077	0.060145	13.6426	24.8343	16.3508	17.5418	4.13273	up
GO:0000786	nucleosome	cellular_component	5	0.121019	ENSSSCG00000031751	ENSSSCG00000031751	histone H4 [Source:NCBI gene;Acc:110261675]	582.035	679.881	3.01836	43.4626	0.0001	21.8323	19.3726	4.27595	up
GO:0048870	cell motility	biological_process	5	0.12592	ENSSSCG00000013753	IER2	immediate early response 2 [Source:NCBI gene;Acc:100525209]	9.42875	8.36553	34.7271	8.16004	238.806	26.5468	0.192025	-2.38064	down
GO:0006259	DNA metabolic process	biological_process	7	0.12592	ENSSSCG00000007502	SPO11	SPO11, initiator of meiotic double stranded breaks [Source:NCBI gene;Acc:100125974]	0.342905	1.73049	0.0001	2.50041	3.29305	38.3457	0.0469764	-4.41192	down
GO:0003746	translation elongation factor activity	molecular_function	8	0.12592	ENSSSCG00000001689	GTPBP2	GTP binding protein 2 [Source:NCBI gene;Acc:100514413]	0.491414	0.758984	17.3082	1.23445	0.081852	0.134918	12.7883	3.67675	up
GO:0007616	long-term memory	biological_process	6	0.12592	ENSSSCG00000038694	CCND2	cyclin D2 [Source:NCBI gene;Acc:397162]	0.059382	0.071252	0.0001	0.300129	4.37393	16.4149	0.00619916	-7.33371	down
GO:0043153	entrainment of circadian clock by photoperiod	biological_process	8	0.12592	ENSSSCG00000008645	ID2	inhibitor of DNA binding 2 [Source:NCBI gene;Acc:654298]	0.509782	0.899718	0.401822	5.54856	14.879	2.34102	0.0795536	-3.65193	down
GO:0008395	steroid hydroxylase activity	molecular_function	6	0.12592	ENSSSCG00000009151	CYP2U1	cytochrome P450 2U1 [Source:NCBI gene;Acc:100518620]	0.0001	0.0001	0.0001	0.198975	3.356	0.0974742	8.21366e-05	-13.5716	down
GO:0042572	retinol metabolic process	biological_process	11	0.12592	ENSSSCG00000033844	CYP1B1	cytochrome P450 1B1 [Source:NCBI gene;Acc:100625479]	0.0001	0.0001	0.0001	0.475525	0.231377	0.0001	0.000424327	-11.2025	down
GO:0010719	negative regulation of epithelial to mesenchymal transition	biological_process	8	0.12592	ENSSSCG00000021867	HPN	hepsin [Source:NCBI gene;Acc:100624088]	0.0001	0.0001	0.0001	0.0341275	4.08606	0.160625	7.00802e-05	-13.8006	down
GO:0044853	plasma membrane raft	cellular_component	7	0.12592	ENSSSCG00000025133	ITGB2	integrin subunit beta 2 [Source:NCBI gene;Acc:396943]	0.324313	0.0001	0.18649	0.0001	0.0001	0.0001	1703.01	10.7339	up
GO:0006882	cellular zinc ion homeostasis	biological_process	12	0.12592	ENSSSCG00000031954	SLC39A10	solute carrier family 39 member 10 [Source:NCBI gene;Acc:110257100]	4.70136	2.25325	6.40929	15.1215	24.5059	17.2046	0.235147	-2.08836	down
GO:0002230	positive regulation of defense response to virus by host	biological_process	9	0.12592	ENSSSCG00000014349	TMEM173	transmembrane protein 173 [Source:NCBI gene;Acc:100217389]	0.0001	0.0001	0.0001	0.0989283	0.361351	0.927175	0.000216223	-12.1752	down
GO:0031334	positive regulation of protein complex assembly	biological_process	7	0.12592	ENSSSCG00000037592	SLF2	SMC5-SMC6 complex localization factor protein 2 [Source:NCBI gene;Acc:110256637]	2.55597	0.898804	1.89622	5.76266	31.7087	1.86554	0.13603	-2.878	down
GO:0006082	organic acid metabolic process	biological_process	5	0.12592	ENSSSCG00000009151	CYP2U1	cytochrome P450 2U1 [Source:NCBI gene;Acc:100518620]	0.0001	0.0001	0.0001	0.198975	3.356	0.0974742	8.21366e-05	-13.5716	down
GO:0021522	spinal cord motor neuron differentiation	biological_process	7	0.12592	ENSSSCG00000004155	OLIG3	oligodendrocyte transcription factor 3 [Source:NCBI gene;Acc:100153431]	0.0001	0.0001	0.0001	0.153644	2.47434	2.66332	5.66967e-05	-14.1064	down
GO:0006471	protein ADP-ribosylation	biological_process	9	0.132093	ENSSSCG00000000607	ART4	ADP-ribosyltransferase 4 (Dombrock blood group) [Source:NCBI gene;Acc:100152653]	0.0001	0.0001	0.0001	0.0001	16.761	0.906362	1.69804e-05	-15.8458	down
GO:0045879	negative regulation of smoothened signaling pathway	biological_process	9	0.132093	ENSSSCG00000012680	GPC3	glypican 3 [Source:NCBI gene;Acc:100516171]	0.266169	0.168614	0.727655	2.50143	4.51198	5.74828	0.091088	-3.45659	down
GO:0043113	receptor clustering	biological_process	6	0.132093	ENSSSCG00000025133	ITGB2	integrin subunit beta 2 [Source:NCBI gene;Acc:396943]	0.324313	0.0001	0.18649	0.0001	0.0001	0.0001	1703.01	10.7339	up
GO:0042738	exogenous drug catabolic process	biological_process	7	0.132093	ENSSSCG00000009151	CYP2U1	cytochrome P450 2U1 [Source:NCBI gene;Acc:100518620]	0.0001	0.0001	0.0001	0.198975	3.356	0.0974742	8.21366e-05	-13.5716	down
GO:0007159	leukocyte cell-cell adhesion	biological_process	6	0.132093	ENSSSCG00000025133	ITGB2	integrin subunit beta 2 [Source:NCBI gene;Acc:396943]	0.324313	0.0001	0.18649	0.0001	0.0001	0.0001	1703.01	10.7339	up
GO:1990830	cellular response to leukemia inhibitory factor	biological_process	8	0.135185	ENSSSCG00000012712	MCF2	MCF.2 cell line derived transforming sequence [Source:NCBI gene;Acc:100523299]	0.177679	0.0001	0.0896539	0.527307	2.95939	0.265878	0.0712666	-3.81063	down
GO:1990830	cellular response to leukemia inhibitory factor	biological_process	8	0.135185	ENSSSCG00000036208	SHMT1	serine hydroxymethyltransferase 1 [Source:NCBI gene;Acc:397181]	1.09692	3.7646	1.75296	0.116182	0.0001	0.28521	16.4748	4.04219	up
GO:0046983	protein dimerization activity	molecular_function	5	0.136223	ENSSSCG00000004155	OLIG3	oligodendrocyte transcription factor 3 [Source:NCBI gene;Acc:100153431]	0.0001	0.0001	0.0001	0.153644	2.47434	2.66332	5.66967e-05	-14.1064	down
GO:0046983	protein dimerization activity	molecular_function	5	0.136223	ENSSSCG00000008645	ID2	inhibitor of DNA binding 2 [Source:NCBI gene;Acc:654298]	0.509782	0.899718	0.401822	5.54856	14.879	2.34102	0.0795536	-3.65193	down
GO:0046983	protein dimerization activity	molecular_function	5	0.136223	ENSSSCG00000016343	TWIST2	twist family bHLH transcription factor 2 [Source:NCBI gene;Acc:100519927]	2.10252	10.7706	0.0001	0.0001	0.0001	0.0001	42910.8	15.3891	up
GO:0045766	positive regulation of angiogenesis	biological_process	8	0.137581	ENSSSCG00000016861	C6	complement C6 [Source:NCBI gene;Acc:100037952]	0.01392	0.013326	0.0001	1.84028	0.0001	1.23216	0.0089001	-6.81196	down
GO:0045766	positive regulation of angiogenesis	biological_process	8	0.137581	ENSSSCG00000033844	CYP1B1	cytochrome P450 1B1 [Source:NCBI gene;Acc:100625479]	0.0001	0.0001	0.0001	0.475525	0.231377	0.0001	0.000424327	-11.2025	down
GO:0031491	nucleosome binding	molecular_function	5	0.138223	ENSSSCG00000032478	MLLT6	MLLT6, PHD finger domain containing [Source:NCBI gene;Acc:102158177]	0.0538826	0.252139	0.196701	0.0001	0.0001	0.0001	1675.74	10.7106	up
GO:0009653	anatomical structure morphogenesis	biological_process	4	0.138223	ENSSSCG00000004540	ONECUT2	one cut homeobox 2 [Source:NCBI gene;Acc:106507181]	39.6802	2.60929	15.1987	71.0471	419.423	8.15046	0.115294	-3.11661	down
GO:0031018	endocrine pancreas development	biological_process	5	0.138223	ENSSSCG00000004540	ONECUT2	one cut homeobox 2 [Source:NCBI gene;Acc:106507181]	39.6802	2.60929	15.1987	71.0471	419.423	8.15046	0.115294	-3.11661	down
GO:0008375	acetylglucosaminyltransferase activity	molecular_function	7	0.138223	ENSSSCG00000014538	MGAT1	mannosyl (alpha-1,3-)-glycoprotein beta-1,2-N-acetylglucosaminyltransferase [Source:NCBI gene;Acc:780412]	5.41835	1.49529	0.726598	0.0942239	0.271455	0.452821	9.33444	3.22256	up
GO:0031225	anchored component of membrane	cellular_component	5	0.138223	ENSSSCG00000012680	GPC3	glypican 3 [Source:NCBI gene;Acc:100516171]	0.266169	0.168614	0.727655	2.50143	4.51198	5.74828	0.091088	-3.45659	down
GO:0010575	positive regulation of vascular endothelial growth factor production	biological_process	8	0.138223	ENSSSCG00000033844	CYP1B1	cytochrome P450 1B1 [Source:NCBI gene;Acc:100625479]	0.0001	0.0001	0.0001	0.475525	0.231377	0.0001	0.000424327	-11.2025	down
GO:0005246	calcium channel regulator activity	molecular_function	6	0.138223	ENSSSCG00000006105	GEM	GTP binding protein overexpressed in skeletal muscle [Source:NCBI gene;Acc:404772]	0.0001	0.0001	0.0001	1.68855	0.39806	0.0001	0.000143767	-12.764	down
GO:0050715	positive regulation of cytokine secretion	biological_process	8	0.138223	ENSSSCG00000039976	IL26	interleukin 26 [Source:NCBI gene;Acc:100037932]	0.0001	0.05972	0.0001	0.897091	10.3197	0.0001	0.00534194	-7.54842	down
GO:0060976	coronary vasculature development	biological_process	6	0.144309	ENSSSCG00000012680	GPC3	glypican 3 [Source:NCBI gene;Acc:100516171]	0.266169	0.168614	0.727655	2.50143	4.51198	5.74828	0.091088	-3.45659	down
GO:0016493	C-C chemokine receptor activity	molecular_function	9	0.144309	ENSSSCG00000008413	GPR75	G protein-coupled receptor 75 [Source:NCBI gene;Acc:100517153]	0.055662	0.28062	0.23575	0.0001	0.0001	0.0001	1906.77	10.8969	up
GO:0001958	endochondral ossification	biological_process	6	0.144309	ENSSSCG00000038838	DLX5	distal-less homeobox 5 [Source:NCBI gene;Acc:100286863]	0.825888	2.09254	0.0001	1.23652	9.40423	21.9332	0.089597	-3.48041	down
GO:0046875	ephrin receptor binding	molecular_function	6	0.144309	ENSSSCG00000036831	EFNA4	ephrin A4 [Source:NCBI gene;Acc:100154710]	0.0001	0.0001	0.0001	0.512186	0.0001	1.30954	0.00016467	-12.5681	down
GO:0035257	nuclear hormone receptor binding	molecular_function	7	0.144309	ENSSSCG00000016435	SMARCD3	SWI/SNF related, matrix associated, actin dependent regulator of chromatin, subfamily d, member 3 [Source:NCBI gene;Acc:100521999]	0.0924582	0.591106	1.07712	0.0001	0.0001	0.0001	5868.95	12.5189	up
GO:0008306	associative learning	biological_process	6	0.144309	ENSSSCG00000007603	NPTX2	neuronal pentraxin 2 [Source:NCBI gene;Acc:100521613]	0.997221	0.271673	0.506399	1.42559	13.4028	1.83915	0.106512	-3.23091	down
GO:0010971	positive regulation of G2/M transition of mitotic cell cycle	biological_process	10	0.144309	ENSSSCG00000000182	WNT10B	Wnt family member 10B [Source:NCBI gene;Acc:100126276]	0.125284	0.0001	0.0789623	0.0001	4.4498	3.87351	0.0245508	-5.34809	down
GO:0003950	NAD+ ADP-ribosyltransferase activity	molecular_function	7	0.144309	ENSSSCG00000000607	ART4	ADP-ribosyltransferase 4 (Dombrock blood group) [Source:NCBI gene;Acc:100152653]	0.0001	0.0001	0.0001	0.0001	16.761	0.906362	1.69804e-05	-15.8458	down
GO:0043542	endothelial cell migration	biological_process	9	0.144309	ENSSSCG00000033844	CYP1B1	cytochrome P450 1B1 [Source:NCBI gene;Acc:100625479]	0.0001	0.0001	0.0001	0.475525	0.231377	0.0001	0.000424327	-11.2025	down
GO:0055010	ventricular cardiac muscle tissue morphogenesis	biological_process	8	0.144309	ENSSSCG00000015584	PROX1	prospero homeobox 1 [Source:NCBI gene;Acc:100169702]	0.546192	5.56469	0.854942	0.0001	0.0001	0.110869	62.7161	5.97076	up
GO:0051233	spindle midzone	cellular_component	6	0.144309	ENSSSCG00000006105	GEM	GTP binding protein overexpressed in skeletal muscle [Source:NCBI gene;Acc:404772]	0.0001	0.0001	0.0001	1.68855	0.39806	0.0001	0.000143767	-12.764	down
GO:0003924	GTPase activity	molecular_function	9	0.14665	ENSSSCG00000001689	GTPBP2	GTP binding protein 2 [Source:NCBI gene;Acc:100514413]	0.491414	0.758984	17.3082	1.23445	0.081852	0.134918	12.7883	3.67675	up
GO:0003924	GTPase activity	molecular_function	9	0.14665	ENSSSCG00000006105	GEM	GTP binding protein overexpressed in skeletal muscle [Source:NCBI gene;Acc:404772]	0.0001	0.0001	0.0001	1.68855	0.39806	0.0001	0.000143767	-12.764	down
GO:0003924	GTPase activity	molecular_function	9	0.14665	ENSSSCG00000012178	ENSSSCG00000012178	eukaryotic translation initiation factor 2 subunit 3 [Source:NCBI gene;Acc:100624149]	15.5877	14.1842	0.0001	0.0001	0.0001	0.0001	99239.9	16.5986	up
GO:0003924	GTPase activity	molecular_function	9	0.14665	ENSSSCG00000034044	RASD1	ras related dexamethasone induced 1 [Source:NCBI gene;Acc:100512496]	0.077247	0.32605	0.534919	0.240365	18.4373	0.19587	0.0497108	-4.3303	down
GO:0048477	oogenesis	biological_process	6	0.150353	ENSSSCG00000007502	SPO11	SPO11, initiator of meiotic double stranded breaks [Source:NCBI gene;Acc:100125974]	0.342905	1.73049	0.0001	2.50041	3.29305	38.3457	0.0469764	-4.41192	down
GO:0071158	positive regulation of cell cycle arrest	biological_process	9	0.150353	ENSSSCG00000008645	ID2	inhibitor of DNA binding 2 [Source:NCBI gene;Acc:654298]	0.509782	0.899718	0.401822	5.54856	14.879	2.34102	0.0795536	-3.65193	down
GO:0004521	endoribonuclease activity	molecular_function	8	0.150353	ENSSSCG00000031114	SLFN14	schlafen family member 14 [Source:NCBI gene;Acc:110256053]	0.270459	0.310693	0.135672	3.53656	1.74913	0.282731	0.12873	-2.95758	down
GO:0048741	skeletal muscle fiber development	biological_process	9	0.150353	ENSSSCG00000000182	WNT10B	Wnt family member 10B [Source:NCBI gene;Acc:100126276]	0.125284	0.0001	0.0789623	0.0001	4.4498	3.87351	0.0245508	-5.34809	down
GO:0050699	WW domain binding	molecular_function	6	0.150353	ENSSSCG00000035061	WBP1	WW domain binding protein 1 [Source:NCBI gene;Acc:100626252]	0.567268	1.00363	0.16767	0.0001	0.0001	0.0001	5795.22	12.5006	up
GO:0060612	adipose tissue development	biological_process	7	0.150353	ENSSSCG00000008645	ID2	inhibitor of DNA binding 2 [Source:NCBI gene;Acc:654298]	0.509782	0.899718	0.401822	5.54856	14.879	2.34102	0.0795536	-3.65193	down
GO:0001541	ovarian follicle development	biological_process	6	0.150353	ENSSSCG00000007502	SPO11	SPO11, initiator of meiotic double stranded breaks [Source:NCBI gene;Acc:100125974]	0.342905	1.73049	0.0001	2.50041	3.29305	38.3457	0.0469764	-4.41192	down
GO:2001240	negative regulation of extrinsic apoptotic signaling pathway in absence of ligand	biological_process	10	0.150353	ENSSSCG00000006161	IL7	interleukin 7 [Source:NCBI gene;Acc:397253]	0.0001	0.0001	0.0001	1.52439	0.0001	0.818348	0.00012805	-12.931	down
GO:0007339	binding of sperm to zona pellucida	biological_process	7	0.150353	ENSSSCG00000015627	ZPBP	zona pellucida binding protein [Source:NCBI gene;Acc:397194]	0.0001	0.0001	0.0001	0.0001	3.96666	0.948166	6.10386e-05	-13.9999	down
GO:0009986	cell surface	cellular_component	4	0.150876	ENSSSCG00000008963	AREG	amphiregulin [Source:NCBI gene;Acc:397668]	1.50767	1.33789	0.233852	5.26953	75.0544	5.08909	0.0360531	-4.79373	down
GO:0009986	cell surface	cellular_component	4	0.150876	ENSSSCG00000010772	ADAM8	ADAM metallopeptidase domain 8 [Source:NCBI gene;Acc:100156146]	0.505401	3.11245	0.260696	0.05143	0.0001	0.0001	75.1219	6.23116	up
GO:0009986	cell surface	cellular_component	4	0.150876	ENSSSCG00000021867	HPN	hepsin [Source:NCBI gene;Acc:100624088]	0.0001	0.0001	0.0001	0.0341275	4.08606	0.160625	7.00802e-05	-13.8006	down
GO:0009986	cell surface	cellular_component	4	0.150876	ENSSSCG00000025133	ITGB2	integrin subunit beta 2 [Source:NCBI gene;Acc:396943]	0.324313	0.0001	0.18649	0.0001	0.0001	0.0001	1703.01	10.7339	up
GO:0009986	cell surface	cellular_component	4	0.150876	ENSSSCG00000038398	CD226	CD226 molecule [Source:NCBI gene;Acc:100517508]	0.0001	0.0001	0.0001	0.0001	0.291943	0.313149	0.00049571	-10.9782	down
GO:0005096	GTPase activator activity	molecular_function	6	0.15095	ENSSSCG00000009554	GRTP1	growth hormone regulated TBC protein 1 [Source:NCBI gene;Acc:100738350]	1.56168	0.456154	0.0001	0.0001	0.0001	0.0001	6726.45	12.7156	up
GO:0005096	GTPase activator activity	molecular_function	6	0.15095	ENSSSCG00000017136	TBCD	tubulin folding cofactor D [Source:NCBI gene;Acc:100512127]	6.26217	9.25818	3.35155	0.523547	0.080738	1.38875	9.46891	3.2432	up
GO:0005096	GTPase activator activity	molecular_function	6	0.15095	ENSSSCG00000017943	ACAP1	ArfGAP with coiled-coil, ankyrin repeat and PH domains 1 [Source:NCBI gene;Acc:100623422]	0.0254677	0.0585143	0.140686	0.147913	8.07144	1.00788	0.0243483	-5.36004	down
GO:0030182	neuron differentiation	biological_process	6	0.152148	ENSSSCG00000000182	WNT10B	Wnt family member 10B [Source:NCBI gene;Acc:100126276]	0.125284	0.0001	0.0789623	0.0001	4.4498	3.87351	0.0245508	-5.34809	down
GO:0030182	neuron differentiation	biological_process	6	0.152148	ENSSSCG00000008645	ID2	inhibitor of DNA binding 2 [Source:NCBI gene;Acc:654298]	0.509782	0.899718	0.401822	5.54856	14.879	2.34102	0.0795536	-3.65193	down
GO:0006629	lipid metabolic process	biological_process	5	0.152617	ENSSSCG00000000182	WNT10B	Wnt family member 10B [Source:NCBI gene;Acc:100126276]	0.125284	0.0001	0.0789623	0.0001	4.4498	3.87351	0.0245508	-5.34809	down
GO:0006629	lipid metabolic process	biological_process	5	0.152617	ENSSSCG00000000590	PLCZ1	phospholipase C zeta 1 [Source:NCBI gene;Acc:397632]	0.0001	0.0001	0.0001	0.0001	1.37821	0.956943	0.000128466	-12.9263	down
GO:0006629	lipid metabolic process	biological_process	5	0.152617	ENSSSCG00000016083	PLCL1	phospholipase C like 1 [Source:NCBI gene;Acc:100521161]	0.268968	0.333593	0.0001	0.0001	0.0001	0.0001	2008.87	10.9722	up
GO:0000139	Golgi membrane	cellular_component	7	0.15429	ENSSSCG00000003721	CHST9	carbohydrate sulfotransferase 9 [Source:NCBI gene;Acc:100515146]	0.0001	0.0001	0.0001	0.641026	0.668244	0.336427	0.000182294	-12.4214	down
GO:0000139	Golgi membrane	cellular_component	7	0.15429	ENSSSCG00000014538	MGAT1	mannosyl (alpha-1,3-)-glycoprotein beta-1,2-N-acetylglucosaminyltransferase [Source:NCBI gene;Acc:780412]	5.41835	1.49529	0.726598	0.0942239	0.271455	0.452821	9.33444	3.22256	up
GO:0000139	Golgi membrane	cellular_component	7	0.15429	ENSSSCG00000023662	CHST3	carbohydrate sulfotransferase 3 [Source:NCBI gene;Acc:100151968]	2.23244	0.18558	0.00978551	3.75575	30.0988	0.543094	0.0705806	-3.82458	down
GO:0004003	ATP-dependent DNA helicase activity	molecular_function	11	0.156355	ENSSSCG00000000059	XRCC6	X-ray repair cross complementing 6 [Source:NCBI gene;Acc:100154200]	3.30481	1.31144	5.68838	10.2158	35.6226	2.62933	0.212608	-2.23373	down
GO:0045737	positive regulation of cyclin-dependent protein serine/threonine kinase activity	biological_process	13	0.156355	ENSSSCG00000015584	PROX1	prospero homeobox 1 [Source:NCBI gene;Acc:100169702]	0.546192	5.56469	0.854942	0.0001	0.0001	0.110869	62.7161	5.97076	up
GO:0040008	regulation of growth	biological_process	5	0.156355	ENSSSCG00000012680	GPC3	glypican 3 [Source:NCBI gene;Acc:100516171]	0.266169	0.168614	0.727655	2.50143	4.51198	5.74828	0.091088	-3.45659	down
GO:0048661	positive regulation of smooth muscle cell proliferation	biological_process	8	0.156355	ENSSSCG00000008645	ID2	inhibitor of DNA binding 2 [Source:NCBI gene;Acc:654298]	0.509782	0.899718	0.401822	5.54856	14.879	2.34102	0.0795536	-3.65193	down
GO:0042162	telomeric DNA binding	molecular_function	8	0.156355	ENSSSCG00000000059	XRCC6	X-ray repair cross complementing 6 [Source:NCBI gene;Acc:100154200]	3.30481	1.31144	5.68838	10.2158	35.6226	2.62933	0.212608	-2.23373	down
GO:0045499	chemorepellent activity	molecular_function	7	0.156355	ENSSSCG00000040166	FLRT2	fibronectin leucine rich transmembrane protein 2 [Source:NCBI gene;Acc:100151812]	0.0001	0.0001	0.0001	0.206776	0.817723	1.60562	0.000114063	-13.0979	down
GO:0006414	translational elongation	biological_process	8	0.156355	ENSSSCG00000001689	GTPBP2	GTP binding protein 2 [Source:NCBI gene;Acc:100514413]	0.491414	0.758984	17.3082	1.23445	0.081852	0.134918	12.7883	3.67675	up
GO:0019216	regulation of lipid metabolic process	biological_process	7	0.156355	ENSSSCG00000008645	ID2	inhibitor of DNA binding 2 [Source:NCBI gene;Acc:654298]	0.509782	0.899718	0.401822	5.54856	14.879	2.34102	0.0795536	-3.65193	down
GO:0006479	protein methylation	biological_process	10	0.156355	ENSSSCG00000013633	CARM1	coactivator associated arginine methyltransferase 1 [Source:NCBI gene;Acc:100294705]	0.129662	0.149521	0.274305	1.95834	4.53638	1.25919	0.0713817	-3.8083	down
GO:1900087	positive regulation of G1/S transition of mitotic cell cycle	biological_process	10	0.156355	ENSSSCG00000038694	CCND2	cyclin D2 [Source:NCBI gene;Acc:397162]	0.059382	0.071252	0.0001	0.300129	4.37393	16.4149	0.00619916	-7.33371	down
GO:0006303	double-strand break repair via nonhomologous end joining	biological_process	10	0.156355	ENSSSCG00000000059	XRCC6	X-ray repair cross complementing 6 [Source:NCBI gene;Acc:100154200]	3.30481	1.31144	5.68838	10.2158	35.6226	2.62933	0.212608	-2.23373	down
GO:1900026	positive regulation of substrate adhesion-dependent cell spreading	biological_process	10	0.162314	ENSSSCG00000009444	OLFM4	olfactomedin 4 [Source:NCBI gene;Acc:100737320]	0.0001	0.0001	0.0001	0.601726	0.0001	1.01896	0.000185096	-12.3994	down
GO:0030001	metal ion transport	biological_process	8	0.162314	ENSSSCG00000031954	SLC39A10	solute carrier family 39 member 10 [Source:NCBI gene;Acc:110257100]	4.70136	2.25325	6.40929	15.1215	24.5059	17.2046	0.235147	-2.08836	down
GO:0050840	extracellular matrix binding	molecular_function	4	0.162314	ENSSSCG00000014316	TGFBI	transforming growth factor beta induced [Source:NCBI gene;Acc:100519300]	0.0001	0.972712	0.540273	0.0001	0.0001	0.0001	5043.62	12.3002	up
GO:0045648	positive regulation of erythrocyte differentiation	biological_process	9	0.162314	ENSSSCG00000008645	ID2	inhibitor of DNA binding 2 [Source:NCBI gene;Acc:654298]	0.509782	0.899718	0.401822	5.54856	14.879	2.34102	0.0795536	-3.65193	down
GO:0071480	cellular response to gamma radiation	biological_process	8	0.162314	ENSSSCG00000000059	XRCC6	X-ray repair cross complementing 6 [Source:NCBI gene;Acc:100154200]	3.30481	1.31144	5.68838	10.2158	35.6226	2.62933	0.212608	-2.23373	down
GO:0050909	sensory perception of taste	biological_process	8	0.162314	ENSSSCG00000000182	WNT10B	Wnt family member 10B [Source:NCBI gene;Acc:100126276]	0.125284	0.0001	0.0789623	0.0001	4.4498	3.87351	0.0245508	-5.34809	down
GO:0035987	endodermal cell differentiation	biological_process	6	0.162314	ENSSSCG00000025133	ITGB2	integrin subunit beta 2 [Source:NCBI gene;Acc:396943]	0.324313	0.0001	0.18649	0.0001	0.0001	0.0001	1703.01	10.7339	up
GO:0035116	embryonic hindlimb morphogenesis	biological_process	8	0.162314	ENSSSCG00000012680	GPC3	glypican 3 [Source:NCBI gene;Acc:100516171]	0.266169	0.168614	0.727655	2.50143	4.51198	5.74828	0.091088	-3.45659	down
GO:0048514	blood vessel morphogenesis	biological_process	6	0.162314	ENSSSCG00000033844	CYP1B1	cytochrome P450 1B1 [Source:NCBI gene;Acc:100625479]	0.0001	0.0001	0.0001	0.475525	0.231377	0.0001	0.000424327	-11.2025	down
GO:0000978	RNA polymerase II proximal promoter sequence-specific DNA binding	molecular_function	10	0.164379	ENSSSCG00000004540	ONECUT2	one cut homeobox 2 [Source:NCBI gene;Acc:106507181]	39.6802	2.60929	15.1987	71.0471	419.423	8.15046	0.115294	-3.11661	down
GO:0000978	RNA polymerase II proximal promoter sequence-specific DNA binding	molecular_function	10	0.164379	ENSSSCG00000015393	DMTF1	cyclin D binding myb like transcription factor 1 [Source:NCBI gene;Acc:100521327]	3.81587	1.00395	4.57533	3.1026	35.0034	6.04715	0.212786	-2.23253	down
GO:0000978	RNA polymerase II proximal promoter sequence-specific DNA binding	molecular_function	10	0.164379	ENSSSCG00000015584	PROX1	prospero homeobox 1 [Source:NCBI gene;Acc:100169702]	0.546192	5.56469	0.854942	0.0001	0.0001	0.110869	62.7161	5.97076	up
GO:0000978	RNA polymerase II proximal promoter sequence-specific DNA binding	molecular_function	10	0.164379	ENSSSCG00000025253	ENSSSCG00000025253	lysine-specific demethylase 6A-like [Source:NCBI gene;Acc:110255320]	1.20038	2.2913	0.0001	0.0001	0.0001	0.0001	11639.3	13.5067	up
GO:0000978	RNA polymerase II proximal promoter sequence-specific DNA binding	molecular_function	10	0.164379	ENSSSCG00000038838	DLX5	distal-less homeobox 5 [Source:NCBI gene;Acc:100286863]	0.825888	2.09254	0.0001	1.23652	9.40423	21.9332	0.089597	-3.48041	down
GO:0003677	DNA binding	molecular_function	6	0.165408	ENSSSCG00000000059	XRCC6	X-ray repair cross complementing 6 [Source:NCBI gene;Acc:100154200]	3.30481	1.31144	5.68838	10.2158	35.6226	2.62933	0.212608	-2.23373	down
GO:0003677	DNA binding	molecular_function	6	0.165408	ENSSSCG00000004540	ONECUT2	one cut homeobox 2 [Source:NCBI gene;Acc:106507181]	39.6802	2.60929	15.1987	71.0471	419.423	8.15046	0.115294	-3.11661	down
GO:0003677	DNA binding	molecular_function	6	0.165408	ENSSSCG00000007502	SPO11	SPO11, initiator of meiotic double stranded breaks [Source:NCBI gene;Acc:100125974]	0.342905	1.73049	0.0001	2.50041	3.29305	38.3457	0.0469764	-4.41192	down
GO:0003677	DNA binding	molecular_function	6	0.165408	ENSSSCG00000011004	TOPORS	TOP1 binding arginine/serine rich protein [Source:NCBI gene;Acc:100513812]	3.81583	1.86119	14.1686	1.17258	0.0495673	0.0001	16.237	4.02121	up
GO:0003677	DNA binding	molecular_function	6	0.165408	ENSSSCG00000012179	ZFY	zinc finger X-chromosomal protein [Source:NCBI gene;Acc:100624329]	2.13767	2.89531	0.0001	0.0001	0.0001	0.0001	16776.9	14.0342	up
GO:0003677	DNA binding	molecular_function	6	0.165408	ENSSSCG00000013753	IER2	immediate early response 2 [Source:NCBI gene;Acc:100525209]	9.42875	8.36553	34.7271	8.16004	238.806	26.5468	0.192025	-2.38064	down
GO:0003677	DNA binding	molecular_function	6	0.165408	ENSSSCG00000015393	DMTF1	cyclin D binding myb like transcription factor 1 [Source:NCBI gene;Acc:100521327]	3.81587	1.00395	4.57533	3.1026	35.0034	6.04715	0.212786	-2.23253	down
GO:0003677	DNA binding	molecular_function	6	0.165408	ENSSSCG00000015584	PROX1	prospero homeobox 1 [Source:NCBI gene;Acc:100169702]	0.546192	5.56469	0.854942	0.0001	0.0001	0.110869	62.7161	5.97076	up
GO:0003677	DNA binding	molecular_function	6	0.165408	ENSSSCG00000031122	HIST1H2BB	histone H2B type 1-B [Source:NCBI gene;Acc:110261486]	922.911	38.8077	0.060145	13.6426	24.8343	16.3508	17.5418	4.13273	up
GO:0003677	DNA binding	molecular_function	6	0.165408	ENSSSCG00000031751	ENSSSCG00000031751	histone H4 [Source:NCBI gene;Acc:110261675]	582.035	679.881	3.01836	43.4626	0.0001	21.8323	19.3726	4.27595	up
GO:0003677	DNA binding	molecular_function	6	0.165408	ENSSSCG00000036744	ALX1	ALX homeobox 1 [Source:NCBI gene;Acc:100525700]	0.87109	0.10716	3.53639	2.36703	26.7818	0.583899	0.151841	-2.71937	down
GO:0003677	DNA binding	molecular_function	6	0.165408	ENSSSCG00000038838	DLX5	distal-less homeobox 5 [Source:NCBI gene;Acc:100286863]	0.825888	2.09254	0.0001	1.23652	9.40423	21.9332	0.089597	-3.48041	down
GO:0048487	beta-tubulin binding	molecular_function	7	0.168232	ENSSSCG00000017136	TBCD	tubulin folding cofactor D [Source:NCBI gene;Acc:100512127]	6.26217	9.25818	3.35155	0.523547	0.080738	1.38875	9.46891	3.2432	up
GO:0007129	synapsis	biological_process	8	0.168232	ENSSSCG00000007502	SPO11	SPO11, initiator of meiotic double stranded breaks [Source:NCBI gene;Acc:100125974]	0.342905	1.73049	0.0001	2.50041	3.29305	38.3457	0.0469764	-4.41192	down
GO:0097730	non-motile cilium	cellular_component	5	0.168232	ENSSSCG00000002129	RPGRIP1	RPGR interacting protein 1 [Source:NCBI gene;Acc:100155563]	6.05096	0.508652	8.61853	15.9452	67.9026	2.02146	0.176759	-2.50015	down
GO:0016529	sarcoplasmic reticulum	cellular_component	7	0.168232	ENSSSCG00000034044	RASD1	ras related dexamethasone induced 1 [Source:NCBI gene;Acc:100512496]	0.077247	0.32605	0.534919	0.240365	18.4373	0.19587	0.0497108	-4.3303	down
GO:0006513	protein monoubiquitination	biological_process	12	0.168232	ENSSSCG00000011004	TOPORS	TOP1 binding arginine/serine rich protein [Source:NCBI gene;Acc:100513812]	3.81583	1.86119	14.1686	1.17258	0.0495673	0.0001	16.237	4.02121	up
GO:0005154	epidermal growth factor receptor binding	molecular_function	7	0.168232	ENSSSCG00000008963	AREG	amphiregulin [Source:NCBI gene;Acc:397668]	1.50767	1.33789	0.233852	5.26953	75.0544	5.08909	0.0360531	-4.79373	down
GO:0048663	neuron fate commitment	biological_process	6	0.168232	ENSSSCG00000008645	ID2	inhibitor of DNA binding 2 [Source:NCBI gene;Acc:654298]	0.509782	0.899718	0.401822	5.54856	14.879	2.34102	0.0795536	-3.65193	down
GO:0045071	negative regulation of viral genome replication	biological_process	10	0.168232	ENSSSCG00000015584	PROX1	prospero homeobox 1 [Source:NCBI gene;Acc:100169702]	0.546192	5.56469	0.854942	0.0001	0.0001	0.110869	62.7161	5.97076	up
GO:0001835	blastocyst hatching	biological_process	6	0.168232	ENSSSCG00000031216	HS3ST6	heparan sulfate-glucosamine 3-sulfotransferase 6 [Source:NCBI gene;Acc:110259947]	0.090723	0.363185	0.282229	0.484436	3.63926	2.11727	0.117953	-3.08372	down
GO:0003824	catalytic activity	molecular_function	3	0.168985	ENSSSCG00000001881	MAN2C1	mannosidase alpha class 2C member 1 [Source:NCBI gene;Acc:100156538]	0.334903	2.45418	0.173571	0.0001	0.0001	0.0001	9875.5	13.2696	up
GO:0003824	catalytic activity	molecular_function	3	0.168985	ENSSSCG00000007502	SPO11	SPO11, initiator of meiotic double stranded breaks [Source:NCBI gene;Acc:100125974]	0.342905	1.73049	0.0001	2.50041	3.29305	38.3457	0.0469764	-4.41192	down
GO:0003824	catalytic activity	molecular_function	3	0.168985	ENSSSCG00000009444	OLFM4	olfactomedin 4 [Source:NCBI gene;Acc:100737320]	0.0001	0.0001	0.0001	0.601726	0.0001	1.01896	0.000185096	-12.3994	down
GO:0003824	catalytic activity	molecular_function	3	0.168985	ENSSSCG00000010497	ENTPD1	ectonucleoside triphosphate diphosphohydrolase 1 [Source:NCBI gene;Acc:397298]	0.602058	0.206012	0.673214	0.0001	0.0001	0.0001	4937.61	12.2696	up
GO:0003824	catalytic activity	molecular_function	3	0.168985	ENSSSCG00000036208	SHMT1	serine hydroxymethyltransferase 1 [Source:NCBI gene;Acc:397181]	1.09692	3.7646	1.75296	0.116182	0.0001	0.28521	16.4748	4.04219	up
GO:0060325	face morphogenesis	biological_process	5	0.174108	ENSSSCG00000038838	DLX5	distal-less homeobox 5 [Source:NCBI gene;Acc:100286863]	0.825888	2.09254	0.0001	1.23652	9.40423	21.9332	0.089597	-3.48041	down
GO:0007200	phospholipase C-activating G protein-coupled receptor signaling pathway	biological_process	6	0.174108	ENSSSCG00000011721	P2RY1	purinergic receptor P2Y1 [Source:NCBI gene;Acc:503666]	0.0001	0.0001	0.0001	0.273563	0.684135	0.289438	0.000240551	-12.0214	down
GO:0000086	G2/M transition of mitotic cell cycle	biological_process	7	0.174108	ENSSSCG00000000182	WNT10B	Wnt family member 10B [Source:NCBI gene;Acc:100126276]	0.125284	0.0001	0.0789623	0.0001	4.4498	3.87351	0.0245508	-5.34809	down
GO:0030295	protein kinase activator activity	molecular_function	7	0.174108	ENSSSCG00000029545	GPRC5D	G protein-coupled receptor class C group 5 member D [Source:NCBI gene;Acc:100739328]	0.0001	0.0001	0.0001	0.251325	1.08081	0.106548	0.000208524	-12.2275	down
GO:0008305	integrin complex	cellular_component	5	0.174108	ENSSSCG00000025133	ITGB2	integrin subunit beta 2 [Source:NCBI gene;Acc:396943]	0.324313	0.0001	0.18649	0.0001	0.0001	0.0001	1703.01	10.7339	up
GO:0016925	protein sumoylation	biological_process	11	0.174108	ENSSSCG00000011004	TOPORS	TOP1 binding arginine/serine rich protein [Source:NCBI gene;Acc:100513812]	3.81583	1.86119	14.1686	1.17258	0.0495673	0.0001	16.237	4.02121	up
GO:0061844	antimicrobial humoral immune response mediated by antimicrobial peptide	biological_process	7	0.174108	ENSSSCG00000037620	ENSSSCG00000037620	lithostathine-like [Source:NCBI gene;Acc:100624628]	0.188561	0.165711	0.0001	0.0001	0.0001	0.0001	1181.24	10.2061	up
GO:0016758	transferase activity, transferring hexosyl groups	molecular_function	6	0.174108	ENSSSCG00000036274	ENSSSCG00000036274	UDP glucuronosyltransferase 1 family, polypeptide A6 [Source:NCBI gene;Acc:100152603]	0.578072	0.111755	0.0001	0.240133	9.75538	2.52353	0.0551102	-4.18154	down
GO:0046658	anchored component of plasma membrane	cellular_component	6	0.174108	ENSSSCG00000012680	GPC3	glypican 3 [Source:NCBI gene;Acc:100516171]	0.266169	0.168614	0.727655	2.50143	4.51198	5.74828	0.091088	-3.45659	down
GO:0051276	chromosome organization	biological_process	6	0.174108	ENSSSCG00000006105	GEM	GTP binding protein overexpressed in skeletal muscle [Source:NCBI gene;Acc:404772]	0.0001	0.0001	0.0001	1.68855	0.39806	0.0001	0.000143767	-12.764	down
GO:0003785	actin monomer binding	molecular_function	7	0.174108	ENSSSCG00000033734	ENSSSCG00000033734	thymosin beta-4-like [Source:NCBI gene;Acc:110257905]	70.4644	113.593	0.0001	0.0001	0.0001	0.130914	1403.8	10.4551	up
GO:0045880	positive regulation of smoothened signaling pathway	biological_process	9	0.174108	ENSSSCG00000012680	GPC3	glypican 3 [Source:NCBI gene;Acc:100516171]	0.266169	0.168614	0.727655	2.50143	4.51198	5.74828	0.091088	-3.45659	down
GO:0051726	regulation of cell cycle	biological_process	6	0.17704	ENSSSCG00000008645	ID2	inhibitor of DNA binding 2 [Source:NCBI gene;Acc:654298]	0.509782	0.899718	0.401822	5.54856	14.879	2.34102	0.0795536	-3.65193	down
GO:0051726	regulation of cell cycle	biological_process	6	0.17704	ENSSSCG00000038694	CCND2	cyclin D2 [Source:NCBI gene;Acc:397162]	0.059382	0.071252	0.0001	0.300129	4.37393	16.4149	0.00619916	-7.33371	down
GO:0019221	cytokine-mediated signaling pathway	biological_process	6	0.17704	ENSSSCG00000006161	IL7	interleukin 7 [Source:NCBI gene;Acc:397253]	0.0001	0.0001	0.0001	1.52439	0.0001	0.818348	0.00012805	-12.931	down
GO:0019221	cytokine-mediated signaling pathway	biological_process	6	0.17704	ENSSSCG00000015085	IL10RA	interleukin 10 receptor subunit alpha [Source:NCBI gene;Acc:100525654]	0.0353101	0.202208	0.143435	0.0999807	5.4185	0.470839	0.0636054	-3.97471	down
GO:0030332	cyclin binding	molecular_function	5	0.179943	ENSSSCG00000000059	XRCC6	X-ray repair cross complementing 6 [Source:NCBI gene;Acc:100154200]	3.30481	1.31144	5.68838	10.2158	35.6226	2.62933	0.212608	-2.23373	down
GO:0019888	protein phosphatase regulator activity	molecular_function	6	0.179943	ENSSSCG00000008712	PPP2R2C	protein phosphatase 2 regulatory subunit Bgamma [Source:NCBI gene;Acc:100737053]	0.255375	0.734767	0.0001	0.0001	0.0001	0.0001	3300.81	11.6886	up
GO:0030017	sarcomere	cellular_component	5	0.179943	ENSSSCG00000003218	MYBPC2	myosin binding protein C, fast type [Source:NCBI gene;Acc:100511817]	0.0001	0.0001	0.0001	0.306164	1.14244	0.0001	0.000207081	-12.2375	down
GO:0007173	epidermal growth factor receptor signaling pathway	biological_process	9	0.179943	ENSSSCG00000008963	AREG	amphiregulin [Source:NCBI gene;Acc:397668]	1.50767	1.33789	0.233852	5.26953	75.0544	5.08909	0.0360531	-4.79373	down
GO:0010507	negative regulation of autophagy	biological_process	9	0.179943	ENSSSCG00000015085	IL10RA	interleukin 10 receptor subunit alpha [Source:NCBI gene;Acc:100525654]	0.0353101	0.202208	0.143435	0.0999807	5.4185	0.470839	0.0636054	-3.97471	down
GO:0042771	intrinsic apoptotic signaling pathway in response to DNA damage by p53 class mediator	biological_process	8	0.179943	ENSSSCG00000011004	TOPORS	TOP1 binding arginine/serine rich protein [Source:NCBI gene;Acc:100513812]	3.81583	1.86119	14.1686	1.17258	0.0495673	0.0001	16.237	4.02121	up
GO:0001656	metanephros development	biological_process	7	0.185737	ENSSSCG00000008645	ID2	inhibitor of DNA binding 2 [Source:NCBI gene;Acc:654298]	0.509782	0.899718	0.401822	5.54856	14.879	2.34102	0.0795536	-3.65193	down
GO:0030316	osteoclast differentiation	biological_process	8	0.185737	ENSSSCG00000012680	GPC3	glypican 3 [Source:NCBI gene;Acc:100516171]	0.266169	0.168614	0.727655	2.50143	4.51198	5.74828	0.091088	-3.45659	down
GO:0071773	cellular response to BMP stimulus	biological_process	8	0.185737	ENSSSCG00000038838	DLX5	distal-less homeobox 5 [Source:NCBI gene;Acc:100286863]	0.825888	2.09254	0.0001	1.23652	9.40423	21.9332	0.089597	-3.48041	down
GO:0002088	lens development in camera-type eye	biological_process	5	0.185737	ENSSSCG00000015584	PROX1	prospero homeobox 1 [Source:NCBI gene;Acc:100169702]	0.546192	5.56469	0.854942	0.0001	0.0001	0.110869	62.7161	5.97076	up
GO:0030501	positive regulation of bone mineralization	biological_process	8	0.185737	ENSSSCG00000000182	WNT10B	Wnt family member 10B [Source:NCBI gene;Acc:100126276]	0.125284	0.0001	0.0789623	0.0001	4.4498	3.87351	0.0245508	-5.34809	down
GO:0060349	bone morphogenesis	biological_process	6	0.185737	ENSSSCG00000038838	DLX5	distal-less homeobox 5 [Source:NCBI gene;Acc:100286863]	0.825888	2.09254	0.0001	1.23652	9.40423	21.9332	0.089597	-3.48041	down
GO:0030168	platelet activation	biological_process	5	0.191491	ENSSSCG00000011721	P2RY1	purinergic receptor P2Y1 [Source:NCBI gene;Acc:503666]	0.0001	0.0001	0.0001	0.273563	0.684135	0.289438	0.000240551	-12.0214	down
GO:0060828	regulation of canonical Wnt signaling pathway	biological_process	9	0.191491	ENSSSCG00000012680	GPC3	glypican 3 [Source:NCBI gene;Acc:100516171]	0.266169	0.168614	0.727655	2.50143	4.51198	5.74828	0.091088	-3.45659	down
GO:0051262	protein tetramerization	biological_process	8	0.191491	ENSSSCG00000036208	SHMT1	serine hydroxymethyltransferase 1 [Source:NCBI gene;Acc:397181]	1.09692	3.7646	1.75296	0.116182	0.0001	0.28521	16.4748	4.04219	up
GO:0048873	homeostasis of number of cells within a tissue	biological_process	8	0.191491	ENSSSCG00000006161	IL7	interleukin 7 [Source:NCBI gene;Acc:397253]	0.0001	0.0001	0.0001	1.52439	0.0001	0.818348	0.00012805	-12.931	down
GO:0071320	cellular response to cAMP	biological_process	9	0.191491	ENSSSCG00000000182	WNT10B	Wnt family member 10B [Source:NCBI gene;Acc:100126276]	0.125284	0.0001	0.0789623	0.0001	4.4498	3.87351	0.0245508	-5.34809	down
GO:0060412	ventricular septum morphogenesis	biological_process	6	0.191491	ENSSSCG00000015584	PROX1	prospero homeobox 1 [Source:NCBI gene;Acc:100169702]	0.546192	5.56469	0.854942	0.0001	0.0001	0.110869	62.7161	5.97076	up
GO:0008202	steroid metabolic process	biological_process	6	0.191491	ENSSSCG00000033844	CYP1B1	cytochrome P450 1B1 [Source:NCBI gene;Acc:100625479]	0.0001	0.0001	0.0001	0.475525	0.231377	0.0001	0.000424327	-11.2025	down
GO:0071310	cellular response to organic substance	biological_process	6	0.191491	ENSSSCG00000000182	WNT10B	Wnt family member 10B [Source:NCBI gene;Acc:100126276]	0.125284	0.0001	0.0789623	0.0001	4.4498	3.87351	0.0245508	-5.34809	down
GO:0030513	positive regulation of BMP signaling pathway	biological_process	11	0.191491	ENSSSCG00000012680	GPC3	glypican 3 [Source:NCBI gene;Acc:100516171]	0.266169	0.168614	0.727655	2.50143	4.51198	5.74828	0.091088	-3.45659	down
GO:0031901	early endosome membrane	cellular_component	9	0.191491	ENSSSCG00000007062	LAMP5	lysosomal associated membrane protein family member 5 [Source:NCBI gene;Acc:100154727]	0.0001	0.0001	0.0001	1.00153	2.04124	0.0001	9.85912e-05	-13.3082	down
GO:0007275	multicellular organism development	biological_process	4	0.194235	ENSSSCG00000000182	WNT10B	Wnt family member 10B [Source:NCBI gene;Acc:100126276]	0.125284	0.0001	0.0789623	0.0001	4.4498	3.87351	0.0245508	-5.34809	down
GO:0007275	multicellular organism development	biological_process	4	0.194235	ENSSSCG00000008645	ID2	inhibitor of DNA binding 2 [Source:NCBI gene;Acc:654298]	0.509782	0.899718	0.401822	5.54856	14.879	2.34102	0.0795536	-3.65193	down
GO:0007275	multicellular organism development	biological_process	4	0.194235	ENSSSCG00000036744	ALX1	ALX homeobox 1 [Source:NCBI gene;Acc:100525700]	0.87109	0.10716	3.53639	2.36703	26.7818	0.583899	0.151841	-2.71937	down
GO:0032266	phosphatidylinositol-3-phosphate binding	molecular_function	8	0.197204	ENSSSCG00000000590	PLCZ1	phospholipase C zeta 1 [Source:NCBI gene;Acc:397632]	0.0001	0.0001	0.0001	0.0001	1.37821	0.956943	0.000128466	-12.9263	down
GO:0002062	chondrocyte differentiation	biological_process	6	0.197204	ENSSSCG00000000182	WNT10B	Wnt family member 10B [Source:NCBI gene;Acc:100126276]	0.125284	0.0001	0.0789623	0.0001	4.4498	3.87351	0.0245508	-5.34809	down
GO:0008217	regulation of blood pressure	biological_process	5	0.197204	ENSSSCG00000040531	ENSSSCG00000040531	urotensin 2 [Source:NCBI gene;Acc:397268]	0.0001	0.574785	0.410271	0.0001	0.0001	0.0001	3283.85	11.6812	up
GO:0030282	bone mineralization	biological_process	7	0.197204	ENSSSCG00000012680	GPC3	glypican 3 [Source:NCBI gene;Acc:100516171]	0.266169	0.168614	0.727655	2.50143	4.51198	5.74828	0.091088	-3.45659	down
GO:0016358	dendrite development	biological_process	8	0.197204	ENSSSCG00000012712	MCF2	MCF.2 cell line derived transforming sequence [Source:NCBI gene;Acc:100523299]	0.177679	0.0001	0.0896539	0.527307	2.95939	0.265878	0.0712666	-3.81063	down
GO:0034504	protein localization to nucleus	biological_process	8	0.197204	ENSSSCG00000011004	TOPORS	TOP1 binding arginine/serine rich protein [Source:NCBI gene;Acc:100513812]	3.81583	1.86119	14.1686	1.17258	0.0495673	0.0001	16.237	4.02121	up
GO:0006487	protein N-linked glycosylation	biological_process	10	0.197204	ENSSSCG00000014538	MGAT1	mannosyl (alpha-1,3-)-glycoprotein beta-1,2-N-acetylglucosaminyltransferase [Source:NCBI gene;Acc:780412]	5.41835	1.49529	0.726598	0.0942239	0.271455	0.452821	9.33444	3.22256	up
GO:0048013	ephrin receptor signaling pathway	biological_process	8	0.197204	ENSSSCG00000036831	EFNA4	ephrin A4 [Source:NCBI gene;Acc:100154710]	0.0001	0.0001	0.0001	0.512186	0.0001	1.30954	0.00016467	-12.5681	down
GO:0008236	serine-type peptidase activity	molecular_function	6	0.197381	ENSSSCG00000021867	HPN	hepsin [Source:NCBI gene;Acc:100624088]	0.0001	0.0001	0.0001	0.0341275	4.08606	0.160625	7.00802e-05	-13.8006	down
GO:0008236	serine-type peptidase activity	molecular_function	6	0.197381	ENSSSCG00000030539	ENSSSCG00000030539	kallikrein related peptidase 15 [Source:NCBI gene;Acc:100620705]	0.0001	0.0001	0.0001	0.122404	0.578116	3.7259	6.77749e-05	-13.8489	down
GO:0007411	axon guidance	biological_process	6	0.199944	ENSSSCG00000038838	DLX5	distal-less homeobox 5 [Source:NCBI gene;Acc:100286863]	0.825888	2.09254	0.0001	1.23652	9.40423	21.9332	0.089597	-3.48041	down
GO:0007411	axon guidance	biological_process	6	0.199944	ENSSSCG00000040166	FLRT2	fibronectin leucine rich transmembrane protein 2 [Source:NCBI gene;Acc:100151812]	0.0001	0.0001	0.0001	0.206776	0.817723	1.60562	0.000114063	-13.0979	down
GO:0016787	hydrolase activity	molecular_function	4	0.201429	ENSSSCG00000000590	PLCZ1	phospholipase C zeta 1 [Source:NCBI gene;Acc:397632]	0.0001	0.0001	0.0001	0.0001	1.37821	0.956943	0.000128466	-12.9263	down
GO:0016787	hydrolase activity	molecular_function	4	0.201429	ENSSSCG00000010497	ENTPD1	ectonucleoside triphosphate diphosphohydrolase 1 [Source:NCBI gene;Acc:397298]	0.602058	0.206012	0.673214	0.0001	0.0001	0.0001	4937.61	12.2696	up
GO:0016787	hydrolase activity	molecular_function	4	0.201429	ENSSSCG00000016083	PLCL1	phospholipase C like 1 [Source:NCBI gene;Acc:100521161]	0.268968	0.333593	0.0001	0.0001	0.0001	0.0001	2008.87	10.9722	up
GO:0016787	hydrolase activity	molecular_function	4	0.201429	ENSSSCG00000021867	HPN	hepsin [Source:NCBI gene;Acc:100624088]	0.0001	0.0001	0.0001	0.0341275	4.08606	0.160625	7.00802e-05	-13.8006	down
GO:0016787	hydrolase activity	molecular_function	4	0.201429	ENSSSCG00000022614	DQX1	DEAQ-box RNA dependent ATPase 1 [Source:NCBI gene;Acc:100518366]	0.187878	0.0631225	0.280523	0.0001	0.0001	0.0001	1771.74	10.791	up
GO:0016787	hydrolase activity	molecular_function	4	0.201429	ENSSSCG00000026430	ENSSSCG00000026430	ATP-dependent RNA helicase DDX3X [Source:NCBI gene;Acc:100624590]	6.7145	8.65946	0.0001	0.0097418	0.0001	0.0001	1546.41	10.5947	up
GO:0016787	hydrolase activity	molecular_function	4	0.201429	ENSSSCG00000030539	ENSSSCG00000030539	kallikrein related peptidase 15 [Source:NCBI gene;Acc:100620705]	0.0001	0.0001	0.0001	0.122404	0.578116	3.7259	6.77749e-05	-13.8489	down
GO:0016787	hydrolase activity	molecular_function	4	0.201429	ENSSSCG00000035838	ENSSSCG00000035838	pseudouridine 5'-phosphatase [Source:NCBI gene;Acc:100521877]	1.61751	0.0001	2.59692	0.0001	0.0001	0.0001	14048.4	13.7781	up
GO:0045214	sarcomere organization	biological_process	9	0.202877	ENSSSCG00000003218	MYBPC2	myosin binding protein C, fast type [Source:NCBI gene;Acc:100511817]	0.0001	0.0001	0.0001	0.306164	1.14244	0.0001	0.000207081	-12.2375	down
GO:0048469	cell maturation	biological_process	5	0.202877	ENSSSCG00000008645	ID2	inhibitor of DNA binding 2 [Source:NCBI gene;Acc:654298]	0.509782	0.899718	0.401822	5.54856	14.879	2.34102	0.0795536	-3.65193	down
GO:0071949	FAD binding	molecular_function	7	0.202877	ENSSSCG00000009667	ENSSSCG00000009667	gulonolactone (L-) oxidase [Source:NCBI gene;Acc:396759]	0.744936	1.3737	0.0001	0.0001	0.0001	0.0001	7062.45	12.786	up
GO:0016328	lateral plasma membrane	cellular_component	5	0.20851	ENSSSCG00000017136	TBCD	tubulin folding cofactor D [Source:NCBI gene;Acc:100512127]	6.26217	9.25818	3.35155	0.523547	0.080738	1.38875	9.46891	3.2432	up
GO:0070301	cellular response to hydrogen peroxide	biological_process	8	0.20851	ENSSSCG00000033844	CYP1B1	cytochrome P450 1B1 [Source:NCBI gene;Acc:100625479]	0.0001	0.0001	0.0001	0.475525	0.231377	0.0001	0.000424327	-11.2025	down
GO:0016616	oxidoreductase activity, acting on the CH-OH group of donors, NAD or NADP as acceptor	molecular_function	6	0.20851	ENSSSCG00000010497	ENTPD1	ectonucleoside triphosphate diphosphohydrolase 1 [Source:NCBI gene;Acc:397298]	0.602058	0.206012	0.673214	0.0001	0.0001	0.0001	4937.61	12.2696	up
GO:1904315	transmitter-gated ion channel activity involved in regulation of postsynaptic membrane potential	molecular_function	10	0.20851	ENSSSCG00000030515	GABRA4	gamma-aminobutyric acid type A receptor alpha4 subunit [Source:NCBI gene;Acc:100622712]	0.296034	0.0001	0.529367	0.0001	0.0001	0.0001	2751.67	11.4261	up
GO:0043086	negative regulation of catalytic activity	biological_process	6	0.20851	ENSSSCG00000006161	IL7	interleukin 7 [Source:NCBI gene;Acc:397253]	0.0001	0.0001	0.0001	1.52439	0.0001	0.818348	0.00012805	-12.931	down
GO:0050919	negative chemotaxis	biological_process	6	0.20851	ENSSSCG00000040166	FLRT2	fibronectin leucine rich transmembrane protein 2 [Source:NCBI gene;Acc:100151812]	0.0001	0.0001	0.0001	0.206776	0.817723	1.60562	0.000114063	-13.0979	down
GO:0010718	positive regulation of epithelial to mesenchymal transition	biological_process	8	0.20851	ENSSSCG00000036744	ALX1	ALX homeobox 1 [Source:NCBI gene;Acc:100525700]	0.87109	0.10716	3.53639	2.36703	26.7818	0.583899	0.151841	-2.71937	down
GO:0009636	response to toxic substance	biological_process	5	0.20851	ENSSSCG00000033844	CYP1B1	cytochrome P450 1B1 [Source:NCBI gene;Acc:100625479]	0.0001	0.0001	0.0001	0.475525	0.231377	0.0001	0.000424327	-11.2025	down
GO:0007156	homophilic cell adhesion via plasma membrane adhesion molecules	biological_process	7	0.212818	ENSSSCG00000009445	PCDH8	protocadherin-8 [Source:NCBI gene;Acc:100155738]	0.686658	0.024572	0.125548	1.6813	47.6467	0.0001	0.0169635	-5.88142	down
GO:0007156	homophilic cell adhesion via plasma membrane adhesion molecules	biological_process	7	0.212818	ENSSSCG00000021051	PCDHGA10	protocadherin gamma subfamily A, 10 [Source:HGNC Symbol;Acc:HGNC:8697]	0.0001	0.0001	0.0001	0.0001	0.45299	0.7752	0.000244242	-11.9994	down
GO:0001228	DNA-binding transcription activator activity, RNA polymerase II-specific	molecular_function	6	0.213461	ENSSSCG00000004540	ONECUT2	one cut homeobox 2 [Source:NCBI gene;Acc:106507181]	39.6802	2.60929	15.1987	71.0471	419.423	8.15046	0.115294	-3.11661	down
GO:0001228	DNA-binding transcription activator activity, RNA polymerase II-specific	molecular_function	6	0.213461	ENSSSCG00000013753	IER2	immediate early response 2 [Source:NCBI gene;Acc:100525209]	9.42875	8.36553	34.7271	8.16004	238.806	26.5468	0.192025	-2.38064	down
GO:0001228	DNA-binding transcription activator activity, RNA polymerase II-specific	molecular_function	6	0.213461	ENSSSCG00000036744	ALX1	ALX homeobox 1 [Source:NCBI gene;Acc:100525700]	0.87109	0.10716	3.53639	2.36703	26.7818	0.583899	0.151841	-2.71937	down
GO:0001228	DNA-binding transcription activator activity, RNA polymerase II-specific	molecular_function	6	0.213461	ENSSSCG00000038838	DLX5	distal-less homeobox 5 [Source:NCBI gene;Acc:100286863]	0.825888	2.09254	0.0001	1.23652	9.40423	21.9332	0.089597	-3.48041	down
GO:0005109	frizzled binding	molecular_function	7	0.214104	ENSSSCG00000000182	WNT10B	Wnt family member 10B [Source:NCBI gene;Acc:100126276]	0.125284	0.0001	0.0789623	0.0001	4.4498	3.87351	0.0245508	-5.34809	down
GO:0004553	hydrolase activity, hydrolyzing O-glycosyl compounds	molecular_function	6	0.214104	ENSSSCG00000003758	CTBS	chitobiase [Source:NCBI gene;Acc:100523254]	5.1516	2.52977	49.598	8.54363	367.778	6.07259	0.149791	-2.73897	down
GO:0005525	GTP binding	molecular_function	8	0.219384	ENSSSCG00000001689	GTPBP2	GTP binding protein 2 [Source:NCBI gene;Acc:100514413]	0.491414	0.758984	17.3082	1.23445	0.081852	0.134918	12.7883	3.67675	up
GO:0005525	GTP binding	molecular_function	8	0.219384	ENSSSCG00000006105	GEM	GTP binding protein overexpressed in skeletal muscle [Source:NCBI gene;Acc:404772]	0.0001	0.0001	0.0001	1.68855	0.39806	0.0001	0.000143767	-12.764	down
GO:0005525	GTP binding	molecular_function	8	0.219384	ENSSSCG00000012178	ENSSSCG00000012178	eukaryotic translation initiation factor 2 subunit 3 [Source:NCBI gene;Acc:100624149]	15.5877	14.1842	0.0001	0.0001	0.0001	0.0001	99239.9	16.5986	up
GO:0005525	GTP binding	molecular_function	8	0.219384	ENSSSCG00000034044	RASD1	ras related dexamethasone induced 1 [Source:NCBI gene;Acc:100512496]	0.077247	0.32605	0.534919	0.240365	18.4373	0.19587	0.0497108	-4.3303	down
GO:2001237	negative regulation of extrinsic apoptotic signaling pathway	biological_process	10	0.219658	ENSSSCG00000006161	IL7	interleukin 7 [Source:NCBI gene;Acc:397253]	0.0001	0.0001	0.0001	1.52439	0.0001	0.818348	0.00012805	-12.931	down
GO:0000723	telomere maintenance	biological_process	8	0.219658	ENSSSCG00000000059	XRCC6	X-ray repair cross complementing 6 [Source:NCBI gene;Acc:100154200]	3.30481	1.31144	5.68838	10.2158	35.6226	2.62933	0.212608	-2.23373	down
GO:0006352	DNA-templated transcription, initiation	biological_process	8	0.219658	ENSSSCG00000031751	ENSSSCG00000031751	histone H4 [Source:NCBI gene;Acc:110261675]	582.035	679.881	3.01836	43.4626	0.0001	21.8323	19.3726	4.27595	up
GO:0055038	recycling endosome membrane	cellular_component	9	0.219658	ENSSSCG00000007062	LAMP5	lysosomal associated membrane protein family member 5 [Source:NCBI gene;Acc:100154727]	0.0001	0.0001	0.0001	1.00153	2.04124	0.0001	9.85912e-05	-13.3082	down
GO:0032993	protein-DNA complex	cellular_component	4	0.219658	ENSSSCG00000000059	XRCC6	X-ray repair cross complementing 6 [Source:NCBI gene;Acc:100154200]	3.30481	1.31144	5.68838	10.2158	35.6226	2.62933	0.212608	-2.23373	down
GO:0000781	chromosome, telomeric region	cellular_component	7	0.225174	ENSSSCG00000007502	SPO11	SPO11, initiator of meiotic double stranded breaks [Source:NCBI gene;Acc:100125974]	0.342905	1.73049	0.0001	2.50041	3.29305	38.3457	0.0469764	-4.41192	down
GO:0001658	branching involved in ureteric bud morphogenesis	biological_process	7	0.225174	ENSSSCG00000012680	GPC3	glypican 3 [Source:NCBI gene;Acc:100516171]	0.266169	0.168614	0.727655	2.50143	4.51198	5.74828	0.091088	-3.45659	down
GO:0032465	regulation of cytokinesis	biological_process	8	0.225174	ENSSSCG00000013434	ENSSSCG00000013434	polo like kinase 5 [Source:NCBI gene;Acc:100523719]	0.0001	0.546859	0.285914	0.0001	0.0001	0.0001	2776.24	11.4389	up
GO:0048471	perinuclear region of cytoplasm	cellular_component	6	0.228352	ENSSSCG00000009444	OLFM4	olfactomedin 4 [Source:NCBI gene;Acc:100737320]	0.0001	0.0001	0.0001	0.601726	0.0001	1.01896	0.000185096	-12.3994	down
GO:0048471	perinuclear region of cytoplasm	cellular_component	6	0.228352	ENSSSCG00000009474	SCEL	sciellin [Source:NCBI gene;Acc:100525833]	6.86197	0.0001	1.71878	0.0001	0.0001	0.0001	28602.8	14.8039	up
GO:0048471	perinuclear region of cytoplasm	cellular_component	6	0.228352	ENSSSCG00000014349	TMEM173	transmembrane protein 173 [Source:NCBI gene;Acc:100217389]	0.0001	0.0001	0.0001	0.0989283	0.361351	0.927175	0.000216223	-12.1752	down
GO:0048471	perinuclear region of cytoplasm	cellular_component	6	0.228352	ENSSSCG00000017801	TRARG1	trafficking regulator of GLUT4 (SLC2A4) 1 [Source:NCBI gene;Acc:100126201]	0.0001	0.0001	0.0001	0.0001	0.566358	0.576888	0.000262388	-11.896	down
GO:0019901	protein kinase binding	molecular_function	7	0.228352	ENSSSCG00000009354	CCNA1	cyclin A1 [Source:NCBI gene;Acc:100156017]	5.02563	31.2523	1.03746	1.24042	0.0001	1.59271	13.1706	3.71925	up
GO:0019901	protein kinase binding	molecular_function	7	0.228352	ENSSSCG00000025133	ITGB2	integrin subunit beta 2 [Source:NCBI gene;Acc:396943]	0.324313	0.0001	0.18649	0.0001	0.0001	0.0001	1703.01	10.7339	up
GO:0019901	protein kinase binding	molecular_function	7	0.228352	ENSSSCG00000038398	CD226	CD226 molecule [Source:NCBI gene;Acc:100517508]	0.0001	0.0001	0.0001	0.0001	0.291943	0.313149	0.00049571	-10.9782	down
GO:0019901	protein kinase binding	molecular_function	7	0.228352	ENSSSCG00000038694	CCND2	cyclin D2 [Source:NCBI gene;Acc:397162]	0.059382	0.071252	0.0001	0.300129	4.37393	16.4149	0.00619916	-7.33371	down
GO:0030216	keratinocyte differentiation	biological_process	8	0.23065	ENSSSCG00000009474	SCEL	sciellin [Source:NCBI gene;Acc:100525833]	6.86197	0.0001	1.71878	0.0001	0.0001	0.0001	28602.8	14.8039	up
GO:0050766	positive regulation of phagocytosis	biological_process	8	0.23065	ENSSSCG00000025133	ITGB2	integrin subunit beta 2 [Source:NCBI gene;Acc:396943]	0.324313	0.0001	0.18649	0.0001	0.0001	0.0001	1703.01	10.7339	up
GO:0010595	positive regulation of endothelial cell migration	biological_process	10	0.23065	ENSSSCG00000015584	PROX1	prospero homeobox 1 [Source:NCBI gene;Acc:100169702]	0.546192	5.56469	0.854942	0.0001	0.0001	0.110869	62.7161	5.97076	up
GO:0009966	regulation of signal transduction	biological_process	7	0.23065	ENSSSCG00000012680	GPC3	glypican 3 [Source:NCBI gene;Acc:100516171]	0.266169	0.168614	0.727655	2.50143	4.51198	5.74828	0.091088	-3.45659	down
GO:0005802	trans-Golgi network	cellular_component	7	0.230969	ENSSSCG00000014316	TGFBI	transforming growth factor beta induced [Source:NCBI gene;Acc:100519300]	0.0001	0.972712	0.540273	0.0001	0.0001	0.0001	5043.62	12.3002	up
GO:0005802	trans-Golgi network	cellular_component	7	0.230969	ENSSSCG00000023662	CHST3	carbohydrate sulfotransferase 3 [Source:NCBI gene;Acc:100151968]	2.23244	0.18558	0.00978551	3.75575	30.0988	0.543094	0.0705806	-3.82458	down
GO:0008544	epidermis development	biological_process	6	0.236089	ENSSSCG00000009474	SCEL	sciellin [Source:NCBI gene;Acc:100525833]	6.86197	0.0001	1.71878	0.0001	0.0001	0.0001	28602.8	14.8039	up
GO:0008630	intrinsic apoptotic signaling pathway in response to DNA damage	biological_process	7	0.236089	ENSSSCG00000011004	TOPORS	TOP1 binding arginine/serine rich protein [Source:NCBI gene;Acc:100513812]	3.81583	1.86119	14.1686	1.17258	0.0495673	0.0001	16.237	4.02121	up
GO:0043666	regulation of phosphoprotein phosphatase activity	biological_process	11	0.236089	ENSSSCG00000008712	PPP2R2C	protein phosphatase 2 regulatory subunit Bgamma [Source:NCBI gene;Acc:100737053]	0.255375	0.734767	0.0001	0.0001	0.0001	0.0001	3300.81	11.6886	up
GO:0006936	muscle contraction	biological_process	6	0.236089	ENSSSCG00000003218	MYBPC2	myosin binding protein C, fast type [Source:NCBI gene;Acc:100511817]	0.0001	0.0001	0.0001	0.306164	1.14244	0.0001	0.000207081	-12.2375	down
GO:0045785	positive regulation of cell adhesion	biological_process	6	0.236089	ENSSSCG00000010772	ADAM8	ADAM metallopeptidase domain 8 [Source:NCBI gene;Acc:100156146]	0.505401	3.11245	0.260696	0.05143	0.0001	0.0001	75.1219	6.23116	up
GO:0043406	positive regulation of MAP kinase activity	biological_process	12	0.241489	ENSSSCG00000010772	ADAM8	ADAM metallopeptidase domain 8 [Source:NCBI gene;Acc:100156146]	0.505401	3.11245	0.260696	0.05143	0.0001	0.0001	75.1219	6.23116	up
GO:0034605	cellular response to heat	biological_process	6	0.241489	ENSSSCG00000031329	ST8SIA1	ST8 alpha-N-acetyl-neuraminide alpha-2,8-sialyltransferase 1 [Source:NCBI gene;Acc:100625270]	0.376171	1.31239	0.0001	0.0001	0.0001	0.0001	5628.86	12.4586	up
GO:0032508	DNA duplex unwinding	biological_process	9	0.241489	ENSSSCG00000000059	XRCC6	X-ray repair cross complementing 6 [Source:NCBI gene;Acc:100154200]	3.30481	1.31144	5.68838	10.2158	35.6226	2.62933	0.212608	-2.23373	down
GO:0005887	integral component of plasma membrane	cellular_component	6	0.24314	ENSSSCG00000009445	PCDH8	protocadherin-8 [Source:NCBI gene;Acc:100155738]	0.686658	0.024572	0.125548	1.6813	47.6467	0.0001	0.0169635	-5.88142	down
GO:0005887	integral component of plasma membrane	cellular_component	6	0.24314	ENSSSCG00000010772	ADAM8	ADAM metallopeptidase domain 8 [Source:NCBI gene;Acc:100156146]	0.505401	3.11245	0.260696	0.05143	0.0001	0.0001	75.1219	6.23116	up
GO:0005887	integral component of plasma membrane	cellular_component	6	0.24314	ENSSSCG00000011721	P2RY1	purinergic receptor P2Y1 [Source:NCBI gene;Acc:503666]	0.0001	0.0001	0.0001	0.273563	0.684135	0.289438	0.000240551	-12.0214	down
GO:0005887	integral component of plasma membrane	cellular_component	6	0.24314	ENSSSCG00000021051	PCDHGA10	protocadherin gamma subfamily A, 10 [Source:HGNC Symbol;Acc:HGNC:8697]	0.0001	0.0001	0.0001	0.0001	0.45299	0.7752	0.000244242	-11.9994	down
GO:0005887	integral component of plasma membrane	cellular_component	6	0.24314	ENSSSCG00000021867	HPN	hepsin [Source:NCBI gene;Acc:100624088]	0.0001	0.0001	0.0001	0.0341275	4.08606	0.160625	7.00802e-05	-13.8006	down
GO:0005887	integral component of plasma membrane	cellular_component	6	0.24314	ENSSSCG00000030515	GABRA4	gamma-aminobutyric acid type A receptor alpha4 subunit [Source:NCBI gene;Acc:100622712]	0.296034	0.0001	0.529367	0.0001	0.0001	0.0001	2751.67	11.4261	up
GO:0005887	integral component of plasma membrane	cellular_component	6	0.24314	ENSSSCG00000040166	FLRT2	fibronectin leucine rich transmembrane protein 2 [Source:NCBI gene;Acc:100151812]	0.0001	0.0001	0.0001	0.206776	0.817723	1.60562	0.000114063	-13.0979	down
GO:0044877	protein-containing complex binding	molecular_function	4	0.243996	ENSSSCG00000000059	XRCC6	X-ray repair cross complementing 6 [Source:NCBI gene;Acc:100154200]	3.30481	1.31144	5.68838	10.2158	35.6226	2.62933	0.212608	-2.23373	down
GO:0044877	protein-containing complex binding	molecular_function	4	0.243996	ENSSSCG00000037592	SLF2	SMC5-SMC6 complex localization factor protein 2 [Source:NCBI gene;Acc:110256637]	2.55597	0.898804	1.89622	5.76266	31.7087	1.86554	0.13603	-2.878	down
GO:0048839	inner ear development	biological_process	5	0.246851	ENSSSCG00000015584	PROX1	prospero homeobox 1 [Source:NCBI gene;Acc:100169702]	0.546192	5.56469	0.854942	0.0001	0.0001	0.110869	62.7161	5.97076	up
GO:0005254	chloride channel activity	molecular_function	8	0.246851	ENSSSCG00000030515	GABRA4	gamma-aminobutyric acid type A receptor alpha4 subunit [Source:NCBI gene;Acc:100622712]	0.296034	0.0001	0.529367	0.0001	0.0001	0.0001	2751.67	11.4261	up
GO:0045599	negative regulation of fat cell differentiation	biological_process	8	0.246851	ENSSSCG00000000182	WNT10B	Wnt family member 10B [Source:NCBI gene;Acc:100126276]	0.125284	0.0001	0.0789623	0.0001	4.4498	3.87351	0.0245508	-5.34809	down
GO:0001540	amyloid-beta binding	molecular_function	6	0.246851	ENSSSCG00000025133	ITGB2	integrin subunit beta 2 [Source:NCBI gene;Acc:396943]	0.324313	0.0001	0.18649	0.0001	0.0001	0.0001	1703.01	10.7339	up
GO:0004896	cytokine receptor activity	molecular_function	6	0.252176	ENSSSCG00000015085	IL10RA	interleukin 10 receptor subunit alpha [Source:NCBI gene;Acc:100525654]	0.0353101	0.202208	0.143435	0.0999807	5.4185	0.470839	0.0636054	-3.97471	down
GO:0006464	cellular protein modification process	biological_process	8	0.252176	ENSSSCG00000007236	TTLL9	tubulin tyrosine ligase like 9 [Source:NCBI gene;Acc:100739146]	0.0001	0.0001	0.0001	0.444418	0.398178	0.0884902	0.000322204	-11.5997	down
GO:0008283	cell population proliferation	biological_process	3	0.257054	ENSSSCG00000014316	TGFBI	transforming growth factor beta induced [Source:NCBI gene;Acc:100519300]	0.0001	0.972712	0.540273	0.0001	0.0001	0.0001	5043.62	12.3002	up
GO:0008283	cell population proliferation	biological_process	3	0.257054	ENSSSCG00000038838	DLX5	distal-less homeobox 5 [Source:NCBI gene;Acc:100286863]	0.825888	2.09254	0.0001	1.23652	9.40423	21.9332	0.089597	-3.48041	down
GO:0035861	site of double-strand break	cellular_component	7	0.257463	ENSSSCG00000037592	SLF2	SMC5-SMC6 complex localization factor protein 2 [Source:NCBI gene;Acc:110256637]	2.55597	0.898804	1.89622	5.76266	31.7087	1.86554	0.13603	-2.878	down
GO:0032729	positive regulation of interferon-gamma production	biological_process	8	0.257463	ENSSSCG00000032795	IL18R1	interleukin 18 receptor 1 [Source:NCBI gene;Acc:397179]	0.0001	0.0001	0.0001	0.0001	0.636694	0.140668	0.000385871	-11.3396	down
GO:0005581	collagen trimer	cellular_component	4	0.257463	ENSSSCG00000030325	C1QTNF6	C1q and TNF related 6 [Source:NCBI gene;Acc:100217379]	0.0001	0.0001	0.0001	0.400307	0.0001	1.07387	0.00020349	-12.2628	down
GO:0020037	heme binding	molecular_function	6	0.259668	ENSSSCG00000009151	CYP2U1	cytochrome P450 2U1 [Source:NCBI gene;Acc:100518620]	0.0001	0.0001	0.0001	0.198975	3.356	0.0974742	8.21366e-05	-13.5716	down
GO:0020037	heme binding	molecular_function	6	0.259668	ENSSSCG00000033844	CYP1B1	cytochrome P450 1B1 [Source:NCBI gene;Acc:100625479]	0.0001	0.0001	0.0001	0.475525	0.231377	0.0001	0.000424327	-11.2025	down
GO:0030145	manganese ion binding	molecular_function	8	0.262714	ENSSSCG00000014538	MGAT1	mannosyl (alpha-1,3-)-glycoprotein beta-1,2-N-acetylglucosaminyltransferase [Source:NCBI gene;Acc:780412]	5.41835	1.49529	0.726598	0.0942239	0.271455	0.452821	9.33444	3.22256	up
GO:0019905	syntaxin binding	molecular_function	6	0.262714	ENSSSCG00000038249	ENSSSCG00000038249	gamma-taxilin-like [Source:NCBI gene;Acc:110257894]	2.02282	8.32526	0.0001	0.0001	0.0001	0.0001	34493.9	15.0741	up
GO:0030175	filopodium	cellular_component	7	0.262714	ENSSSCG00000007603	NPTX2	neuronal pentraxin 2 [Source:NCBI gene;Acc:100521613]	0.997221	0.271673	0.506399	1.42559	13.4028	1.83915	0.106512	-3.23091	down
GO:0001938	positive regulation of endothelial cell proliferation	biological_process	9	0.262714	ENSSSCG00000015584	PROX1	prospero homeobox 1 [Source:NCBI gene;Acc:100169702]	0.546192	5.56469	0.854942	0.0001	0.0001	0.110869	62.7161	5.97076	up
GO:0030199	collagen fibril organization	biological_process	7	0.262714	ENSSSCG00000033844	CYP1B1	cytochrome P450 1B1 [Source:NCBI gene;Acc:100625479]	0.0001	0.0001	0.0001	0.475525	0.231377	0.0001	0.000424327	-11.2025	down
GO:0010466	negative regulation of peptidase activity	biological_process	10	0.262714	ENSSSCG00000012680	GPC3	glypican 3 [Source:NCBI gene;Acc:100516171]	0.266169	0.168614	0.727655	2.50143	4.51198	5.74828	0.091088	-3.45659	down
GO:0050877	nervous system process	biological_process	5	0.262714	ENSSSCG00000030515	GABRA4	gamma-aminobutyric acid type A receptor alpha4 subunit [Source:NCBI gene;Acc:100622712]	0.296034	0.0001	0.529367	0.0001	0.0001	0.0001	2751.67	11.4261	up
GO:0001755	neural crest cell migration	biological_process	8	0.262714	ENSSSCG00000036744	ALX1	ALX homeobox 1 [Source:NCBI gene;Acc:100525700]	0.87109	0.10716	3.53639	2.36703	26.7818	0.583899	0.151841	-2.71937	down
GO:0045296	cadherin binding	molecular_function	6	0.262714	ENSSSCG00000009444	OLFM4	olfactomedin 4 [Source:NCBI gene;Acc:100737320]	0.0001	0.0001	0.0001	0.601726	0.0001	1.01896	0.000185096	-12.3994	down
GO:0070374	positive regulation of ERK1 and ERK2 cascade	biological_process	12	0.264896	ENSSSCG00000012871	FGF19	fibroblast growth factor 19 [Source:NCBI gene;Acc:100518950]	0.0001	0.0001	0.0001	2.03735	0.0001	0.776	0.000106631	-13.1951	down
GO:0070374	positive regulation of ERK1 and ERK2 cascade	biological_process	12	0.264896	ENSSSCG00000039976	IL26	interleukin 26 [Source:NCBI gene;Acc:100037932]	0.0001	0.05972	0.0001	0.897091	10.3197	0.0001	0.00534194	-7.54842	down
GO:0030426	growth cone	cellular_component	5	0.267927	ENSSSCG00000007603	NPTX2	neuronal pentraxin 2 [Source:NCBI gene;Acc:100521613]	0.997221	0.271673	0.506399	1.42559	13.4028	1.83915	0.106512	-3.23091	down
GO:0005912	adherens junction	cellular_component	5	0.267927	ENSSSCG00000017136	TBCD	tubulin folding cofactor D [Source:NCBI gene;Acc:100512127]	6.26217	9.25818	3.35155	0.523547	0.080738	1.38875	9.46891	3.2432	up
GO:0031072	heat shock protein binding	molecular_function	5	0.267927	ENSSSCG00000025133	ITGB2	integrin subunit beta 2 [Source:NCBI gene;Acc:396943]	0.324313	0.0001	0.18649	0.0001	0.0001	0.0001	1703.01	10.7339	up
GO:0030593	neutrophil chemotaxis	biological_process	7	0.273104	ENSSSCG00000025133	ITGB2	integrin subunit beta 2 [Source:NCBI gene;Acc:396943]	0.324313	0.0001	0.18649	0.0001	0.0001	0.0001	1703.01	10.7339	up
GO:0050729	positive regulation of inflammatory response	biological_process	9	0.273104	ENSSSCG00000010772	ADAM8	ADAM metallopeptidase domain 8 [Source:NCBI gene;Acc:100156146]	0.505401	3.11245	0.260696	0.05143	0.0001	0.0001	75.1219	6.23116	up
GO:0019003	GDP binding	molecular_function	8	0.273104	ENSSSCG00000006105	GEM	GTP binding protein overexpressed in skeletal muscle [Source:NCBI gene;Acc:404772]	0.0001	0.0001	0.0001	1.68855	0.39806	0.0001	0.000143767	-12.764	down
GO:0008285	negative regulation of cell population proliferation	biological_process	7	0.278089	ENSSSCG00000012680	GPC3	glypican 3 [Source:NCBI gene;Acc:100516171]	0.266169	0.168614	0.727655	2.50143	4.51198	5.74828	0.091088	-3.45659	down
GO:0008285	negative regulation of cell population proliferation	biological_process	7	0.278089	ENSSSCG00000015584	PROX1	prospero homeobox 1 [Source:NCBI gene;Acc:100169702]	0.546192	5.56469	0.854942	0.0001	0.0001	0.110869	62.7161	5.97076	up
GO:0008285	negative regulation of cell population proliferation	biological_process	7	0.278089	ENSSSCG00000033844	CYP1B1	cytochrome P450 1B1 [Source:NCBI gene;Acc:100625479]	0.0001	0.0001	0.0001	0.475525	0.231377	0.0001	0.000424327	-11.2025	down
GO:0001085	RNA polymerase II transcription factor binding	molecular_function	6	0.278244	ENSSSCG00000008645	ID2	inhibitor of DNA binding 2 [Source:NCBI gene;Acc:654298]	0.509782	0.899718	0.401822	5.54856	14.879	2.34102	0.0795536	-3.65193	down
GO:0030141	secretory granule	cellular_component	8	0.278244	ENSSSCG00000030539	ENSSSCG00000030539	kallikrein related peptidase 15 [Source:NCBI gene;Acc:100620705]	0.0001	0.0001	0.0001	0.122404	0.578116	3.7259	6.77749e-05	-13.8489	down
GO:0003684	damaged DNA binding	molecular_function	7	0.278244	ENSSSCG00000000059	XRCC6	X-ray repair cross complementing 6 [Source:NCBI gene;Acc:100154200]	3.30481	1.31144	5.68838	10.2158	35.6226	2.62933	0.212608	-2.23373	down
GO:0030307	positive regulation of cell growth	biological_process	7	0.278244	ENSSSCG00000021867	HPN	hepsin [Source:NCBI gene;Acc:100624088]	0.0001	0.0001	0.0001	0.0341275	4.08606	0.160625	7.00802e-05	-13.8006	down
GO:0050679	positive regulation of epithelial cell proliferation	biological_process	8	0.278244	ENSSSCG00000038838	DLX5	distal-less homeobox 5 [Source:NCBI gene;Acc:100286863]	0.825888	2.09254	0.0001	1.23652	9.40423	21.9332	0.089597	-3.48041	down
GO:0005794	Golgi apparatus	cellular_component	6	0.279953	ENSSSCG00000003721	CHST9	carbohydrate sulfotransferase 9 [Source:NCBI gene;Acc:100515146]	0.0001	0.0001	0.0001	0.641026	0.668244	0.336427	0.000182294	-12.4214	down
GO:0005794	Golgi apparatus	cellular_component	6	0.279953	ENSSSCG00000008227	ST3GAL5	ST3 beta-galactoside alpha-2,3-sialyltransferase 5 [Source:NCBI gene;Acc:100625751]	4.68192	2.08019	0.321763	0.341571	0.0848242	0.0896266	13.7278	3.77903	up
GO:0005794	Golgi apparatus	cellular_component	6	0.279953	ENSSSCG00000011294	GASK1A	golgi associated kinase 1A [Source:NCBI gene;Acc:100525890]	0.982144	0.982033	0.0001	0.0001	0.0001	0.0001	6547.59	12.6767	up
GO:0005794	Golgi apparatus	cellular_component	6	0.279953	ENSSSCG00000014349	TMEM173	transmembrane protein 173 [Source:NCBI gene;Acc:100217389]	0.0001	0.0001	0.0001	0.0989283	0.361351	0.927175	0.000216223	-12.1752	down
GO:0005794	Golgi apparatus	cellular_component	6	0.279953	ENSSSCG00000014538	MGAT1	mannosyl (alpha-1,3-)-glycoprotein beta-1,2-N-acetylglucosaminyltransferase [Source:NCBI gene;Acc:780412]	5.41835	1.49529	0.726598	0.0942239	0.271455	0.452821	9.33444	3.22256	up
GO:0005794	Golgi apparatus	cellular_component	6	0.279953	ENSSSCG00000031329	ST8SIA1	ST8 alpha-N-acetyl-neuraminide alpha-2,8-sialyltransferase 1 [Source:NCBI gene;Acc:100625270]	0.376171	1.31239	0.0001	0.0001	0.0001	0.0001	5628.86	12.4586	up
GO:0005794	Golgi apparatus	cellular_component	6	0.279953	ENSSSCG00000036744	ALX1	ALX homeobox 1 [Source:NCBI gene;Acc:100525700]	0.87109	0.10716	3.53639	2.36703	26.7818	0.583899	0.151841	-2.71937	down
GO:0005518	collagen binding	molecular_function	5	0.283349	ENSSSCG00000014316	TGFBI	transforming growth factor beta induced [Source:NCBI gene;Acc:100519300]	0.0001	0.972712	0.540273	0.0001	0.0001	0.0001	5043.62	12.3002	up
GO:0045669	positive regulation of osteoblast differentiation	biological_process	8	0.283349	ENSSSCG00000000182	WNT10B	Wnt family member 10B [Source:NCBI gene;Acc:100126276]	0.125284	0.0001	0.0789623	0.0001	4.4498	3.87351	0.0245508	-5.34809	down
GO:0060078	regulation of postsynaptic membrane potential	biological_process	6	0.283349	ENSSSCG00000030515	GABRA4	gamma-aminobutyric acid type A receptor alpha4 subunit [Source:NCBI gene;Acc:100622712]	0.296034	0.0001	0.529367	0.0001	0.0001	0.0001	2751.67	11.4261	up
GO:0043022	ribosome binding	molecular_function	6	0.283349	ENSSSCG00000031114	SLFN14	schlafen family member 14 [Source:NCBI gene;Acc:110256053]	0.270459	0.310693	0.135672	3.53656	1.74913	0.282731	0.12873	-2.95758	down
GO:0048468	cell development	biological_process	5	0.283349	ENSSSCG00000008645	ID2	inhibitor of DNA binding 2 [Source:NCBI gene;Acc:654298]	0.509782	0.899718	0.401822	5.54856	14.879	2.34102	0.0795536	-3.65193	down
GO:0045860	positive regulation of protein kinase activity	biological_process	11	0.283349	ENSSSCG00000000059	XRCC6	X-ray repair cross complementing 6 [Source:NCBI gene;Acc:100154200]	3.30481	1.31144	5.68838	10.2158	35.6226	2.62933	0.212608	-2.23373	down
GO:0051259	protein complex oligomerization	biological_process	7	0.283349	ENSSSCG00000030325	C1QTNF6	C1q and TNF related 6 [Source:NCBI gene;Acc:100217379]	0.0001	0.0001	0.0001	0.400307	0.0001	1.07387	0.00020349	-12.2628	down
GO:0005929	cilium	cellular_component	4	0.285804	ENSSSCG00000002129	RPGRIP1	RPGR interacting protein 1 [Source:NCBI gene;Acc:100155563]	6.05096	0.508652	8.61853	15.9452	67.9026	2.02146	0.176759	-2.50015	down
GO:0005929	cilium	cellular_component	4	0.285804	ENSSSCG00000011721	P2RY1	purinergic receptor P2Y1 [Source:NCBI gene;Acc:503666]	0.0001	0.0001	0.0001	0.273563	0.684135	0.289438	0.000240551	-12.0214	down
GO:0005506	iron ion binding	molecular_function	8	0.288415	ENSSSCG00000009151	CYP2U1	cytochrome P450 2U1 [Source:NCBI gene;Acc:100518620]	0.0001	0.0001	0.0001	0.198975	3.356	0.0974742	8.21366e-05	-13.5716	down
GO:0005506	iron ion binding	molecular_function	8	0.288415	ENSSSCG00000033844	CYP1B1	cytochrome P450 1B1 [Source:NCBI gene;Acc:100625479]	0.0001	0.0001	0.0001	0.475525	0.231377	0.0001	0.000424327	-11.2025	down
GO:0048704	embryonic skeletal system morphogenesis	biological_process	7	0.288417	ENSSSCG00000036744	ALX1	ALX homeobox 1 [Source:NCBI gene;Acc:100525700]	0.87109	0.10716	3.53639	2.36703	26.7818	0.583899	0.151841	-2.71937	down
GO:0060041	retina development in camera-type eye	biological_process	5	0.288417	ENSSSCG00000002129	RPGRIP1	RPGR interacting protein 1 [Source:NCBI gene;Acc:100155563]	6.05096	0.508652	8.61853	15.9452	67.9026	2.02146	0.176759	-2.50015	down
GO:0032922	circadian regulation of gene expression	biological_process	5	0.29345	ENSSSCG00000008645	ID2	inhibitor of DNA binding 2 [Source:NCBI gene;Acc:654298]	0.509782	0.899718	0.401822	5.54856	14.879	2.34102	0.0795536	-3.65193	down
GO:0032587	ruffle membrane	cellular_component	6	0.29345	ENSSSCG00000026417	EPS8L1	EPS8 like 1 [Source:NCBI gene;Acc:100627336]	0.494334	1.20072	0.0001	0.0001	0.0001	0.0001	5650.51	12.4642	up
GO:0070098	chemokine-mediated signaling pathway	biological_process	7	0.29345	ENSSSCG00000008413	GPR75	G protein-coupled receptor 75 [Source:NCBI gene;Acc:100517153]	0.055662	0.28062	0.23575	0.0001	0.0001	0.0001	1906.77	10.8969	up
GO:0090502	RNA phosphodiester bond hydrolysis, endonucleolytic	biological_process	10	0.29345	ENSSSCG00000031114	SLFN14	schlafen family member 14 [Source:NCBI gene;Acc:110256053]	0.270459	0.310693	0.135672	3.53656	1.74913	0.282731	0.12873	-2.95758	down
GO:0007266	Rho protein signal transduction	biological_process	8	0.29345	ENSSSCG00000026417	EPS8L1	EPS8 like 1 [Source:NCBI gene;Acc:100627336]	0.494334	1.20072	0.0001	0.0001	0.0001	0.0001	5650.51	12.4642	up
GO:0001664	G protein-coupled receptor binding	molecular_function	6	0.29345	ENSSSCG00000025414	PYY	peptide YY [Source:NCBI gene;Acc:100512433]	0.614856	0.21695	0.651362	30.7714	2.96211	13.0822	0.031681	-4.98024	down
GO:0070936	protein K48-linked ubiquitination	biological_process	13	0.29345	ENSSSCG00000011004	TOPORS	TOP1 binding arginine/serine rich protein [Source:NCBI gene;Acc:100513812]	3.81583	1.86119	14.1686	1.17258	0.0495673	0.0001	16.237	4.02121	up
GO:0034220	ion transmembrane transport	biological_process	7	0.29624	ENSSSCG00000030515	GABRA4	gamma-aminobutyric acid type A receptor alpha4 subunit [Source:NCBI gene;Acc:100622712]	0.296034	0.0001	0.529367	0.0001	0.0001	0.0001	2751.67	11.4261	up
GO:0034220	ion transmembrane transport	biological_process	7	0.29624	ENSSSCG00000035621	GABRB1	gamma-aminobutyric acid type A receptor beta1 subunit [Source:NCBI gene;Acc:100623822]	0.01529	0.0001	0.0001	0.041516	1.15882	0.55306	0.00883429	-6.82267	down
GO:0004722	protein serine/threonine phosphatase activity	molecular_function	9	0.298448	ENSSSCG00000008712	PPP2R2C	protein phosphatase 2 regulatory subunit Bgamma [Source:NCBI gene;Acc:100737053]	0.255375	0.734767	0.0001	0.0001	0.0001	0.0001	3300.81	11.6886	up
GO:0030512	negative regulation of transforming growth factor beta receptor signaling pathway	biological_process	10	0.298448	ENSSSCG00000004540	ONECUT2	one cut homeobox 2 [Source:NCBI gene;Acc:106507181]	39.6802	2.60929	15.1987	71.0471	419.423	8.15046	0.115294	-3.11661	down
GO:0045665	negative regulation of neuron differentiation	biological_process	10	0.298448	ENSSSCG00000008645	ID2	inhibitor of DNA binding 2 [Source:NCBI gene;Acc:654298]	0.509782	0.899718	0.401822	5.54856	14.879	2.34102	0.0795536	-3.65193	down
GO:0030855	epithelial cell differentiation	biological_process	6	0.298448	ENSSSCG00000038838	DLX5	distal-less homeobox 5 [Source:NCBI gene;Acc:100286863]	0.825888	2.09254	0.0001	1.23652	9.40423	21.9332	0.089597	-3.48041	down
GO:0003779	actin binding	molecular_function	6	0.301139	ENSSSCG00000026417	EPS8L1	EPS8 like 1 [Source:NCBI gene;Acc:100627336]	0.494334	1.20072	0.0001	0.0001	0.0001	0.0001	5650.51	12.4642	up
GO:0003779	actin binding	molecular_function	6	0.301139	ENSSSCG00000031620	ENSSSCG00000031620	wiskott-Aldrich syndrome protein family member 1-like [Source:NCBI gene;Acc:110256054]	0.0001	0.0001	0.0001	0.0001	9.60148	0.756167	2.89638e-05	-15.0754	down
GO:0003779	actin binding	molecular_function	6	0.301139	ENSSSCG00000033734	ENSSSCG00000033734	thymosin beta-4-like [Source:NCBI gene;Acc:110257905]	70.4644	113.593	0.0001	0.0001	0.0001	0.130914	1403.8	10.4551	up
GO:0005546	phosphatidylinositol-4,5-bisphosphate binding	molecular_function	9	0.303411	ENSSSCG00000000590	PLCZ1	phospholipase C zeta 1 [Source:NCBI gene;Acc:397632]	0.0001	0.0001	0.0001	0.0001	1.37821	0.956943	0.000128466	-12.9263	down
GO:0007049	cell cycle	biological_process	4	0.303411	ENSSSCG00000038694	CCND2	cyclin D2 [Source:NCBI gene;Acc:397162]	0.059382	0.071252	0.0001	0.300129	4.37393	16.4149	0.00619916	-7.33371	down
GO:0031965	nuclear membrane	cellular_component	5	0.304054	ENSSSCG00000002495	SYNE3	spectrin repeat containing nuclear envelope family member 3 [Source:NCBI gene;Acc:100525411]	0.0770964	0.543143	0.0456516	0.0734819	18.6421	0.111277	0.0353691	-4.82137	down
GO:0031965	nuclear membrane	cellular_component	5	0.304054	ENSSSCG00000021867	HPN	hepsin [Source:NCBI gene;Acc:100624088]	0.0001	0.0001	0.0001	0.0341275	4.08606	0.160625	7.00802e-05	-13.8006	down
GO:0004252	serine-type endopeptidase activity	molecular_function	8	0.306655	ENSSSCG00000021867	HPN	hepsin [Source:NCBI gene;Acc:100624088]	0.0001	0.0001	0.0001	0.0341275	4.08606	0.160625	7.00802e-05	-13.8006	down
GO:0004252	serine-type endopeptidase activity	molecular_function	8	0.306655	ENSSSCG00000030539	ENSSSCG00000030539	kallikrein related peptidase 15 [Source:NCBI gene;Acc:100620705]	0.0001	0.0001	0.0001	0.122404	0.578116	3.7259	6.77749e-05	-13.8489	down
GO:1901224	positive regulation of NIK/NF-kappaB signaling	biological_process	10	0.308338	ENSSSCG00000032795	IL18R1	interleukin 18 receptor 1 [Source:NCBI gene;Acc:397179]	0.0001	0.0001	0.0001	0.0001	0.636694	0.140668	0.000385871	-11.3396	down
GO:0001756	somitogenesis	biological_process	7	0.308338	ENSSSCG00000009445	PCDH8	protocadherin-8 [Source:NCBI gene;Acc:100155738]	0.686658	0.024572	0.125548	1.6813	47.6467	0.0001	0.0169635	-5.88142	down
GO:0050727	regulation of inflammatory response	biological_process	8	0.308338	ENSSSCG00000014349	TMEM173	transmembrane protein 173 [Source:NCBI gene;Acc:100217389]	0.0001	0.0001	0.0001	0.0989283	0.361351	0.927175	0.000216223	-12.1752	down
GO:0017148	negative regulation of translation	biological_process	10	0.308338	ENSSSCG00000036208	SHMT1	serine hydroxymethyltransferase 1 [Source:NCBI gene;Acc:397181]	1.09692	3.7646	1.75296	0.116182	0.0001	0.28521	16.4748	4.04219	up
GO:0030374	nuclear receptor transcription coactivator activity	molecular_function	6	0.308338	ENSSSCG00000013633	CARM1	coactivator associated arginine methyltransferase 1 [Source:NCBI gene;Acc:100294705]	0.129662	0.149521	0.274305	1.95834	4.53638	1.25919	0.0713817	-3.8083	down
GO:0071456	cellular response to hypoxia	biological_process	6	0.308338	ENSSSCG00000010772	ADAM8	ADAM metallopeptidase domain 8 [Source:NCBI gene;Acc:100156146]	0.505401	3.11245	0.260696	0.05143	0.0001	0.0001	75.1219	6.23116	up
GO:0043235	receptor complex	cellular_component	4	0.309255	ENSSSCG00000025133	ITGB2	integrin subunit beta 2 [Source:NCBI gene;Acc:396943]	0.324313	0.0001	0.18649	0.0001	0.0001	0.0001	1703.01	10.7339	up
GO:0043235	receptor complex	cellular_component	4	0.309255	ENSSSCG00000029545	GPRC5D	G protein-coupled receptor class C group 5 member D [Source:NCBI gene;Acc:100739328]	0.0001	0.0001	0.0001	0.251325	1.08081	0.106548	0.000208524	-12.2275	down
GO:0030170	pyridoxal phosphate binding	molecular_function	6	0.313232	ENSSSCG00000036208	SHMT1	serine hydroxymethyltransferase 1 [Source:NCBI gene;Acc:397181]	1.09692	3.7646	1.75296	0.116182	0.0001	0.28521	16.4748	4.04219	up
GO:0005125	cytokine activity	molecular_function	7	0.314448	ENSSSCG00000006161	IL7	interleukin 7 [Source:NCBI gene;Acc:397253]	0.0001	0.0001	0.0001	1.52439	0.0001	0.818348	0.00012805	-12.931	down
GO:0005125	cytokine activity	molecular_function	7	0.314448	ENSSSCG00000039976	IL26	interleukin 26 [Source:NCBI gene;Acc:100037932]	0.0001	0.05972	0.0001	0.897091	10.3197	0.0001	0.00534194	-7.54842	down
GO:0005126	cytokine receptor binding	molecular_function	6	0.31809	ENSSSCG00000006161	IL7	interleukin 7 [Source:NCBI gene;Acc:397253]	0.0001	0.0001	0.0001	1.52439	0.0001	0.818348	0.00012805	-12.931	down
GO:0051965	positive regulation of synapse assembly	biological_process	7	0.31809	ENSSSCG00000040166	FLRT2	fibronectin leucine rich transmembrane protein 2 [Source:NCBI gene;Acc:100151812]	0.0001	0.0001	0.0001	0.206776	0.817723	1.60562	0.000114063	-13.0979	down
GO:0032991	protein-containing complex	cellular_component	3	0.320335	ENSSSCG00000000059	XRCC6	X-ray repair cross complementing 6 [Source:NCBI gene;Acc:100154200]	3.30481	1.31144	5.68838	10.2158	35.6226	2.62933	0.212608	-2.23373	down
GO:0032991	protein-containing complex	cellular_component	3	0.320335	ENSSSCG00000008645	ID2	inhibitor of DNA binding 2 [Source:NCBI gene;Acc:654298]	0.509782	0.899718	0.401822	5.54856	14.879	2.34102	0.0795536	-3.65193	down
GO:0032991	protein-containing complex	cellular_component	3	0.320335	ENSSSCG00000013633	CARM1	coactivator associated arginine methyltransferase 1 [Source:NCBI gene;Acc:100294705]	0.129662	0.149521	0.274305	1.95834	4.53638	1.25919	0.0713817	-3.8083	down
GO:0032991	protein-containing complex	cellular_component	3	0.320335	ENSSSCG00000026417	EPS8L1	EPS8 like 1 [Source:NCBI gene;Acc:100627336]	0.494334	1.20072	0.0001	0.0001	0.0001	0.0001	5650.51	12.4642	up
GO:0005654	nucleoplasm	cellular_component	6	0.320698	ENSSSCG00000000059	XRCC6	X-ray repair cross complementing 6 [Source:NCBI gene;Acc:100154200]	3.30481	1.31144	5.68838	10.2158	35.6226	2.62933	0.212608	-2.23373	down
GO:0005654	nucleoplasm	cellular_component	6	0.320698	ENSSSCG00000000590	PLCZ1	phospholipase C zeta 1 [Source:NCBI gene;Acc:397632]	0.0001	0.0001	0.0001	0.0001	1.37821	0.956943	0.000128466	-12.9263	down
GO:0005654	nucleoplasm	cellular_component	6	0.320698	ENSSSCG00000001881	MAN2C1	mannosidase alpha class 2C member 1 [Source:NCBI gene;Acc:100156538]	0.334903	2.45418	0.173571	0.0001	0.0001	0.0001	9875.5	13.2696	up
GO:0005654	nucleoplasm	cellular_component	6	0.320698	ENSSSCG00000003366	CHD5	chromodomain helicase DNA binding protein 5 [Source:NCBI gene;Acc:100738053]	0.0001	0.0001	0.0001	0.0001	0.321448	0.106719	0.000700497	-10.4793	down
GO:0005654	nucleoplasm	cellular_component	6	0.320698	ENSSSCG00000004540	ONECUT2	one cut homeobox 2 [Source:NCBI gene;Acc:106507181]	39.6802	2.60929	15.1987	71.0471	419.423	8.15046	0.115294	-3.11661	down
GO:0005654	nucleoplasm	cellular_component	6	0.320698	ENSSSCG00000011004	TOPORS	TOP1 binding arginine/serine rich protein [Source:NCBI gene;Acc:100513812]	3.81583	1.86119	14.1686	1.17258	0.0495673	0.0001	16.237	4.02121	up
GO:0005654	nucleoplasm	cellular_component	6	0.320698	ENSSSCG00000012179	ZFY	zinc finger X-chromosomal protein [Source:NCBI gene;Acc:100624329]	2.13767	2.89531	0.0001	0.0001	0.0001	0.0001	16776.9	14.0342	up
GO:0005654	nucleoplasm	cellular_component	6	0.320698	ENSSSCG00000013633	CARM1	coactivator associated arginine methyltransferase 1 [Source:NCBI gene;Acc:100294705]	0.129662	0.149521	0.274305	1.95834	4.53638	1.25919	0.0713817	-3.8083	down
GO:0005654	nucleoplasm	cellular_component	6	0.320698	ENSSSCG00000013753	IER2	immediate early response 2 [Source:NCBI gene;Acc:100525209]	9.42875	8.36553	34.7271	8.16004	238.806	26.5468	0.192025	-2.38064	down
GO:0005654	nucleoplasm	cellular_component	6	0.320698	ENSSSCG00000015393	DMTF1	cyclin D binding myb like transcription factor 1 [Source:NCBI gene;Acc:100521327]	3.81587	1.00395	4.57533	3.1026	35.0034	6.04715	0.212786	-2.23253	down
GO:0005654	nucleoplasm	cellular_component	6	0.320698	ENSSSCG00000016435	SMARCD3	SWI/SNF related, matrix associated, actin dependent regulator of chromatin, subfamily d, member 3 [Source:NCBI gene;Acc:100521999]	0.0924582	0.591106	1.07712	0.0001	0.0001	0.0001	5868.95	12.5189	up
GO:0005654	nucleoplasm	cellular_component	6	0.320698	ENSSSCG00000023462	GPR50	G protein-coupled receptor 50 [Source:NCBI gene;Acc:100620104]	0.243858	1.37723	0.0001	0.254515	66.5314	0.0001	0.0242743	-5.36442	down
GO:0005654	nucleoplasm	cellular_component	6	0.320698	ENSSSCG00000031122	HIST1H2BB	histone H2B type 1-B [Source:NCBI gene;Acc:110261486]	922.911	38.8077	0.060145	13.6426	24.8343	16.3508	17.5418	4.13273	up
GO:0005654	nucleoplasm	cellular_component	6	0.320698	ENSSSCG00000036744	ALX1	ALX homeobox 1 [Source:NCBI gene;Acc:100525700]	0.87109	0.10716	3.53639	2.36703	26.7818	0.583899	0.151841	-2.71937	down
GO:0016491	oxidoreductase activity	molecular_function	4	0.321932	ENSSSCG00000002696	VAT1L	vesicle amine transport 1 like [Source:NCBI gene;Acc:100520197]	0.0001	0.0001	0.0001	0.0001	2.18323	0.762404	0.000101842	-13.2614	down
GO:0016491	oxidoreductase activity	molecular_function	4	0.321932	ENSSSCG00000009151	CYP2U1	cytochrome P450 2U1 [Source:NCBI gene;Acc:100518620]	0.0001	0.0001	0.0001	0.198975	3.356	0.0974742	8.21366e-05	-13.5716	down
GO:0016491	oxidoreductase activity	molecular_function	4	0.321932	ENSSSCG00000009667	ENSSSCG00000009667	gulonolactone (L-) oxidase [Source:NCBI gene;Acc:396759]	0.744936	1.3737	0.0001	0.0001	0.0001	0.0001	7062.45	12.786	up
GO:0016491	oxidoreductase activity	molecular_function	4	0.321932	ENSSSCG00000033844	CYP1B1	cytochrome P450 1B1 [Source:NCBI gene;Acc:100625479]	0.0001	0.0001	0.0001	0.475525	0.231377	0.0001	0.000424327	-11.2025	down
GO:0032091	negative regulation of protein binding	biological_process	7	0.322915	ENSSSCG00000013633	CARM1	coactivator associated arginine methyltransferase 1 [Source:NCBI gene;Acc:100294705]	0.129662	0.149521	0.274305	1.95834	4.53638	1.25919	0.0713817	-3.8083	down
GO:0045732	positive regulation of protein catabolic process	biological_process	8	0.322915	ENSSSCG00000012680	GPC3	glypican 3 [Source:NCBI gene;Acc:100516171]	0.266169	0.168614	0.727655	2.50143	4.51198	5.74828	0.091088	-3.45659	down
GO:0042472	inner ear morphogenesis	biological_process	6	0.327706	ENSSSCG00000038838	DLX5	distal-less homeobox 5 [Source:NCBI gene;Acc:100286863]	0.825888	2.09254	0.0001	1.23652	9.40423	21.9332	0.089597	-3.48041	down
GO:0032088	negative regulation of NF-kappaB transcription factor activity	biological_process	7	0.332463	ENSSSCG00000033844	CYP1B1	cytochrome P450 1B1 [Source:NCBI gene;Acc:100625479]	0.0001	0.0001	0.0001	0.475525	0.231377	0.0001	0.000424327	-11.2025	down
GO:0031490	chromatin DNA binding	molecular_function	7	0.332463	ENSSSCG00000025253	ENSSSCG00000025253	lysine-specific demethylase 6A-like [Source:NCBI gene;Acc:110255320]	1.20038	2.2913	0.0001	0.0001	0.0001	0.0001	11639.3	13.5067	up
GO:0007050	cell cycle arrest	biological_process	5	0.337187	ENSSSCG00000000182	WNT10B	Wnt family member 10B [Source:NCBI gene;Acc:100126276]	0.125284	0.0001	0.0789623	0.0001	4.4498	3.87351	0.0245508	-5.34809	down
GO:0001649	osteoblast differentiation	biological_process	6	0.337187	ENSSSCG00000038838	DLX5	distal-less homeobox 5 [Source:NCBI gene;Acc:100286863]	0.825888	2.09254	0.0001	1.23652	9.40423	21.9332	0.089597	-3.48041	down
GO:0032869	cellular response to insulin stimulus	biological_process	8	0.337187	ENSSSCG00000017801	TRARG1	trafficking regulator of GLUT4 (SLC2A4) 1 [Source:NCBI gene;Acc:100126201]	0.0001	0.0001	0.0001	0.0001	0.566358	0.576888	0.000262388	-11.896	down
GO:0072686	mitotic spindle	cellular_component	7	0.337187	ENSSSCG00000006105	GEM	GTP binding protein overexpressed in skeletal muscle [Source:NCBI gene;Acc:404772]	0.0001	0.0001	0.0001	1.68855	0.39806	0.0001	0.000143767	-12.764	down
GO:0051289	protein homotetramerization	biological_process	9	0.337187	ENSSSCG00000036208	SHMT1	serine hydroxymethyltransferase 1 [Source:NCBI gene;Acc:397181]	1.09692	3.7646	1.75296	0.116182	0.0001	0.28521	16.4748	4.04219	up
GO:0009887	animal organ morphogenesis	biological_process	5	0.337187	ENSSSCG00000012680	GPC3	glypican 3 [Source:NCBI gene;Acc:100516171]	0.266169	0.168614	0.727655	2.50143	4.51198	5.74828	0.091088	-3.45659	down
GO:0050660	flavin adenine dinucleotide binding	molecular_function	6	0.341877	ENSSSCG00000009667	ENSSSCG00000009667	gulonolactone (L-) oxidase [Source:NCBI gene;Acc:396759]	0.744936	1.3737	0.0001	0.0001	0.0001	0.0001	7062.45	12.786	up
GO:0010008	endosome membrane	cellular_component	8	0.346535	ENSSSCG00000007062	LAMP5	lysosomal associated membrane protein family member 5 [Source:NCBI gene;Acc:100154727]	0.0001	0.0001	0.0001	1.00153	2.04124	0.0001	9.85912e-05	-13.3082	down
GO:0006821	chloride transport	biological_process	9	0.346535	ENSSSCG00000030515	GABRA4	gamma-aminobutyric acid type A receptor alpha4 subunit [Source:NCBI gene;Acc:100622712]	0.296034	0.0001	0.529367	0.0001	0.0001	0.0001	2751.67	11.4261	up
GO:0051301	cell division	biological_process	4	0.346535	ENSSSCG00000038694	CCND2	cyclin D2 [Source:NCBI gene;Acc:397162]	0.059382	0.071252	0.0001	0.300129	4.37393	16.4149	0.00619916	-7.33371	down
GO:0016605	PML body	cellular_component	8	0.346535	ENSSSCG00000011004	TOPORS	TOP1 binding arginine/serine rich protein [Source:NCBI gene;Acc:100513812]	3.81583	1.86119	14.1686	1.17258	0.0495673	0.0001	16.237	4.02121	up
GO:0010629	negative regulation of gene expression	biological_process	8	0.347968	ENSSSCG00000008645	ID2	inhibitor of DNA binding 2 [Source:NCBI gene;Acc:654298]	0.509782	0.899718	0.401822	5.54856	14.879	2.34102	0.0795536	-3.65193	down
GO:0010629	negative regulation of gene expression	biological_process	8	0.347968	ENSSSCG00000012871	FGF19	fibroblast growth factor 19 [Source:NCBI gene;Acc:100518950]	0.0001	0.0001	0.0001	2.03735	0.0001	0.776	0.000106631	-13.1951	down
GO:0005764	lysosome	cellular_component	8	0.350526	ENSSSCG00000007062	LAMP5	lysosomal associated membrane protein family member 5 [Source:NCBI gene;Acc:100154727]	0.0001	0.0001	0.0001	1.00153	2.04124	0.0001	9.85912e-05	-13.3082	down
GO:0005764	lysosome	cellular_component	8	0.350526	ENSSSCG00000012680	GPC3	glypican 3 [Source:NCBI gene;Acc:100516171]	0.266169	0.168614	0.727655	2.50143	4.51198	5.74828	0.091088	-3.45659	down
GO:0060070	canonical Wnt signaling pathway	biological_process	8	0.35116	ENSSSCG00000000182	WNT10B	Wnt family member 10B [Source:NCBI gene;Acc:100126276]	0.125284	0.0001	0.0789623	0.0001	4.4498	3.87351	0.0245508	-5.34809	down
GO:0030335	positive regulation of cell migration	biological_process	8	0.35308	ENSSSCG00000004540	ONECUT2	one cut homeobox 2 [Source:NCBI gene;Acc:106507181]	39.6802	2.60929	15.1987	71.0471	419.423	8.15046	0.115294	-3.11661	down
GO:0030335	positive regulation of cell migration	biological_process	8	0.35308	ENSSSCG00000016343	TWIST2	twist family bHLH transcription factor 2 [Source:NCBI gene;Acc:100519927]	2.10252	10.7706	0.0001	0.0001	0.0001	0.0001	42910.8	15.3891	up
GO:0003713	transcription coactivator activity	molecular_function	5	0.355632	ENSSSCG00000013633	CARM1	coactivator associated arginine methyltransferase 1 [Source:NCBI gene;Acc:100294705]	0.129662	0.149521	0.274305	1.95834	4.53638	1.25919	0.0713817	-3.8083	down
GO:0003713	transcription coactivator activity	molecular_function	5	0.355632	ENSSSCG00000022302	BICRA	BRD4 interacting chromatin remodeling complex associated protein [Source:NCBI gene;Acc:100622144]	0.0001	0.462405	0.756508	0.0001	0.0001	0.0001	4063.38	11.9885	up
GO:0007224	smoothened signaling pathway	biological_process	6	0.360312	ENSSSCG00000000182	WNT10B	Wnt family member 10B [Source:NCBI gene;Acc:100126276]	0.125284	0.0001	0.0789623	0.0001	4.4498	3.87351	0.0245508	-5.34809	down
GO:0090575	RNA polymerase II transcription factor complex	cellular_component	6	0.360312	ENSSSCG00000013633	CARM1	coactivator associated arginine methyltransferase 1 [Source:NCBI gene;Acc:100294705]	0.129662	0.149521	0.274305	1.95834	4.53638	1.25919	0.0713817	-3.8083	down
GO:0000790	nuclear chromatin	cellular_component	7	0.360724	ENSSSCG00000016435	SMARCD3	SWI/SNF related, matrix associated, actin dependent regulator of chromatin, subfamily d, member 3 [Source:NCBI gene;Acc:100521999]	0.0924582	0.591106	1.07712	0.0001	0.0001	0.0001	5868.95	12.5189	up
GO:0000790	nuclear chromatin	cellular_component	7	0.360724	ENSSSCG00000038838	DLX5	distal-less homeobox 5 [Source:NCBI gene;Acc:100286863]	0.825888	2.09254	0.0001	1.23652	9.40423	21.9332	0.089597	-3.48041	down
GO:0005930	axoneme	cellular_component	6	0.36484	ENSSSCG00000002129	RPGRIP1	RPGR interacting protein 1 [Source:NCBI gene;Acc:100155563]	6.05096	0.508652	8.61853	15.9452	67.9026	2.02146	0.176759	-2.50015	down
GO:0004197	cysteine-type endopeptidase activity	molecular_function	8	0.36484	ENSSSCG00000027046	ENSSSCG00000027046	probable ubiquitin carboxyl-terminal hydrolase FAF-X [Source:NCBI gene;Acc:100625207]	1.25882	1.53563	0.0001	0.0001	0.0001	0.0001	9315.17	13.1854	up
GO:0046330	positive regulation of JNK cascade	biological_process	13	0.36484	ENSSSCG00000012871	FGF19	fibroblast growth factor 19 [Source:NCBI gene;Acc:100518950]	0.0001	0.0001	0.0001	2.03735	0.0001	0.776	0.000106631	-13.1951	down
GO:0001701	in utero embryonic development	biological_process	8	0.368334	ENSSSCG00000014538	MGAT1	mannosyl (alpha-1,3-)-glycoprotein beta-1,2-N-acetylglucosaminyltransferase [Source:NCBI gene;Acc:780412]	5.41835	1.49529	0.726598	0.0942239	0.271455	0.452821	9.33444	3.22256	up
GO:0001701	in utero embryonic development	biological_process	8	0.368334	ENSSSCG00000016861	C6	complement C6 [Source:NCBI gene;Acc:100037952]	0.01392	0.013326	0.0001	1.84028	0.0001	1.23216	0.0089001	-6.81196	down
GO:0030509	BMP signaling pathway	biological_process	10	0.369337	ENSSSCG00000038838	DLX5	distal-less homeobox 5 [Source:NCBI gene;Acc:100286863]	0.825888	2.09254	0.0001	1.23652	9.40423	21.9332	0.089597	-3.48041	down
GO:0007204	positive regulation of cytosolic calcium ion concentration	biological_process	13	0.369337	ENSSSCG00000000590	PLCZ1	phospholipase C zeta 1 [Source:NCBI gene;Acc:397632]	0.0001	0.0001	0.0001	0.0001	1.37821	0.956943	0.000128466	-12.9263	down
GO:0036459	thiol-dependent ubiquitinyl hydrolase activity	molecular_function	9	0.369337	ENSSSCG00000027046	ENSSSCG00000027046	probable ubiquitin carboxyl-terminal hydrolase FAF-X [Source:NCBI gene;Acc:100625207]	1.25882	1.53563	0.0001	0.0001	0.0001	0.0001	9315.17	13.1854	up
GO:0000784	nuclear chromosome, telomeric region	cellular_component	8	0.369337	ENSSSCG00000000059	XRCC6	X-ray repair cross complementing 6 [Source:NCBI gene;Acc:100154200]	3.30481	1.31144	5.68838	10.2158	35.6226	2.62933	0.212608	-2.23373	down
GO:0007229	integrin-mediated signaling pathway	biological_process	6	0.373801	ENSSSCG00000025133	ITGB2	integrin subunit beta 2 [Source:NCBI gene;Acc:396943]	0.324313	0.0001	0.18649	0.0001	0.0001	0.0001	1703.01	10.7339	up
GO:0030018	Z disc	cellular_component	5	0.378235	ENSSSCG00000003218	MYBPC2	myosin binding protein C, fast type [Source:NCBI gene;Acc:100511817]	0.0001	0.0001	0.0001	0.306164	1.14244	0.0001	0.000207081	-12.2375	down
GO:0090630	activation of GTPase activity	biological_process	9	0.378235	ENSSSCG00000009554	GRTP1	growth hormone regulated TBC protein 1 [Source:NCBI gene;Acc:100738350]	1.56168	0.456154	0.0001	0.0001	0.0001	0.0001	6726.45	12.7156	up
GO:0007417	central nervous system development	biological_process	6	0.378235	ENSSSCG00000030515	GABRA4	gamma-aminobutyric acid type A receptor alpha4 subunit [Source:NCBI gene;Acc:100622712]	0.296034	0.0001	0.529367	0.0001	0.0001	0.0001	2751.67	11.4261	up
GO:0007409	axonogenesis	biological_process	9	0.378235	ENSSSCG00000038838	DLX5	distal-less homeobox 5 [Source:NCBI gene;Acc:100286863]	0.825888	2.09254	0.0001	1.23652	9.40423	21.9332	0.089597	-3.48041	down
GO:0005216	ion channel activity	molecular_function	6	0.378426	ENSSSCG00000030515	GABRA4	gamma-aminobutyric acid type A receptor alpha4 subunit [Source:NCBI gene;Acc:100622712]	0.296034	0.0001	0.529367	0.0001	0.0001	0.0001	2751.67	11.4261	up
GO:0005216	ion channel activity	molecular_function	6	0.378426	ENSSSCG00000035621	GABRB1	gamma-aminobutyric acid type A receptor beta1 subunit [Source:NCBI gene;Acc:100623822]	0.01529	0.0001	0.0001	0.041516	1.15882	0.55306	0.00883429	-6.82267	down
GO:0005667	transcription factor complex	cellular_component	4	0.378426	ENSSSCG00000000059	XRCC6	X-ray repair cross complementing 6 [Source:NCBI gene;Acc:100154200]	3.30481	1.31144	5.68838	10.2158	35.6226	2.62933	0.212608	-2.23373	down
GO:0005667	transcription factor complex	cellular_component	4	0.378426	ENSSSCG00000036744	ALX1	ALX homeobox 1 [Source:NCBI gene;Acc:100525700]	0.87109	0.10716	3.53639	2.36703	26.7818	0.583899	0.151841	-2.71937	down
GO:0050731	positive regulation of peptidyl-tyrosine phosphorylation	biological_process	11	0.387008	ENSSSCG00000008963	AREG	amphiregulin [Source:NCBI gene;Acc:397668]	1.50767	1.33789	0.233852	5.26953	75.0544	5.08909	0.0360531	-4.79373	down
GO:0010628	positive regulation of gene expression	biological_process	8	0.387776	ENSSSCG00000006161	IL7	interleukin 7 [Source:NCBI gene;Acc:397253]	0.0001	0.0001	0.0001	1.52439	0.0001	0.818348	0.00012805	-12.931	down
GO:0010628	positive regulation of gene expression	biological_process	8	0.387776	ENSSSCG00000008645	ID2	inhibitor of DNA binding 2 [Source:NCBI gene;Acc:654298]	0.509782	0.899718	0.401822	5.54856	14.879	2.34102	0.0795536	-3.65193	down
GO:0010628	positive regulation of gene expression	biological_process	8	0.387776	ENSSSCG00000038838	DLX5	distal-less homeobox 5 [Source:NCBI gene;Acc:100286863]	0.825888	2.09254	0.0001	1.23652	9.40423	21.9332	0.089597	-3.48041	down
GO:0003690	double-stranded DNA binding	molecular_function	7	0.391349	ENSSSCG00000000059	XRCC6	X-ray repair cross complementing 6 [Source:NCBI gene;Acc:100154200]	3.30481	1.31144	5.68838	10.2158	35.6226	2.62933	0.212608	-2.23373	down
GO:0098794	postsynapse	cellular_component	4	0.395659	ENSSSCG00000030515	GABRA4	gamma-aminobutyric acid type A receptor alpha4 subunit [Source:NCBI gene;Acc:100622712]	0.296034	0.0001	0.529367	0.0001	0.0001	0.0001	2751.67	11.4261	up
GO:0007160	cell-matrix adhesion	biological_process	6	0.399938	ENSSSCG00000025133	ITGB2	integrin subunit beta 2 [Source:NCBI gene;Acc:396943]	0.324313	0.0001	0.18649	0.0001	0.0001	0.0001	1703.01	10.7339	up
GO:0005730	nucleolus	cellular_component	6	0.40064	ENSSSCG00000000059	XRCC6	X-ray repair cross complementing 6 [Source:NCBI gene;Acc:100154200]	3.30481	1.31144	5.68838	10.2158	35.6226	2.62933	0.212608	-2.23373	down
GO:0005730	nucleolus	cellular_component	6	0.40064	ENSSSCG00000000590	PLCZ1	phospholipase C zeta 1 [Source:NCBI gene;Acc:397632]	0.0001	0.0001	0.0001	0.0001	1.37821	0.956943	0.000128466	-12.9263	down
GO:0005730	nucleolus	cellular_component	6	0.40064	ENSSSCG00000006579	S100A3	S100 calcium binding protein A3 [Source:NCBI gene;Acc:100157925]	8.52881	6.28235	0.0001	0.0001	0.0001	0.0001	49370.9	15.5914	up
GO:0005730	nucleolus	cellular_component	6	0.40064	ENSSSCG00000012179	ZFY	zinc finger X-chromosomal protein [Source:NCBI gene;Acc:100624329]	2.13767	2.89531	0.0001	0.0001	0.0001	0.0001	16776.9	14.0342	up
GO:0005730	nucleolus	cellular_component	6	0.40064	ENSSSCG00000016343	TWIST2	twist family bHLH transcription factor 2 [Source:NCBI gene;Acc:100519927]	2.10252	10.7706	0.0001	0.0001	0.0001	0.0001	42910.8	15.3891	up
GO:0008092	cytoskeletal protein binding	molecular_function	5	0.404188	ENSSSCG00000002495	SYNE3	spectrin repeat containing nuclear envelope family member 3 [Source:NCBI gene;Acc:100525411]	0.0770964	0.543143	0.0456516	0.0734819	18.6421	0.111277	0.0353691	-4.82137	down
GO:0007286	spermatid development	biological_process	6	0.404188	ENSSSCG00000007502	SPO11	SPO11, initiator of meiotic double stranded breaks [Source:NCBI gene;Acc:100125974]	0.342905	1.73049	0.0001	2.50041	3.29305	38.3457	0.0469764	-4.41192	down
GO:0000151	ubiquitin ligase complex	cellular_component	5	0.404188	ENSSSCG00000011004	TOPORS	TOP1 binding arginine/serine rich protein [Source:NCBI gene;Acc:100513812]	3.81583	1.86119	14.1686	1.17258	0.0495673	0.0001	16.237	4.02121	up
GO:0001843	neural tube closure	biological_process	7	0.404188	ENSSSCG00000036744	ALX1	ALX homeobox 1 [Source:NCBI gene;Acc:100525700]	0.87109	0.10716	3.53639	2.36703	26.7818	0.583899	0.151841	-2.71937	down
GO:0043065	positive regulation of apoptotic process	biological_process	9	0.405825	ENSSSCG00000000182	WNT10B	Wnt family member 10B [Source:NCBI gene;Acc:100126276]	0.125284	0.0001	0.0789623	0.0001	4.4498	3.87351	0.0245508	-5.34809	down
GO:0043065	positive regulation of apoptotic process	biological_process	9	0.405825	ENSSSCG00000033844	CYP1B1	cytochrome P450 1B1 [Source:NCBI gene;Acc:100625479]	0.0001	0.0001	0.0001	0.475525	0.231377	0.0001	0.000424327	-11.2025	down
GO:0016579	protein deubiquitination	biological_process	9	0.416758	ENSSSCG00000027046	ENSSSCG00000027046	probable ubiquitin carboxyl-terminal hydrolase FAF-X [Source:NCBI gene;Acc:100625207]	1.25882	1.53563	0.0001	0.0001	0.0001	0.0001	9315.17	13.1854	up
GO:0044325	ion channel binding	molecular_function	5	0.424992	ENSSSCG00000008645	ID2	inhibitor of DNA binding 2 [Source:NCBI gene;Acc:654298]	0.509782	0.899718	0.401822	5.54856	14.879	2.34102	0.0795536	-3.65193	down
GO:0005923	bicellular tight junction	cellular_component	6	0.424992	ENSSSCG00000017136	TBCD	tubulin folding cofactor D [Source:NCBI gene;Acc:100512127]	6.26217	9.25818	3.35155	0.523547	0.080738	1.38875	9.46891	3.2432	up
GO:0005634	nucleus	cellular_component	6	0.429384	ENSSSCG00000000059	XRCC6	X-ray repair cross complementing 6 [Source:NCBI gene;Acc:100154200]	3.30481	1.31144	5.68838	10.2158	35.6226	2.62933	0.212608	-2.23373	down
GO:0005634	nucleus	cellular_component	6	0.429384	ENSSSCG00000000590	PLCZ1	phospholipase C zeta 1 [Source:NCBI gene;Acc:397632]	0.0001	0.0001	0.0001	0.0001	1.37821	0.956943	0.000128466	-12.9263	down
GO:0005634	nucleus	cellular_component	6	0.429384	ENSSSCG00000002808	ZNF319	zinc finger protein 319 [Source:NCBI gene;Acc:102160889]	0.0001	0.0001	0.0001	0.376153	0.0001	0.701061	0.00027847	-11.8102	down
GO:0005634	nucleus	cellular_component	6	0.429384	ENSSSCG00000003366	CHD5	chromodomain helicase DNA binding protein 5 [Source:NCBI gene;Acc:100738053]	0.0001	0.0001	0.0001	0.0001	0.321448	0.106719	0.000700497	-10.4793	down
GO:0005634	nucleus	cellular_component	6	0.429384	ENSSSCG00000003740	ZSCAN30	zinc finger and SCAN domain containing 30 [Source:NCBI gene;Acc:100519372]	0.319133	1.50053	0.0001	0.0001	0.0001	0.0001	6065.88	12.5665	up
GO:0005634	nucleus	cellular_component	6	0.429384	ENSSSCG00000004540	ONECUT2	one cut homeobox 2 [Source:NCBI gene;Acc:106507181]	39.6802	2.60929	15.1987	71.0471	419.423	8.15046	0.115294	-3.11661	down
GO:0005634	nucleus	cellular_component	6	0.429384	ENSSSCG00000006105	GEM	GTP binding protein overexpressed in skeletal muscle [Source:NCBI gene;Acc:404772]	0.0001	0.0001	0.0001	1.68855	0.39806	0.0001	0.000143767	-12.764	down
GO:0005634	nucleus	cellular_component	6	0.429384	ENSSSCG00000008645	ID2	inhibitor of DNA binding 2 [Source:NCBI gene;Acc:654298]	0.509782	0.899718	0.401822	5.54856	14.879	2.34102	0.0795536	-3.65193	down
GO:0005634	nucleus	cellular_component	6	0.429384	ENSSSCG00000008963	AREG	amphiregulin [Source:NCBI gene;Acc:397668]	1.50767	1.33789	0.233852	5.26953	75.0544	5.08909	0.0360531	-4.79373	down
GO:0005634	nucleus	cellular_component	6	0.429384	ENSSSCG00000009354	CCNA1	cyclin A1 [Source:NCBI gene;Acc:100156017]	5.02563	31.2523	1.03746	1.24042	0.0001	1.59271	13.1706	3.71925	up
GO:0005634	nucleus	cellular_component	6	0.429384	ENSSSCG00000011004	TOPORS	TOP1 binding arginine/serine rich protein [Source:NCBI gene;Acc:100513812]	3.81583	1.86119	14.1686	1.17258	0.0495673	0.0001	16.237	4.02121	up
GO:0005634	nucleus	cellular_component	6	0.429384	ENSSSCG00000012179	ZFY	zinc finger X-chromosomal protein [Source:NCBI gene;Acc:100624329]	2.13767	2.89531	0.0001	0.0001	0.0001	0.0001	16776.9	14.0342	up
GO:0005634	nucleus	cellular_component	6	0.429384	ENSSSCG00000013434	ENSSSCG00000013434	polo like kinase 5 [Source:NCBI gene;Acc:100523719]	0.0001	0.546859	0.285914	0.0001	0.0001	0.0001	2776.24	11.4389	up
GO:0005634	nucleus	cellular_component	6	0.429384	ENSSSCG00000013633	CARM1	coactivator associated arginine methyltransferase 1 [Source:NCBI gene;Acc:100294705]	0.129662	0.149521	0.274305	1.95834	4.53638	1.25919	0.0713817	-3.8083	down
GO:0005634	nucleus	cellular_component	6	0.429384	ENSSSCG00000013753	IER2	immediate early response 2 [Source:NCBI gene;Acc:100525209]	9.42875	8.36553	34.7271	8.16004	238.806	26.5468	0.192025	-2.38064	down
GO:0005634	nucleus	cellular_component	6	0.429384	ENSSSCG00000015393	DMTF1	cyclin D binding myb like transcription factor 1 [Source:NCBI gene;Acc:100521327]	3.81587	1.00395	4.57533	3.1026	35.0034	6.04715	0.212786	-2.23253	down
GO:0005634	nucleus	cellular_component	6	0.429384	ENSSSCG00000015584	PROX1	prospero homeobox 1 [Source:NCBI gene;Acc:100169702]	0.546192	5.56469	0.854942	0.0001	0.0001	0.110869	62.7161	5.97076	up
GO:0005634	nucleus	cellular_component	6	0.429384	ENSSSCG00000016343	TWIST2	twist family bHLH transcription factor 2 [Source:NCBI gene;Acc:100519927]	2.10252	10.7706	0.0001	0.0001	0.0001	0.0001	42910.8	15.3891	up
GO:0005634	nucleus	cellular_component	6	0.429384	ENSSSCG00000016435	SMARCD3	SWI/SNF related, matrix associated, actin dependent regulator of chromatin, subfamily d, member 3 [Source:NCBI gene;Acc:100521999]	0.0924582	0.591106	1.07712	0.0001	0.0001	0.0001	5868.95	12.5189	up
GO:0005634	nucleus	cellular_component	6	0.429384	ENSSSCG00000022302	BICRA	BRD4 interacting chromatin remodeling complex associated protein [Source:NCBI gene;Acc:100622144]	0.0001	0.462405	0.756508	0.0001	0.0001	0.0001	4063.38	11.9885	up
GO:0005634	nucleus	cellular_component	6	0.429384	ENSSSCG00000023819	ENSSSCG00000023819	testis-specific Y-encoded protein 4-like [Source:NCBI gene;Acc:100625034]	10.9511	7.51047	0.0001	0.0001	0.0001	0.0001	61539	15.9092	up
GO:0005634	nucleus	cellular_component	6	0.429384	ENSSSCG00000025253	ENSSSCG00000025253	lysine-specific demethylase 6A-like [Source:NCBI gene;Acc:110255320]	1.20038	2.2913	0.0001	0.0001	0.0001	0.0001	11639.3	13.5067	up
GO:0005634	nucleus	cellular_component	6	0.429384	ENSSSCG00000031114	SLFN14	schlafen family member 14 [Source:NCBI gene;Acc:110256053]	0.270459	0.310693	0.135672	3.53656	1.74913	0.282731	0.12873	-2.95758	down
GO:0005634	nucleus	cellular_component	6	0.429384	ENSSSCG00000031122	HIST1H2BB	histone H2B type 1-B [Source:NCBI gene;Acc:110261486]	922.911	38.8077	0.060145	13.6426	24.8343	16.3508	17.5418	4.13273	up
GO:0005634	nucleus	cellular_component	6	0.429384	ENSSSCG00000031751	ENSSSCG00000031751	histone H4 [Source:NCBI gene;Acc:110261675]	582.035	679.881	3.01836	43.4626	0.0001	21.8323	19.3726	4.27595	up
GO:0005634	nucleus	cellular_component	6	0.429384	ENSSSCG00000036208	SHMT1	serine hydroxymethyltransferase 1 [Source:NCBI gene;Acc:397181]	1.09692	3.7646	1.75296	0.116182	0.0001	0.28521	16.4748	4.04219	up
GO:0005634	nucleus	cellular_component	6	0.429384	ENSSSCG00000036744	ALX1	ALX homeobox 1 [Source:NCBI gene;Acc:100525700]	0.87109	0.10716	3.53639	2.36703	26.7818	0.583899	0.151841	-2.71937	down
GO:0005634	nucleus	cellular_component	6	0.429384	ENSSSCG00000037592	SLF2	SMC5-SMC6 complex localization factor protein 2 [Source:NCBI gene;Acc:110256637]	2.55597	0.898804	1.89622	5.76266	31.7087	1.86554	0.13603	-2.878	down
GO:0005634	nucleus	cellular_component	6	0.429384	ENSSSCG00000038694	CCND2	cyclin D2 [Source:NCBI gene;Acc:397162]	0.059382	0.071252	0.0001	0.300129	4.37393	16.4149	0.00619916	-7.33371	down
GO:0005634	nucleus	cellular_component	6	0.429384	ENSSSCG00000038838	DLX5	distal-less homeobox 5 [Source:NCBI gene;Acc:100286863]	0.825888	2.09254	0.0001	1.23652	9.40423	21.9332	0.089597	-3.48041	down
GO:0006955	immune response	biological_process	4	0.43023	ENSSSCG00000006161	IL7	interleukin 7 [Source:NCBI gene;Acc:397253]	0.0001	0.0001	0.0001	1.52439	0.0001	0.818348	0.00012805	-12.931	down
GO:0006955	immune response	biological_process	4	0.43023	ENSSSCG00000016861	C6	complement C6 [Source:NCBI gene;Acc:100037952]	0.01392	0.013326	0.0001	1.84028	0.0001	1.23216	0.0089001	-6.81196	down
GO:0005509	calcium ion binding	molecular_function	7	0.435559	ENSSSCG00000006579	S100A3	S100 calcium binding protein A3 [Source:NCBI gene;Acc:100157925]	8.52881	6.28235	0.0001	0.0001	0.0001	0.0001	49370.9	15.5914	up
GO:0005509	calcium ion binding	molecular_function	7	0.435559	ENSSSCG00000009445	PCDH8	protocadherin-8 [Source:NCBI gene;Acc:100155738]	0.686658	0.024572	0.125548	1.6813	47.6467	0.0001	0.0169635	-5.88142	down
GO:0005509	calcium ion binding	molecular_function	7	0.435559	ENSSSCG00000010772	ADAM8	ADAM metallopeptidase domain 8 [Source:NCBI gene;Acc:100156146]	0.505401	3.11245	0.260696	0.05143	0.0001	0.0001	75.1219	6.23116	up
GO:0005509	calcium ion binding	molecular_function	7	0.435559	ENSSSCG00000012147	S100G	S100 calcium binding protein G [Source:NCBI gene;Acc:397265]	0.0001	0.0001	0.0001	0.630637	0.496151	0.344622	0.000203886	-12.26	down
GO:0005509	calcium ion binding	molecular_function	7	0.435559	ENSSSCG00000021051	PCDHGA10	protocadherin gamma subfamily A, 10 [Source:HGNC Symbol;Acc:HGNC:8697]	0.0001	0.0001	0.0001	0.0001	0.45299	0.7752	0.000244242	-11.9994	down
GO:0032147	activation of protein kinase activity	biological_process	12	0.437127	ENSSSCG00000029545	GPRC5D	G protein-coupled receptor class C group 5 member D [Source:NCBI gene;Acc:100739328]	0.0001	0.0001	0.0001	0.251325	1.08081	0.106548	0.000208524	-12.2275	down
GO:0046872	metal ion binding	molecular_function	6	0.440756	ENSSSCG00000003366	CHD5	chromodomain helicase DNA binding protein 5 [Source:NCBI gene;Acc:100738053]	0.0001	0.0001	0.0001	0.0001	0.321448	0.106719	0.000700497	-10.4793	down
GO:0046872	metal ion binding	molecular_function	6	0.440756	ENSSSCG00000003740	ZSCAN30	zinc finger and SCAN domain containing 30 [Source:NCBI gene;Acc:100519372]	0.319133	1.50053	0.0001	0.0001	0.0001	0.0001	6065.88	12.5665	up
GO:0046872	metal ion binding	molecular_function	6	0.440756	ENSSSCG00000006579	S100A3	S100 calcium binding protein A3 [Source:NCBI gene;Acc:100157925]	8.52881	6.28235	0.0001	0.0001	0.0001	0.0001	49370.9	15.5914	up
GO:0046872	metal ion binding	molecular_function	6	0.440756	ENSSSCG00000009151	CYP2U1	cytochrome P450 2U1 [Source:NCBI gene;Acc:100518620]	0.0001	0.0001	0.0001	0.198975	3.356	0.0974742	8.21366e-05	-13.5716	down
GO:0046872	metal ion binding	molecular_function	6	0.440756	ENSSSCG00000009474	SCEL	sciellin [Source:NCBI gene;Acc:100525833]	6.86197	0.0001	1.71878	0.0001	0.0001	0.0001	28602.8	14.8039	up
GO:0046872	metal ion binding	molecular_function	6	0.440756	ENSSSCG00000012147	S100G	S100 calcium binding protein G [Source:NCBI gene;Acc:397265]	0.0001	0.0001	0.0001	0.630637	0.496151	0.344622	0.000203886	-12.26	down
GO:0046872	metal ion binding	molecular_function	6	0.440756	ENSSSCG00000012179	ZFY	zinc finger X-chromosomal protein [Source:NCBI gene;Acc:100624329]	2.13767	2.89531	0.0001	0.0001	0.0001	0.0001	16776.9	14.0342	up
GO:0046872	metal ion binding	molecular_function	6	0.440756	ENSSSCG00000017943	ACAP1	ArfGAP with coiled-coil, ankyrin repeat and PH domains 1 [Source:NCBI gene;Acc:100623422]	0.0254677	0.0585143	0.140686	0.147913	8.07144	1.00788	0.0243483	-5.36004	down
GO:0046872	metal ion binding	molecular_function	6	0.440756	ENSSSCG00000025253	ENSSSCG00000025253	lysine-specific demethylase 6A-like [Source:NCBI gene;Acc:110255320]	1.20038	2.2913	0.0001	0.0001	0.0001	0.0001	11639.3	13.5067	up
GO:0046872	metal ion binding	molecular_function	6	0.440756	ENSSSCG00000032478	MLLT6	MLLT6, PHD finger domain containing [Source:NCBI gene;Acc:102158177]	0.0538826	0.252139	0.196701	0.0001	0.0001	0.0001	1675.74	10.7106	up
GO:0046872	metal ion binding	molecular_function	6	0.440756	ENSSSCG00000033844	CYP1B1	cytochrome P450 1B1 [Source:NCBI gene;Acc:100625479]	0.0001	0.0001	0.0001	0.475525	0.231377	0.0001	0.000424327	-11.2025	down
GO:0046872	metal ion binding	molecular_function	6	0.440756	ENSSSCG00000040642	LASP1	LIM and SH3 protein 1 [Source:NCBI gene;Acc:110256017]	3.46501	2.06302	3.00731	24.5013	4.97407	32.0212	0.138794	-2.84898	down
GO:0030336	negative regulation of cell migration	biological_process	8	0.441115	ENSSSCG00000033844	CYP1B1	cytochrome P450 1B1 [Source:NCBI gene;Acc:100625479]	0.0001	0.0001	0.0001	0.475525	0.231377	0.0001	0.000424327	-11.2025	down
GO:0000902	cell morphogenesis	biological_process	6	0.441115	ENSSSCG00000010772	ADAM8	ADAM metallopeptidase domain 8 [Source:NCBI gene;Acc:100156146]	0.505401	3.11245	0.260696	0.05143	0.0001	0.0001	75.1219	6.23116	up
GO:0006338	chromatin remodeling	biological_process	6	0.441115	ENSSSCG00000016435	SMARCD3	SWI/SNF related, matrix associated, actin dependent regulator of chromatin, subfamily d, member 3 [Source:NCBI gene;Acc:100521999]	0.0924582	0.591106	1.07712	0.0001	0.0001	0.0001	5868.95	12.5189	up
GO:0005777	peroxisome	cellular_component	7	0.445075	ENSSSCG00000014349	TMEM173	transmembrane protein 173 [Source:NCBI gene;Acc:100217389]	0.0001	0.0001	0.0001	0.0989283	0.361351	0.927175	0.000216223	-12.1752	down
GO:0004843	thiol-dependent ubiquitin-specific protease activity	molecular_function	10	0.445075	ENSSSCG00000027046	ENSSSCG00000027046	probable ubiquitin carboxyl-terminal hydrolase FAF-X [Source:NCBI gene;Acc:100625207]	1.25882	1.53563	0.0001	0.0001	0.0001	0.0001	9315.17	13.1854	up
GO:0006816	calcium ion transport	biological_process	10	0.449008	ENSSSCG00000000590	PLCZ1	phospholipase C zeta 1 [Source:NCBI gene;Acc:397632]	0.0001	0.0001	0.0001	0.0001	1.37821	0.956943	0.000128466	-12.9263	down
GO:1902600	proton transmembrane transport	biological_process	9	0.449008	ENSSSCG00000017222	OTOP2	otopetrin 2 [Source:NCBI gene;Acc:100512069]	0.0001	0.0001	0.0001	0.0838	0.619073	0.568871	0.000235897	-12.0496	down
GO:0035556	intracellular signal transduction	biological_process	5	0.453506	ENSSSCG00000000590	PLCZ1	phospholipase C zeta 1 [Source:NCBI gene;Acc:397632]	0.0001	0.0001	0.0001	0.0001	1.37821	0.956943	0.000128466	-12.9263	down
GO:0035556	intracellular signal transduction	biological_process	5	0.453506	ENSSSCG00000012712	MCF2	MCF.2 cell line derived transforming sequence [Source:NCBI gene;Acc:100523299]	0.177679	0.0001	0.0896539	0.527307	2.95939	0.265878	0.0712666	-3.81063	down
GO:0035556	intracellular signal transduction	biological_process	5	0.453506	ENSSSCG00000016083	PLCL1	phospholipase C like 1 [Source:NCBI gene;Acc:100521161]	0.268968	0.333593	0.0001	0.0001	0.0001	0.0001	2008.87	10.9722	up
GO:0031625	ubiquitin protein ligase binding	molecular_function	7	0.463492	ENSSSCG00000014349	TMEM173	transmembrane protein 173 [Source:NCBI gene;Acc:100217389]	0.0001	0.0001	0.0001	0.0989283	0.361351	0.927175	0.000216223	-12.1752	down
GO:0031625	ubiquitin protein ligase binding	molecular_function	7	0.463492	ENSSSCG00000037592	SLF2	SMC5-SMC6 complex localization factor protein 2 [Source:NCBI gene;Acc:110256637]	2.55597	0.898804	1.89622	5.76266	31.7087	1.86554	0.13603	-2.878	down
GO:0016055	Wnt signaling pathway	biological_process	7	0.464462	ENSSSCG00000000182	WNT10B	Wnt family member 10B [Source:NCBI gene;Acc:100126276]	0.125284	0.0001	0.0789623	0.0001	4.4498	3.87351	0.0245508	-5.34809	down
GO:0006511	ubiquitin-dependent protein catabolic process	biological_process	10	0.468152	ENSSSCG00000011004	TOPORS	TOP1 binding arginine/serine rich protein [Source:NCBI gene;Acc:100513812]	3.81583	1.86119	14.1686	1.17258	0.0495673	0.0001	16.237	4.02121	up
GO:0006511	ubiquitin-dependent protein catabolic process	biological_process	10	0.468152	ENSSSCG00000027046	ENSSSCG00000027046	probable ubiquitin carboxyl-terminal hydrolase FAF-X [Source:NCBI gene;Acc:100625207]	1.25882	1.53563	0.0001	0.0001	0.0001	0.0001	9315.17	13.1854	up
GO:0051091	positive regulation of DNA-binding transcription factor activity	biological_process	6	0.468258	ENSSSCG00000000182	WNT10B	Wnt family member 10B [Source:NCBI gene;Acc:100126276]	0.125284	0.0001	0.0789623	0.0001	4.4498	3.87351	0.0245508	-5.34809	down
GO:0007015	actin filament organization	biological_process	6	0.468258	ENSSSCG00000033734	ENSSSCG00000033734	thymosin beta-4-like [Source:NCBI gene;Acc:110257905]	70.4644	113.593	0.0001	0.0001	0.0001	0.130914	1403.8	10.4551	up
GO:0005770	late endosome	cellular_component	8	0.468258	ENSSSCG00000007062	LAMP5	lysosomal associated membrane protein family member 5 [Source:NCBI gene;Acc:100154727]	0.0001	0.0001	0.0001	1.00153	2.04124	0.0001	9.85912e-05	-13.3082	down
GO:0000122	negative regulation of transcription by RNA polymerase II	biological_process	10	0.47005	ENSSSCG00000000182	WNT10B	Wnt family member 10B [Source:NCBI gene;Acc:100126276]	0.125284	0.0001	0.0789623	0.0001	4.4498	3.87351	0.0245508	-5.34809	down
GO:0000122	negative regulation of transcription by RNA polymerase II	biological_process	10	0.47005	ENSSSCG00000004155	OLIG3	oligodendrocyte transcription factor 3 [Source:NCBI gene;Acc:100153431]	0.0001	0.0001	0.0001	0.153644	2.47434	2.66332	5.66967e-05	-14.1064	down
GO:0000122	negative regulation of transcription by RNA polymerase II	biological_process	10	0.47005	ENSSSCG00000008645	ID2	inhibitor of DNA binding 2 [Source:NCBI gene;Acc:654298]	0.509782	0.899718	0.401822	5.54856	14.879	2.34102	0.0795536	-3.65193	down
GO:0000122	negative regulation of transcription by RNA polymerase II	biological_process	10	0.47005	ENSSSCG00000015584	PROX1	prospero homeobox 1 [Source:NCBI gene;Acc:100169702]	0.546192	5.56469	0.854942	0.0001	0.0001	0.110869	62.7161	5.97076	up
GO:0000122	negative regulation of transcription by RNA polymerase II	biological_process	10	0.47005	ENSSSCG00000036744	ALX1	ALX homeobox 1 [Source:NCBI gene;Acc:100525700]	0.87109	0.10716	3.53639	2.36703	26.7818	0.583899	0.151841	-2.71937	down
GO:0042391	regulation of membrane potential	biological_process	5	0.47577	ENSSSCG00000030515	GABRA4	gamma-aminobutyric acid type A receptor alpha4 subunit [Source:NCBI gene;Acc:100622712]	0.296034	0.0001	0.529367	0.0001	0.0001	0.0001	2751.67	11.4261	up
GO:0005814	centriole	cellular_component	6	0.483176	ENSSSCG00000011004	TOPORS	TOP1 binding arginine/serine rich protein [Source:NCBI gene;Acc:100513812]	3.81583	1.86119	14.1686	1.17258	0.0495673	0.0001	16.237	4.02121	up
GO:0006457	protein folding	biological_process	4	0.486841	ENSSSCG00000017136	TBCD	tubulin folding cofactor D [Source:NCBI gene;Acc:100512127]	6.26217	9.25818	3.35155	0.523547	0.080738	1.38875	9.46891	3.2432	up
GO:0000209	protein polyubiquitination	biological_process	12	0.486841	ENSSSCG00000011004	TOPORS	TOP1 binding arginine/serine rich protein [Source:NCBI gene;Acc:100513812]	3.81583	1.86119	14.1686	1.17258	0.0495673	0.0001	16.237	4.02121	up
GO:0098609	cell-cell adhesion	biological_process	5	0.486841	ENSSSCG00000010772	ADAM8	ADAM metallopeptidase domain 8 [Source:NCBI gene;Acc:100156146]	0.505401	3.11245	0.260696	0.05143	0.0001	0.0001	75.1219	6.23116	up
GO:0046982	protein heterodimerization activity	molecular_function	6	0.487995	ENSSSCG00000031122	HIST1H2BB	histone H2B type 1-B [Source:NCBI gene;Acc:110261486]	922.911	38.8077	0.060145	13.6426	24.8343	16.3508	17.5418	4.13273	up
GO:0046982	protein heterodimerization activity	molecular_function	6	0.487995	ENSSSCG00000031751	ENSSSCG00000031751	histone H4 [Source:NCBI gene;Acc:110261675]	582.035	679.881	3.01836	43.4626	0.0001	21.8323	19.3726	4.27595	up
GO:0046982	protein heterodimerization activity	molecular_function	6	0.487995	ENSSSCG00000036744	ALX1	ALX homeobox 1 [Source:NCBI gene;Acc:100525700]	0.87109	0.10716	3.53639	2.36703	26.7818	0.583899	0.151841	-2.71937	down
GO:0005856	cytoskeleton	cellular_component	6	0.488823	ENSSSCG00000031620	ENSSSCG00000031620	wiskott-Aldrich syndrome protein family member 1-like [Source:NCBI gene;Acc:110256054]	0.0001	0.0001	0.0001	0.0001	9.60148	0.756167	2.89638e-05	-15.0754	down
GO:0005856	cytoskeleton	cellular_component	6	0.488823	ENSSSCG00000033734	ENSSSCG00000033734	thymosin beta-4-like [Source:NCBI gene;Acc:110257905]	70.4644	113.593	0.0001	0.0001	0.0001	0.130914	1403.8	10.4551	up
GO:0001764	neuron migration	biological_process	7	0.490479	ENSSSCG00000001091	KIAA0319	KIAA0319 ortholog [Source:NCBI gene;Acc:100738226]	0.140811	0.471973	0.375129	0.0001	0.0001	0.0001	3293.04	11.6852	up
GO:0005886	plasma membrane	cellular_component	4	0.491114	ENSSSCG00000001091	KIAA0319	KIAA0319 ortholog [Source:NCBI gene;Acc:100738226]	0.140811	0.471973	0.375129	0.0001	0.0001	0.0001	3293.04	11.6852	up
GO:0005886	plasma membrane	cellular_component	4	0.491114	ENSSSCG00000006105	GEM	GTP binding protein overexpressed in skeletal muscle [Source:NCBI gene;Acc:404772]	0.0001	0.0001	0.0001	1.68855	0.39806	0.0001	0.000143767	-12.764	down
GO:0005886	plasma membrane	cellular_component	4	0.491114	ENSSSCG00000007062	LAMP5	lysosomal associated membrane protein family member 5 [Source:NCBI gene;Acc:100154727]	0.0001	0.0001	0.0001	1.00153	2.04124	0.0001	9.85912e-05	-13.3082	down
GO:0005886	plasma membrane	cellular_component	4	0.491114	ENSSSCG00000007603	NPTX2	neuronal pentraxin 2 [Source:NCBI gene;Acc:100521613]	0.997221	0.271673	0.506399	1.42559	13.4028	1.83915	0.106512	-3.23091	down
GO:0005886	plasma membrane	cellular_component	4	0.491114	ENSSSCG00000008413	GPR75	G protein-coupled receptor 75 [Source:NCBI gene;Acc:100517153]	0.055662	0.28062	0.23575	0.0001	0.0001	0.0001	1906.77	10.8969	up
GO:0005886	plasma membrane	cellular_component	4	0.491114	ENSSSCG00000009444	OLFM4	olfactomedin 4 [Source:NCBI gene;Acc:100737320]	0.0001	0.0001	0.0001	0.601726	0.0001	1.01896	0.000185096	-12.3994	down
GO:0005886	plasma membrane	cellular_component	4	0.491114	ENSSSCG00000009445	PCDH8	protocadherin-8 [Source:NCBI gene;Acc:100155738]	0.686658	0.024572	0.125548	1.6813	47.6467	0.0001	0.0169635	-5.88142	down
GO:0005886	plasma membrane	cellular_component	4	0.491114	ENSSSCG00000010772	ADAM8	ADAM metallopeptidase domain 8 [Source:NCBI gene;Acc:100156146]	0.505401	3.11245	0.260696	0.05143	0.0001	0.0001	75.1219	6.23116	up
GO:0005886	plasma membrane	cellular_component	4	0.491114	ENSSSCG00000011721	P2RY1	purinergic receptor P2Y1 [Source:NCBI gene;Acc:503666]	0.0001	0.0001	0.0001	0.273563	0.684135	0.289438	0.000240551	-12.0214	down
GO:0005886	plasma membrane	cellular_component	4	0.491114	ENSSSCG00000012680	GPC3	glypican 3 [Source:NCBI gene;Acc:100516171]	0.266169	0.168614	0.727655	2.50143	4.51198	5.74828	0.091088	-3.45659	down
GO:0005886	plasma membrane	cellular_component	4	0.491114	ENSSSCG00000013425	MISP	mitotic spindle positioning [Source:NCBI gene;Acc:106509466]	1.59611	1.36896	1.09326	0.0001	0.000701401	0.0001	4502.25	12.1364	up
GO:0005886	plasma membrane	cellular_component	4	0.491114	ENSSSCG00000015085	IL10RA	interleukin 10 receptor subunit alpha [Source:NCBI gene;Acc:100525654]	0.0353101	0.202208	0.143435	0.0999807	5.4185	0.470839	0.0636054	-3.97471	down
GO:0005886	plasma membrane	cellular_component	4	0.491114	ENSSSCG00000016083	PLCL1	phospholipase C like 1 [Source:NCBI gene;Acc:100521161]	0.268968	0.333593	0.0001	0.0001	0.0001	0.0001	2008.87	10.9722	up
GO:0005886	plasma membrane	cellular_component	4	0.491114	ENSSSCG00000017801	TRARG1	trafficking regulator of GLUT4 (SLC2A4) 1 [Source:NCBI gene;Acc:100126201]	0.0001	0.0001	0.0001	0.0001	0.566358	0.576888	0.000262388	-11.896	down
GO:0005886	plasma membrane	cellular_component	4	0.491114	ENSSSCG00000021051	PCDHGA10	protocadherin gamma subfamily A, 10 [Source:HGNC Symbol;Acc:HGNC:8697]	0.0001	0.0001	0.0001	0.0001	0.45299	0.7752	0.000244242	-11.9994	down
GO:0005886	plasma membrane	cellular_component	4	0.491114	ENSSSCG00000021867	HPN	hepsin [Source:NCBI gene;Acc:100624088]	0.0001	0.0001	0.0001	0.0341275	4.08606	0.160625	7.00802e-05	-13.8006	down
GO:0005886	plasma membrane	cellular_component	4	0.491114	ENSSSCG00000023462	GPR50	G protein-coupled receptor 50 [Source:NCBI gene;Acc:100620104]	0.243858	1.37723	0.0001	0.254515	66.5314	0.0001	0.0242743	-5.36442	down
GO:0005886	plasma membrane	cellular_component	4	0.491114	ENSSSCG00000026417	EPS8L1	EPS8 like 1 [Source:NCBI gene;Acc:100627336]	0.494334	1.20072	0.0001	0.0001	0.0001	0.0001	5650.51	12.4642	up
GO:0005886	plasma membrane	cellular_component	4	0.491114	ENSSSCG00000029545	GPRC5D	G protein-coupled receptor class C group 5 member D [Source:NCBI gene;Acc:100739328]	0.0001	0.0001	0.0001	0.251325	1.08081	0.106548	0.000208524	-12.2275	down
GO:0005886	plasma membrane	cellular_component	4	0.491114	ENSSSCG00000030515	GABRA4	gamma-aminobutyric acid type A receptor alpha4 subunit [Source:NCBI gene;Acc:100622712]	0.296034	0.0001	0.529367	0.0001	0.0001	0.0001	2751.67	11.4261	up
GO:0005886	plasma membrane	cellular_component	4	0.491114	ENSSSCG00000031954	SLC39A10	solute carrier family 39 member 10 [Source:NCBI gene;Acc:110257100]	4.70136	2.25325	6.40929	15.1215	24.5059	17.2046	0.235147	-2.08836	down
GO:0005886	plasma membrane	cellular_component	4	0.491114	ENSSSCG00000035621	GABRB1	gamma-aminobutyric acid type A receptor beta1 subunit [Source:NCBI gene;Acc:100623822]	0.01529	0.0001	0.0001	0.041516	1.15882	0.55306	0.00883429	-6.82267	down
GO:0006974	cellular response to DNA damage stimulus	biological_process	6	0.495602	ENSSSCG00000011004	TOPORS	TOP1 binding arginine/serine rich protein [Source:NCBI gene;Acc:100513812]	3.81583	1.86119	14.1686	1.17258	0.0495673	0.0001	16.237	4.02121	up
GO:0006974	cellular response to DNA damage stimulus	biological_process	6	0.495602	ENSSSCG00000037592	SLF2	SMC5-SMC6 complex localization factor protein 2 [Source:NCBI gene;Acc:110256637]	2.55597	0.898804	1.89622	5.76266	31.7087	1.86554	0.13603	-2.878	down
GO:0000226	microtubule cytoskeleton organization	biological_process	7	0.497679	ENSSSCG00000017136	TBCD	tubulin folding cofactor D [Source:NCBI gene;Acc:100512127]	6.26217	9.25818	3.35155	0.523547	0.080738	1.38875	9.46891	3.2432	up
GO:0043524	negative regulation of neuron apoptotic process	biological_process	10	0.497679	ENSSSCG00000010772	ADAM8	ADAM metallopeptidase domain 8 [Source:NCBI gene;Acc:100156146]	0.505401	3.11245	0.260696	0.05143	0.0001	0.0001	75.1219	6.23116	up
GO:0007601	visual perception	biological_process	8	0.497679	ENSSSCG00000002129	RPGRIP1	RPGR interacting protein 1 [Source:NCBI gene;Acc:100155563]	6.05096	0.508652	8.61853	15.9452	67.9026	2.02146	0.176759	-2.50015	down
GO:0007010	cytoskeleton organization	biological_process	6	0.497679	ENSSSCG00000002495	SYNE3	spectrin repeat containing nuclear envelope family member 3 [Source:NCBI gene;Acc:100525411]	0.0770964	0.543143	0.0456516	0.0734819	18.6421	0.111277	0.0353691	-4.82137	down
GO:0055114	oxidation-reduction process	biological_process	4	0.501213	ENSSSCG00000002696	VAT1L	vesicle amine transport 1 like [Source:NCBI gene;Acc:100520197]	0.0001	0.0001	0.0001	0.0001	2.18323	0.762404	0.000101842	-13.2614	down
GO:0055114	oxidation-reduction process	biological_process	4	0.501213	ENSSSCG00000009151	CYP2U1	cytochrome P450 2U1 [Source:NCBI gene;Acc:100518620]	0.0001	0.0001	0.0001	0.198975	3.356	0.0974742	8.21366e-05	-13.5716	down
GO:0055114	oxidation-reduction process	biological_process	4	0.501213	ENSSSCG00000009667	ENSSSCG00000009667	gulonolactone (L-) oxidase [Source:NCBI gene;Acc:396759]	0.744936	1.3737	0.0001	0.0001	0.0001	0.0001	7062.45	12.786	up
GO:0055114	oxidation-reduction process	biological_process	4	0.501213	ENSSSCG00000010497	ENTPD1	ectonucleoside triphosphate diphosphohydrolase 1 [Source:NCBI gene;Acc:397298]	0.602058	0.206012	0.673214	0.0001	0.0001	0.0001	4937.61	12.2696	up
GO:0055114	oxidation-reduction process	biological_process	4	0.501213	ENSSSCG00000033844	CYP1B1	cytochrome P450 1B1 [Source:NCBI gene;Acc:100625479]	0.0001	0.0001	0.0001	0.475525	0.231377	0.0001	0.000424327	-11.2025	down
GO:0009617	response to bacterium	biological_process	7	0.501242	ENSSSCG00000012680	GPC3	glypican 3 [Source:NCBI gene;Acc:100516171]	0.266169	0.168614	0.727655	2.50143	4.51198	5.74828	0.091088	-3.45659	down
GO:0043547	positive regulation of GTPase activity	biological_process	8	0.502325	ENSSSCG00000017136	TBCD	tubulin folding cofactor D [Source:NCBI gene;Acc:100512127]	6.26217	9.25818	3.35155	0.523547	0.080738	1.38875	9.46891	3.2432	up
GO:0043547	positive regulation of GTPase activity	biological_process	8	0.502325	ENSSSCG00000017943	ACAP1	ArfGAP with coiled-coil, ankyrin repeat and PH domains 1 [Source:NCBI gene;Acc:100623422]	0.0254677	0.0585143	0.140686	0.147913	8.07144	1.00788	0.0243483	-5.36004	down
GO:0009952	anterior/posterior pattern specification	biological_process	6	0.504779	ENSSSCG00000036744	ALX1	ALX homeobox 1 [Source:NCBI gene;Acc:100525700]	0.87109	0.10716	3.53639	2.36703	26.7818	0.583899	0.151841	-2.71937	down
GO:0036064	ciliary basal body	cellular_component	7	0.508291	ENSSSCG00000011004	TOPORS	TOP1 binding arginine/serine rich protein [Source:NCBI gene;Acc:100513812]	3.81583	1.86119	14.1686	1.17258	0.0495673	0.0001	16.237	4.02121	up
GO:0005085	guanyl-nucleotide exchange factor activity	molecular_function	7	0.508291	ENSSSCG00000012712	MCF2	MCF.2 cell line derived transforming sequence [Source:NCBI gene;Acc:100523299]	0.177679	0.0001	0.0896539	0.527307	2.95939	0.265878	0.0712666	-3.81063	down
GO:0090090	negative regulation of canonical Wnt signaling pathway	biological_process	10	0.508291	ENSSSCG00000012680	GPC3	glypican 3 [Source:NCBI gene;Acc:100516171]	0.266169	0.168614	0.727655	2.50143	4.51198	5.74828	0.091088	-3.45659	down
GO:0031175	neuron projection development	biological_process	7	0.511778	ENSSSCG00000007603	NPTX2	neuronal pentraxin 2 [Source:NCBI gene;Acc:100521613]	0.997221	0.271673	0.506399	1.42559	13.4028	1.83915	0.106512	-3.23091	down
GO:0004672	protein kinase activity	molecular_function	7	0.515207	ENSSSCG00000009354	CCNA1	cyclin A1 [Source:NCBI gene;Acc:100156017]	5.02563	31.2523	1.03746	1.24042	0.0001	1.59271	13.1706	3.71925	up
GO:0004672	protein kinase activity	molecular_function	7	0.515207	ENSSSCG00000011217	NEK10	NIMA related kinase 10 [Source:NCBI gene;Acc:100622627]	0.292413	0.0001	0.523972	0.0001	0.0001	0.0001	2721.62	11.4102	up
GO:0004672	protein kinase activity	molecular_function	7	0.515207	ENSSSCG00000013434	ENSSSCG00000013434	polo like kinase 5 [Source:NCBI gene;Acc:100523719]	0.0001	0.546859	0.285914	0.0001	0.0001	0.0001	2776.24	11.4389	up
GO:0004672	protein kinase activity	molecular_function	7	0.515207	ENSSSCG00000038694	CCND2	cyclin D2 [Source:NCBI gene;Acc:397162]	0.059382	0.071252	0.0001	0.300129	4.37393	16.4149	0.00619916	-7.33371	down
GO:0004222	metalloendopeptidase activity	molecular_function	8	0.515241	ENSSSCG00000010772	ADAM8	ADAM metallopeptidase domain 8 [Source:NCBI gene;Acc:100156146]	0.505401	3.11245	0.260696	0.05143	0.0001	0.0001	75.1219	6.23116	up
GO:0072659	protein localization to plasma membrane	biological_process	8	0.51868	ENSSSCG00000017801	TRARG1	trafficking regulator of GLUT4 (SLC2A4) 1 [Source:NCBI gene;Acc:100126201]	0.0001	0.0001	0.0001	0.0001	0.566358	0.576888	0.000262388	-11.896	down
GO:0042393	histone binding	molecular_function	5	0.51868	ENSSSCG00000032478	MLLT6	MLLT6, PHD finger domain containing [Source:NCBI gene;Acc:102158177]	0.0538826	0.252139	0.196701	0.0001	0.0001	0.0001	1675.74	10.7106	up
GO:0005882	intermediate filament	cellular_component	7	0.522094	ENSSSCG00000009648	ENSSSCG00000009648	neurofilament medium [Source:NCBI gene;Acc:100625407]	0.0001	0.306804	0.0001	0.307315	10.1144	0.157395	0.0290198	-5.10682	down
GO:0000785	chromatin	cellular_component	6	0.522094	ENSSSCG00000037592	SLF2	SMC5-SMC6 complex localization factor protein 2 [Source:NCBI gene;Acc:110256637]	2.55597	0.898804	1.89622	5.76266	31.7087	1.86554	0.13603	-2.878	down
GO:0062023	collagen-containing extracellular matrix	cellular_component	5	0.525485	ENSSSCG00000012680	GPC3	glypican 3 [Source:NCBI gene;Acc:100516171]	0.266169	0.168614	0.727655	2.50143	4.51198	5.74828	0.091088	-3.45659	down
GO:0005635	nuclear envelope	cellular_component	6	0.528851	ENSSSCG00000002495	SYNE3	spectrin repeat containing nuclear envelope family member 3 [Source:NCBI gene;Acc:100525411]	0.0770964	0.543143	0.0456516	0.0734819	18.6421	0.111277	0.0353691	-4.82137	down
GO:0006351	transcription, DNA-templated	biological_process	8	0.532194	ENSSSCG00000016435	SMARCD3	SWI/SNF related, matrix associated, actin dependent regulator of chromatin, subfamily d, member 3 [Source:NCBI gene;Acc:100521999]	0.0924582	0.591106	1.07712	0.0001	0.0001	0.0001	5868.95	12.5189	up
GO:0016323	basolateral plasma membrane	cellular_component	5	0.532194	ENSSSCG00000012147	S100G	S100 calcium binding protein G [Source:NCBI gene;Acc:397265]	0.0001	0.0001	0.0001	0.630637	0.496151	0.344622	0.000203886	-12.26	down
GO:0000977	RNA polymerase II regulatory region sequence-specific DNA binding	molecular_function	9	0.537199	ENSSSCG00000013753	IER2	immediate early response 2 [Source:NCBI gene;Acc:100525209]	9.42875	8.36553	34.7271	8.16004	238.806	26.5468	0.192025	-2.38064	down
GO:0000977	RNA polymerase II regulatory region sequence-specific DNA binding	molecular_function	9	0.537199	ENSSSCG00000036744	ALX1	ALX homeobox 1 [Source:NCBI gene;Acc:100525700]	0.87109	0.10716	3.53639	2.36703	26.7818	0.583899	0.151841	-2.71937	down
GO:0017137	Rab GTPase binding	molecular_function	9	0.542081	ENSSSCG00000009554	GRTP1	growth hormone regulated TBC protein 1 [Source:NCBI gene;Acc:100738350]	1.56168	0.456154	0.0001	0.0001	0.0001	0.0001	6726.45	12.7156	up
GO:0030496	midbody	cellular_component	4	0.545331	ENSSSCG00000006105	GEM	GTP binding protein overexpressed in skeletal muscle [Source:NCBI gene;Acc:404772]	0.0001	0.0001	0.0001	1.68855	0.39806	0.0001	0.000143767	-12.764	down
GO:0005524	ATP binding	molecular_function	5	0.552619	ENSSSCG00000003366	CHD5	chromodomain helicase DNA binding protein 5 [Source:NCBI gene;Acc:100738053]	0.0001	0.0001	0.0001	0.0001	0.321448	0.106719	0.000700497	-10.4793	down
GO:0005524	ATP binding	molecular_function	5	0.552619	ENSSSCG00000007502	SPO11	SPO11, initiator of meiotic double stranded breaks [Source:NCBI gene;Acc:100125974]	0.342905	1.73049	0.0001	2.50041	3.29305	38.3457	0.0469764	-4.41192	down
GO:0005524	ATP binding	molecular_function	5	0.552619	ENSSSCG00000011217	NEK10	NIMA related kinase 10 [Source:NCBI gene;Acc:100622627]	0.292413	0.0001	0.523972	0.0001	0.0001	0.0001	2721.62	11.4102	up
GO:0005524	ATP binding	molecular_function	5	0.552619	ENSSSCG00000011721	P2RY1	purinergic receptor P2Y1 [Source:NCBI gene;Acc:503666]	0.0001	0.0001	0.0001	0.273563	0.684135	0.289438	0.000240551	-12.0214	down
GO:0005524	ATP binding	molecular_function	5	0.552619	ENSSSCG00000013434	ENSSSCG00000013434	polo like kinase 5 [Source:NCBI gene;Acc:100523719]	0.0001	0.546859	0.285914	0.0001	0.0001	0.0001	2776.24	11.4389	up
GO:0005524	ATP binding	molecular_function	5	0.552619	ENSSSCG00000022614	DQX1	DEAQ-box RNA dependent ATPase 1 [Source:NCBI gene;Acc:100518366]	0.187878	0.0631225	0.280523	0.0001	0.0001	0.0001	1771.74	10.791	up
GO:0005524	ATP binding	molecular_function	5	0.552619	ENSSSCG00000026430	ENSSSCG00000026430	ATP-dependent RNA helicase DDX3X [Source:NCBI gene;Acc:100624590]	6.7145	8.65946	0.0001	0.0097418	0.0001	0.0001	1546.41	10.5947	up
GO:0005524	ATP binding	molecular_function	5	0.552619	ENSSSCG00000029160	ENSSSCG00000029160		1.35166	0.745452	2.12506	1.79052	23.5765	1.72104	0.155868	-2.6816	down
GO:0005524	ATP binding	molecular_function	5	0.552619	ENSSSCG00000031114	SLFN14	schlafen family member 14 [Source:NCBI gene;Acc:110256053]	0.270459	0.310693	0.135672	3.53656	1.74913	0.282731	0.12873	-2.95758	down
GO:0008289	lipid binding	molecular_function	4	0.554943	ENSSSCG00000000157	BPIFC	BPI fold containing family C [Source:NCBI gene;Acc:100519483]	0.03693	0.282434	1.05921	0.0001	0.0001	0.0001	4595.25	12.1659	up
GO:0005102	signaling receptor binding	molecular_function	5	0.560193	ENSSSCG00000000182	WNT10B	Wnt family member 10B [Source:NCBI gene;Acc:100126276]	0.125284	0.0001	0.0789623	0.0001	4.4498	3.87351	0.0245508	-5.34809	down
GO:0005102	signaling receptor binding	molecular_function	5	0.560193	ENSSSCG00000016435	SMARCD3	SWI/SNF related, matrix associated, actin dependent regulator of chromatin, subfamily d, member 3 [Source:NCBI gene;Acc:100521999]	0.0924582	0.591106	1.07712	0.0001	0.0001	0.0001	5868.95	12.5189	up
GO:0008134	transcription factor binding	molecular_function	5	0.566323	ENSSSCG00000008645	ID2	inhibitor of DNA binding 2 [Source:NCBI gene;Acc:654298]	0.509782	0.899718	0.401822	5.54856	14.879	2.34102	0.0795536	-3.65193	down
GO:0008134	transcription factor binding	molecular_function	5	0.566323	ENSSSCG00000016435	SMARCD3	SWI/SNF related, matrix associated, actin dependent regulator of chromatin, subfamily d, member 3 [Source:NCBI gene;Acc:100521999]	0.0924582	0.591106	1.07712	0.0001	0.0001	0.0001	5868.95	12.5189	up
GO:0030198	extracellular matrix organization	biological_process	6	0.570517	ENSSSCG00000014316	TGFBI	transforming growth factor beta induced [Source:NCBI gene;Acc:100519300]	0.0001	0.972712	0.540273	0.0001	0.0001	0.0001	5043.62	12.3002	up
GO:0008168	methyltransferase activity	molecular_function	6	0.570517	ENSSSCG00000013633	CARM1	coactivator associated arginine methyltransferase 1 [Source:NCBI gene;Acc:100294705]	0.129662	0.149521	0.274305	1.95834	4.53638	1.25919	0.0713817	-3.8083	down
GO:0038023	signaling receptor activity	molecular_function	4	0.573566	ENSSSCG00000025133	ITGB2	integrin subunit beta 2 [Source:NCBI gene;Acc:396943]	0.324313	0.0001	0.18649	0.0001	0.0001	0.0001	1703.01	10.7339	up
GO:0008022	protein C-terminus binding	molecular_function	5	0.573566	ENSSSCG00000000059	XRCC6	X-ray repair cross complementing 6 [Source:NCBI gene;Acc:100154200]	3.30481	1.31144	5.68838	10.2158	35.6226	2.62933	0.212608	-2.23373	down
GO:0030036	actin cytoskeleton organization	biological_process	7	0.5796	ENSSSCG00000031620	ENSSSCG00000031620	wiskott-Aldrich syndrome protein family member 1-like [Source:NCBI gene;Acc:110256054]	0.0001	0.0001	0.0001	0.0001	9.60148	0.756167	2.89638e-05	-15.0754	down
GO:0032259	methylation	biological_process	4	0.582585	ENSSSCG00000013633	CARM1	coactivator associated arginine methyltransferase 1 [Source:NCBI gene;Acc:100294705]	0.129662	0.149521	0.274305	1.95834	4.53638	1.25919	0.0713817	-3.8083	down
GO:0007268	chemical synaptic transmission	biological_process	9	0.585549	ENSSSCG00000030515	GABRA4	gamma-aminobutyric acid type A receptor alpha4 subunit [Source:NCBI gene;Acc:100622712]	0.296034	0.0001	0.529367	0.0001	0.0001	0.0001	2751.67	11.4261	up
GO:0043161	proteasome-mediated ubiquitin-dependent protein catabolic process	biological_process	11	0.585549	ENSSSCG00000011004	TOPORS	TOP1 binding arginine/serine rich protein [Source:NCBI gene;Acc:100513812]	3.81583	1.86119	14.1686	1.17258	0.0495673	0.0001	16.237	4.02121	up
GO:0008237	metallopeptidase activity	molecular_function	7	0.585549	ENSSSCG00000010772	ADAM8	ADAM metallopeptidase domain 8 [Source:NCBI gene;Acc:100156146]	0.505401	3.11245	0.260696	0.05143	0.0001	0.0001	75.1219	6.23116	up
GO:0016020	membrane	cellular_component	3	0.587473	ENSSSCG00000001091	KIAA0319	KIAA0319 ortholog [Source:NCBI gene;Acc:100738226]	0.140811	0.471973	0.375129	0.0001	0.0001	0.0001	3293.04	11.6852	up
GO:0016020	membrane	cellular_component	3	0.587473	ENSSSCG00000002495	SYNE3	spectrin repeat containing nuclear envelope family member 3 [Source:NCBI gene;Acc:100525411]	0.0770964	0.543143	0.0456516	0.0734819	18.6421	0.111277	0.0353691	-4.82137	down
GO:0016020	membrane	cellular_component	3	0.587473	ENSSSCG00000003078	CEACAM19	carcinoembryonic antigen related cell adhesion molecule 19 [Source:NCBI gene;Acc:100738302]	0.0001	0.0001	0.0001	1.07279	1.07444	0.415307	0.000117071	-13.0603	down
GO:0016020	membrane	cellular_component	3	0.587473	ENSSSCG00000003278	ENSSSCG00000003278	leukocyte immunoglobulin-like receptor subfamily B member 3-like [Source:NCBI gene;Acc:100511639]	0.617022	0.858185	0.0001	0.0001	0.0001	0.0001	4917.69	12.2638	up
GO:0016020	membrane	cellular_component	3	0.587473	ENSSSCG00000003721	CHST9	carbohydrate sulfotransferase 9 [Source:NCBI gene;Acc:100515146]	0.0001	0.0001	0.0001	0.641026	0.668244	0.336427	0.000182294	-12.4214	down
GO:0016020	membrane	cellular_component	3	0.587473	ENSSSCG00000005893	ENSSSCG00000005893		0.0001	1.15908	3.60557	0.0001	0.0001	0.0001	15882.5	13.9552	up
GO:0016020	membrane	cellular_component	3	0.587473	ENSSSCG00000006105	GEM	GTP binding protein overexpressed in skeletal muscle [Source:NCBI gene;Acc:404772]	0.0001	0.0001	0.0001	1.68855	0.39806	0.0001	0.000143767	-12.764	down
GO:0016020	membrane	cellular_component	3	0.587473	ENSSSCG00000007062	LAMP5	lysosomal associated membrane protein family member 5 [Source:NCBI gene;Acc:100154727]	0.0001	0.0001	0.0001	1.00153	2.04124	0.0001	9.85912e-05	-13.3082	down
GO:0016020	membrane	cellular_component	3	0.587473	ENSSSCG00000008227	ST3GAL5	ST3 beta-galactoside alpha-2,3-sialyltransferase 5 [Source:NCBI gene;Acc:100625751]	4.68192	2.08019	0.321763	0.341571	0.0848242	0.0896266	13.7278	3.77903	up
GO:0016020	membrane	cellular_component	3	0.587473	ENSSSCG00000008413	GPR75	G protein-coupled receptor 75 [Source:NCBI gene;Acc:100517153]	0.055662	0.28062	0.23575	0.0001	0.0001	0.0001	1906.77	10.8969	up
GO:0016020	membrane	cellular_component	3	0.587473	ENSSSCG00000008963	AREG	amphiregulin [Source:NCBI gene;Acc:397668]	1.50767	1.33789	0.233852	5.26953	75.0544	5.08909	0.0360531	-4.79373	down
GO:0016020	membrane	cellular_component	3	0.587473	ENSSSCG00000009445	PCDH8	protocadherin-8 [Source:NCBI gene;Acc:100155738]	0.686658	0.024572	0.125548	1.6813	47.6467	0.0001	0.0169635	-5.88142	down
GO:0016020	membrane	cellular_component	3	0.587473	ENSSSCG00000009667	ENSSSCG00000009667	gulonolactone (L-) oxidase [Source:NCBI gene;Acc:396759]	0.744936	1.3737	0.0001	0.0001	0.0001	0.0001	7062.45	12.786	up
GO:0016020	membrane	cellular_component	3	0.587473	ENSSSCG00000010497	ENTPD1	ectonucleoside triphosphate diphosphohydrolase 1 [Source:NCBI gene;Acc:397298]	0.602058	0.206012	0.673214	0.0001	0.0001	0.0001	4937.61	12.2696	up
GO:0016020	membrane	cellular_component	3	0.587473	ENSSSCG00000010772	ADAM8	ADAM metallopeptidase domain 8 [Source:NCBI gene;Acc:100156146]	0.505401	3.11245	0.260696	0.05143	0.0001	0.0001	75.1219	6.23116	up
GO:0016020	membrane	cellular_component	3	0.587473	ENSSSCG00000011721	P2RY1	purinergic receptor P2Y1 [Source:NCBI gene;Acc:503666]	0.0001	0.0001	0.0001	0.273563	0.684135	0.289438	0.000240551	-12.0214	down
GO:0016020	membrane	cellular_component	3	0.587473	ENSSSCG00000012680	GPC3	glypican 3 [Source:NCBI gene;Acc:100516171]	0.266169	0.168614	0.727655	2.50143	4.51198	5.74828	0.091088	-3.45659	down
GO:0016020	membrane	cellular_component	3	0.587473	ENSSSCG00000014349	TMEM173	transmembrane protein 173 [Source:NCBI gene;Acc:100217389]	0.0001	0.0001	0.0001	0.0989283	0.361351	0.927175	0.000216223	-12.1752	down
GO:0016020	membrane	cellular_component	3	0.587473	ENSSSCG00000014538	MGAT1	mannosyl (alpha-1,3-)-glycoprotein beta-1,2-N-acetylglucosaminyltransferase [Source:NCBI gene;Acc:780412]	5.41835	1.49529	0.726598	0.0942239	0.271455	0.452821	9.33444	3.22256	up
GO:0016020	membrane	cellular_component	3	0.587473	ENSSSCG00000015085	IL10RA	interleukin 10 receptor subunit alpha [Source:NCBI gene;Acc:100525654]	0.0353101	0.202208	0.143435	0.0999807	5.4185	0.470839	0.0636054	-3.97471	down
GO:0016020	membrane	cellular_component	3	0.587473	ENSSSCG00000017222	OTOP2	otopetrin 2 [Source:NCBI gene;Acc:100512069]	0.0001	0.0001	0.0001	0.0838	0.619073	0.568871	0.000235897	-12.0496	down
GO:0016020	membrane	cellular_component	3	0.587473	ENSSSCG00000017801	TRARG1	trafficking regulator of GLUT4 (SLC2A4) 1 [Source:NCBI gene;Acc:100126201]	0.0001	0.0001	0.0001	0.0001	0.566358	0.576888	0.000262388	-11.896	down
GO:0016020	membrane	cellular_component	3	0.587473	ENSSSCG00000017955	MPDU1	mannose-P-dolichol utilization defect 1 [Source:NCBI gene;Acc:733696]	7.00126	3.75527	5.41986	0.604252	0.216547	0.0001	19.7057	4.30054	up
GO:0016020	membrane	cellular_component	3	0.587473	ENSSSCG00000021051	PCDHGA10	protocadherin gamma subfamily A, 10 [Source:HGNC Symbol;Acc:HGNC:8697]	0.0001	0.0001	0.0001	0.0001	0.45299	0.7752	0.000244242	-11.9994	down
GO:0016020	membrane	cellular_component	3	0.587473	ENSSSCG00000021867	HPN	hepsin [Source:NCBI gene;Acc:100624088]	0.0001	0.0001	0.0001	0.0341275	4.08606	0.160625	7.00802e-05	-13.8006	down
GO:0016020	membrane	cellular_component	3	0.587473	ENSSSCG00000023462	GPR50	G protein-coupled receptor 50 [Source:NCBI gene;Acc:100620104]	0.243858	1.37723	0.0001	0.254515	66.5314	0.0001	0.0242743	-5.36442	down
GO:0016020	membrane	cellular_component	3	0.587473	ENSSSCG00000023662	CHST3	carbohydrate sulfotransferase 3 [Source:NCBI gene;Acc:100151968]	2.23244	0.18558	0.00978551	3.75575	30.0988	0.543094	0.0705806	-3.82458	down
GO:0016020	membrane	cellular_component	3	0.587473	ENSSSCG00000025133	ITGB2	integrin subunit beta 2 [Source:NCBI gene;Acc:396943]	0.324313	0.0001	0.18649	0.0001	0.0001	0.0001	1703.01	10.7339	up
GO:0016020	membrane	cellular_component	3	0.587473	ENSSSCG00000029545	GPRC5D	G protein-coupled receptor class C group 5 member D [Source:NCBI gene;Acc:100739328]	0.0001	0.0001	0.0001	0.251325	1.08081	0.106548	0.000208524	-12.2275	down
GO:0016020	membrane	cellular_component	3	0.587473	ENSSSCG00000030515	GABRA4	gamma-aminobutyric acid type A receptor alpha4 subunit [Source:NCBI gene;Acc:100622712]	0.296034	0.0001	0.529367	0.0001	0.0001	0.0001	2751.67	11.4261	up
GO:0016020	membrane	cellular_component	3	0.587473	ENSSSCG00000031329	ST8SIA1	ST8 alpha-N-acetyl-neuraminide alpha-2,8-sialyltransferase 1 [Source:NCBI gene;Acc:100625270]	0.376171	1.31239	0.0001	0.0001	0.0001	0.0001	5628.86	12.4586	up
GO:0016020	membrane	cellular_component	3	0.587473	ENSSSCG00000031954	SLC39A10	solute carrier family 39 member 10 [Source:NCBI gene;Acc:110257100]	4.70136	2.25325	6.40929	15.1215	24.5059	17.2046	0.235147	-2.08836	down
GO:0016020	membrane	cellular_component	3	0.587473	ENSSSCG00000032795	IL18R1	interleukin 18 receptor 1 [Source:NCBI gene;Acc:397179]	0.0001	0.0001	0.0001	0.0001	0.636694	0.140668	0.000385871	-11.3396	down
GO:0016020	membrane	cellular_component	3	0.587473	ENSSSCG00000033037	ENSSSCG00000033037	solute carrier family 25 member 37 [Source:NCBI gene;Acc:100153622]	1.14965	0.299467	0.0001	0.0001	0.0001	0.0001	4830.72	12.238	up
GO:0016020	membrane	cellular_component	3	0.587473	ENSSSCG00000034044	RASD1	ras related dexamethasone induced 1 [Source:NCBI gene;Acc:100512496]	0.077247	0.32605	0.534919	0.240365	18.4373	0.19587	0.0497108	-4.3303	down
GO:0016020	membrane	cellular_component	3	0.587473	ENSSSCG00000035061	WBP1	WW domain binding protein 1 [Source:NCBI gene;Acc:100626252]	0.567268	1.00363	0.16767	0.0001	0.0001	0.0001	5795.22	12.5006	up
GO:0016020	membrane	cellular_component	3	0.587473	ENSSSCG00000035621	GABRB1	gamma-aminobutyric acid type A receptor beta1 subunit [Source:NCBI gene;Acc:100623822]	0.01529	0.0001	0.0001	0.041516	1.15882	0.55306	0.00883429	-6.82267	down
GO:0016020	membrane	cellular_component	3	0.587473	ENSSSCG00000036199	ENSSSCG00000036199		2.61783	0.0001	1.2843	0.0001	0.0001	0.0001	13007.4	13.667	up
GO:0016020	membrane	cellular_component	3	0.587473	ENSSSCG00000036274	ENSSSCG00000036274	UDP glucuronosyltransferase 1 family, polypeptide A6 [Source:NCBI gene;Acc:100152603]	0.578072	0.111755	0.0001	0.240133	9.75538	2.52353	0.0551102	-4.18154	down
GO:0016020	membrane	cellular_component	3	0.587473	ENSSSCG00000036831	EFNA4	ephrin A4 [Source:NCBI gene;Acc:100154710]	0.0001	0.0001	0.0001	0.512186	0.0001	1.30954	0.00016467	-12.5681	down
GO:0016020	membrane	cellular_component	3	0.587473	ENSSSCG00000038398	CD226	CD226 molecule [Source:NCBI gene;Acc:100517508]	0.0001	0.0001	0.0001	0.0001	0.291943	0.313149	0.00049571	-10.9782	down
GO:0016020	membrane	cellular_component	3	0.587473	ENSSSCG00000038694	CCND2	cyclin D2 [Source:NCBI gene;Acc:397162]	0.059382	0.071252	0.0001	0.300129	4.37393	16.4149	0.00619916	-7.33371	down
GO:0016020	membrane	cellular_component	3	0.587473	ENSSSCG00000040166	FLRT2	fibronectin leucine rich transmembrane protein 2 [Source:NCBI gene;Acc:100151812]	0.0001	0.0001	0.0001	0.206776	0.817723	1.60562	0.000114063	-13.0979	down
GO:0016607	nuclear speck	cellular_component	8	0.59023	ENSSSCG00000003366	CHD5	chromodomain helicase DNA binding protein 5 [Source:NCBI gene;Acc:100738053]	0.0001	0.0001	0.0001	0.0001	0.321448	0.106719	0.000700497	-10.4793	down
GO:0016607	nuclear speck	cellular_component	8	0.59023	ENSSSCG00000011004	TOPORS	TOP1 binding arginine/serine rich protein [Source:NCBI gene;Acc:100513812]	3.81583	1.86119	14.1686	1.17258	0.0495673	0.0001	16.237	4.02121	up
GO:0050821	protein stabilization	biological_process	6	0.591415	ENSSSCG00000000182	WNT10B	Wnt family member 10B [Source:NCBI gene;Acc:100126276]	0.125284	0.0001	0.0789623	0.0001	4.4498	3.87351	0.0245508	-5.34809	down
GO:0043565	sequence-specific DNA binding	molecular_function	7	0.592355	ENSSSCG00000015584	PROX1	prospero homeobox 1 [Source:NCBI gene;Acc:100169702]	0.546192	5.56469	0.854942	0.0001	0.0001	0.110869	62.7161	5.97076	up
GO:0043565	sequence-specific DNA binding	molecular_function	7	0.592355	ENSSSCG00000025253	ENSSSCG00000025253	lysine-specific demethylase 6A-like [Source:NCBI gene;Acc:110255320]	1.20038	2.2913	0.0001	0.0001	0.0001	0.0001	11639.3	13.5067	up
GO:0043565	sequence-specific DNA binding	molecular_function	7	0.592355	ENSSSCG00000036744	ALX1	ALX homeobox 1 [Source:NCBI gene;Acc:100525700]	0.87109	0.10716	3.53639	2.36703	26.7818	0.583899	0.151841	-2.71937	down
GO:0043565	sequence-specific DNA binding	molecular_function	7	0.592355	ENSSSCG00000038838	DLX5	distal-less homeobox 5 [Source:NCBI gene;Acc:100286863]	0.825888	2.09254	0.0001	1.23652	9.40423	21.9332	0.089597	-3.48041	down
GO:0051607	defense response to virus	biological_process	5	0.602901	ENSSSCG00000014349	TMEM173	transmembrane protein 173 [Source:NCBI gene;Acc:100217389]	0.0001	0.0001	0.0001	0.0989283	0.361351	0.927175	0.000216223	-12.1752	down
GO:0045892	negative regulation of transcription, DNA-templated	biological_process	9	0.608016	ENSSSCG00000000059	XRCC6	X-ray repair cross complementing 6 [Source:NCBI gene;Acc:100154200]	3.30481	1.31144	5.68838	10.2158	35.6226	2.62933	0.212608	-2.23373	down
GO:0045892	negative regulation of transcription, DNA-templated	biological_process	9	0.608016	ENSSSCG00000008645	ID2	inhibitor of DNA binding 2 [Source:NCBI gene;Acc:654298]	0.509782	0.899718	0.401822	5.54856	14.879	2.34102	0.0795536	-3.65193	down
GO:0045892	negative regulation of transcription, DNA-templated	biological_process	9	0.608016	ENSSSCG00000015584	PROX1	prospero homeobox 1 [Source:NCBI gene;Acc:100169702]	0.546192	5.56469	0.854942	0.0001	0.0001	0.110869	62.7161	5.97076	up
GO:0045087	innate immune response	biological_process	5	0.608523	ENSSSCG00000014349	TMEM173	transmembrane protein 173 [Source:NCBI gene;Acc:100217389]	0.0001	0.0001	0.0001	0.0989283	0.361351	0.927175	0.000216223	-12.1752	down
GO:0006468	protein phosphorylation	biological_process	9	0.611165	ENSSSCG00000009354	CCNA1	cyclin A1 [Source:NCBI gene;Acc:100156017]	5.02563	31.2523	1.03746	1.24042	0.0001	1.59271	13.1706	3.71925	up
GO:0006468	protein phosphorylation	biological_process	9	0.611165	ENSSSCG00000011217	NEK10	NIMA related kinase 10 [Source:NCBI gene;Acc:100622627]	0.292413	0.0001	0.523972	0.0001	0.0001	0.0001	2721.62	11.4102	up
GO:0006468	protein phosphorylation	biological_process	9	0.611165	ENSSSCG00000013434	ENSSSCG00000013434	polo like kinase 5 [Source:NCBI gene;Acc:100523719]	0.0001	0.546859	0.285914	0.0001	0.0001	0.0001	2776.24	11.4389	up
GO:0006468	protein phosphorylation	biological_process	9	0.611165	ENSSSCG00000038694	CCND2	cyclin D2 [Source:NCBI gene;Acc:397162]	0.059382	0.071252	0.0001	0.300129	4.37393	16.4149	0.00619916	-7.33371	down
GO:0007420	brain development	biological_process	6	0.614066	ENSSSCG00000015584	PROX1	prospero homeobox 1 [Source:NCBI gene;Acc:100169702]	0.546192	5.56469	0.854942	0.0001	0.0001	0.110869	62.7161	5.97076	up
GO:0001934	positive regulation of protein phosphorylation	biological_process	10	0.616808	ENSSSCG00000012871	FGF19	fibroblast growth factor 19 [Source:NCBI gene;Acc:100518950]	0.0001	0.0001	0.0001	2.03735	0.0001	0.776	0.000106631	-13.1951	down
GO:0015630	microtubule cytoskeleton	cellular_component	7	0.624919	ENSSSCG00000009354	CCNA1	cyclin A1 [Source:NCBI gene;Acc:100156017]	5.02563	31.2523	1.03746	1.24042	0.0001	1.59271	13.1706	3.71925	up
GO:0042127	regulation of cell population proliferation	biological_process	6	0.630232	ENSSSCG00000011004	TOPORS	TOP1 binding arginine/serine rich protein [Source:NCBI gene;Acc:100513812]	3.81583	1.86119	14.1686	1.17258	0.0495673	0.0001	16.237	4.02121	up
GO:0008233	peptidase activity	molecular_function	5	0.636879	ENSSSCG00000021867	HPN	hepsin [Source:NCBI gene;Acc:100624088]	0.0001	0.0001	0.0001	0.0341275	4.08606	0.160625	7.00802e-05	-13.8006	down
GO:0008233	peptidase activity	molecular_function	5	0.636879	ENSSSCG00000030539	ENSSSCG00000030539	kallikrein related peptidase 15 [Source:NCBI gene;Acc:100620705]	0.0001	0.0001	0.0001	0.122404	0.578116	3.7259	6.77749e-05	-13.8489	down
GO:0005769	early endosome	cellular_component	8	0.643189	ENSSSCG00000001091	KIAA0319	KIAA0319 ortholog [Source:NCBI gene;Acc:100738226]	0.140811	0.471973	0.375129	0.0001	0.0001	0.0001	3293.04	11.6852	up
GO:0003714	transcription corepressor activity	molecular_function	5	0.645726	ENSSSCG00000004155	OLIG3	oligodendrocyte transcription factor 3 [Source:NCBI gene;Acc:100153431]	0.0001	0.0001	0.0001	0.153644	2.47434	2.66332	5.66967e-05	-14.1064	down
GO:0005789	endoplasmic reticulum membrane	cellular_component	5	0.647442	ENSSSCG00000014349	TMEM173	transmembrane protein 173 [Source:NCBI gene;Acc:100217389]	0.0001	0.0001	0.0001	0.0989283	0.361351	0.927175	0.000216223	-12.1752	down
GO:0005789	endoplasmic reticulum membrane	cellular_component	5	0.647442	ENSSSCG00000021867	HPN	hepsin [Source:NCBI gene;Acc:100624088]	0.0001	0.0001	0.0001	0.0341275	4.08606	0.160625	7.00802e-05	-13.8006	down
GO:0005911	cell-cell junction	cellular_component	4	0.648245	ENSSSCG00000040166	FLRT2	fibronectin leucine rich transmembrane protein 2 [Source:NCBI gene;Acc:100151812]	0.0001	0.0001	0.0001	0.206776	0.817723	1.60562	0.000114063	-13.0979	down
GO:0016021	integral component of membrane	cellular_component	5	0.655163	ENSSSCG00000001091	KIAA0319	KIAA0319 ortholog [Source:NCBI gene;Acc:100738226]	0.140811	0.471973	0.375129	0.0001	0.0001	0.0001	3293.04	11.6852	up
GO:0016021	integral component of membrane	cellular_component	5	0.655163	ENSSSCG00000002495	SYNE3	spectrin repeat containing nuclear envelope family member 3 [Source:NCBI gene;Acc:100525411]	0.0770964	0.543143	0.0456516	0.0734819	18.6421	0.111277	0.0353691	-4.82137	down
GO:0016021	integral component of membrane	cellular_component	5	0.655163	ENSSSCG00000003078	CEACAM19	carcinoembryonic antigen related cell adhesion molecule 19 [Source:NCBI gene;Acc:100738302]	0.0001	0.0001	0.0001	1.07279	1.07444	0.415307	0.000117071	-13.0603	down
GO:0016021	integral component of membrane	cellular_component	5	0.655163	ENSSSCG00000003278	ENSSSCG00000003278	leukocyte immunoglobulin-like receptor subfamily B member 3-like [Source:NCBI gene;Acc:100511639]	0.617022	0.858185	0.0001	0.0001	0.0001	0.0001	4917.69	12.2638	up
GO:0016021	integral component of membrane	cellular_component	5	0.655163	ENSSSCG00000003721	CHST9	carbohydrate sulfotransferase 9 [Source:NCBI gene;Acc:100515146]	0.0001	0.0001	0.0001	0.641026	0.668244	0.336427	0.000182294	-12.4214	down
GO:0016021	integral component of membrane	cellular_component	5	0.655163	ENSSSCG00000005893	ENSSSCG00000005893		0.0001	1.15908	3.60557	0.0001	0.0001	0.0001	15882.5	13.9552	up
GO:0016021	integral component of membrane	cellular_component	5	0.655163	ENSSSCG00000007062	LAMP5	lysosomal associated membrane protein family member 5 [Source:NCBI gene;Acc:100154727]	0.0001	0.0001	0.0001	1.00153	2.04124	0.0001	9.85912e-05	-13.3082	down
GO:0016021	integral component of membrane	cellular_component	5	0.655163	ENSSSCG00000008227	ST3GAL5	ST3 beta-galactoside alpha-2,3-sialyltransferase 5 [Source:NCBI gene;Acc:100625751]	4.68192	2.08019	0.321763	0.341571	0.0848242	0.0896266	13.7278	3.77903	up
GO:0016021	integral component of membrane	cellular_component	5	0.655163	ENSSSCG00000008413	GPR75	G protein-coupled receptor 75 [Source:NCBI gene;Acc:100517153]	0.055662	0.28062	0.23575	0.0001	0.0001	0.0001	1906.77	10.8969	up
GO:0016021	integral component of membrane	cellular_component	5	0.655163	ENSSSCG00000008963	AREG	amphiregulin [Source:NCBI gene;Acc:397668]	1.50767	1.33789	0.233852	5.26953	75.0544	5.08909	0.0360531	-4.79373	down
GO:0016021	integral component of membrane	cellular_component	5	0.655163	ENSSSCG00000009445	PCDH8	protocadherin-8 [Source:NCBI gene;Acc:100155738]	0.686658	0.024572	0.125548	1.6813	47.6467	0.0001	0.0169635	-5.88142	down
GO:0016021	integral component of membrane	cellular_component	5	0.655163	ENSSSCG00000009667	ENSSSCG00000009667	gulonolactone (L-) oxidase [Source:NCBI gene;Acc:396759]	0.744936	1.3737	0.0001	0.0001	0.0001	0.0001	7062.45	12.786	up
GO:0016021	integral component of membrane	cellular_component	5	0.655163	ENSSSCG00000010497	ENTPD1	ectonucleoside triphosphate diphosphohydrolase 1 [Source:NCBI gene;Acc:397298]	0.602058	0.206012	0.673214	0.0001	0.0001	0.0001	4937.61	12.2696	up
GO:0016021	integral component of membrane	cellular_component	5	0.655163	ENSSSCG00000010772	ADAM8	ADAM metallopeptidase domain 8 [Source:NCBI gene;Acc:100156146]	0.505401	3.11245	0.260696	0.05143	0.0001	0.0001	75.1219	6.23116	up
GO:0016021	integral component of membrane	cellular_component	5	0.655163	ENSSSCG00000011721	P2RY1	purinergic receptor P2Y1 [Source:NCBI gene;Acc:503666]	0.0001	0.0001	0.0001	0.273563	0.684135	0.289438	0.000240551	-12.0214	down
GO:0016021	integral component of membrane	cellular_component	5	0.655163	ENSSSCG00000014349	TMEM173	transmembrane protein 173 [Source:NCBI gene;Acc:100217389]	0.0001	0.0001	0.0001	0.0989283	0.361351	0.927175	0.000216223	-12.1752	down
GO:0016021	integral component of membrane	cellular_component	5	0.655163	ENSSSCG00000014538	MGAT1	mannosyl (alpha-1,3-)-glycoprotein beta-1,2-N-acetylglucosaminyltransferase [Source:NCBI gene;Acc:780412]	5.41835	1.49529	0.726598	0.0942239	0.271455	0.452821	9.33444	3.22256	up
GO:0016021	integral component of membrane	cellular_component	5	0.655163	ENSSSCG00000015085	IL10RA	interleukin 10 receptor subunit alpha [Source:NCBI gene;Acc:100525654]	0.0353101	0.202208	0.143435	0.0999807	5.4185	0.470839	0.0636054	-3.97471	down
GO:0016021	integral component of membrane	cellular_component	5	0.655163	ENSSSCG00000017222	OTOP2	otopetrin 2 [Source:NCBI gene;Acc:100512069]	0.0001	0.0001	0.0001	0.0838	0.619073	0.568871	0.000235897	-12.0496	down
GO:0016021	integral component of membrane	cellular_component	5	0.655163	ENSSSCG00000017801	TRARG1	trafficking regulator of GLUT4 (SLC2A4) 1 [Source:NCBI gene;Acc:100126201]	0.0001	0.0001	0.0001	0.0001	0.566358	0.576888	0.000262388	-11.896	down
GO:0016021	integral component of membrane	cellular_component	5	0.655163	ENSSSCG00000017955	MPDU1	mannose-P-dolichol utilization defect 1 [Source:NCBI gene;Acc:733696]	7.00126	3.75527	5.41986	0.604252	0.216547	0.0001	19.7057	4.30054	up
GO:0016021	integral component of membrane	cellular_component	5	0.655163	ENSSSCG00000021051	PCDHGA10	protocadherin gamma subfamily A, 10 [Source:HGNC Symbol;Acc:HGNC:8697]	0.0001	0.0001	0.0001	0.0001	0.45299	0.7752	0.000244242	-11.9994	down
GO:0016021	integral component of membrane	cellular_component	5	0.655163	ENSSSCG00000021867	HPN	hepsin [Source:NCBI gene;Acc:100624088]	0.0001	0.0001	0.0001	0.0341275	4.08606	0.160625	7.00802e-05	-13.8006	down
GO:0016021	integral component of membrane	cellular_component	5	0.655163	ENSSSCG00000023462	GPR50	G protein-coupled receptor 50 [Source:NCBI gene;Acc:100620104]	0.243858	1.37723	0.0001	0.254515	66.5314	0.0001	0.0242743	-5.36442	down
GO:0016021	integral component of membrane	cellular_component	5	0.655163	ENSSSCG00000023662	CHST3	carbohydrate sulfotransferase 3 [Source:NCBI gene;Acc:100151968]	2.23244	0.18558	0.00978551	3.75575	30.0988	0.543094	0.0705806	-3.82458	down
GO:0016021	integral component of membrane	cellular_component	5	0.655163	ENSSSCG00000025133	ITGB2	integrin subunit beta 2 [Source:NCBI gene;Acc:396943]	0.324313	0.0001	0.18649	0.0001	0.0001	0.0001	1703.01	10.7339	up
GO:0016021	integral component of membrane	cellular_component	5	0.655163	ENSSSCG00000029545	GPRC5D	G protein-coupled receptor class C group 5 member D [Source:NCBI gene;Acc:100739328]	0.0001	0.0001	0.0001	0.251325	1.08081	0.106548	0.000208524	-12.2275	down
GO:0016021	integral component of membrane	cellular_component	5	0.655163	ENSSSCG00000030515	GABRA4	gamma-aminobutyric acid type A receptor alpha4 subunit [Source:NCBI gene;Acc:100622712]	0.296034	0.0001	0.529367	0.0001	0.0001	0.0001	2751.67	11.4261	up
GO:0016021	integral component of membrane	cellular_component	5	0.655163	ENSSSCG00000031329	ST8SIA1	ST8 alpha-N-acetyl-neuraminide alpha-2,8-sialyltransferase 1 [Source:NCBI gene;Acc:100625270]	0.376171	1.31239	0.0001	0.0001	0.0001	0.0001	5628.86	12.4586	up
GO:0016021	integral component of membrane	cellular_component	5	0.655163	ENSSSCG00000031954	SLC39A10	solute carrier family 39 member 10 [Source:NCBI gene;Acc:110257100]	4.70136	2.25325	6.40929	15.1215	24.5059	17.2046	0.235147	-2.08836	down
GO:0016021	integral component of membrane	cellular_component	5	0.655163	ENSSSCG00000032795	IL18R1	interleukin 18 receptor 1 [Source:NCBI gene;Acc:397179]	0.0001	0.0001	0.0001	0.0001	0.636694	0.140668	0.000385871	-11.3396	down
GO:0016021	integral component of membrane	cellular_component	5	0.655163	ENSSSCG00000033037	ENSSSCG00000033037	solute carrier family 25 member 37 [Source:NCBI gene;Acc:100153622]	1.14965	0.299467	0.0001	0.0001	0.0001	0.0001	4830.72	12.238	up
GO:0016021	integral component of membrane	cellular_component	5	0.655163	ENSSSCG00000035061	WBP1	WW domain binding protein 1 [Source:NCBI gene;Acc:100626252]	0.567268	1.00363	0.16767	0.0001	0.0001	0.0001	5795.22	12.5006	up
GO:0016021	integral component of membrane	cellular_component	5	0.655163	ENSSSCG00000035621	GABRB1	gamma-aminobutyric acid type A receptor beta1 subunit [Source:NCBI gene;Acc:100623822]	0.01529	0.0001	0.0001	0.041516	1.15882	0.55306	0.00883429	-6.82267	down
GO:0016021	integral component of membrane	cellular_component	5	0.655163	ENSSSCG00000036199	ENSSSCG00000036199		2.61783	0.0001	1.2843	0.0001	0.0001	0.0001	13007.4	13.667	up
GO:0016021	integral component of membrane	cellular_component	5	0.655163	ENSSSCG00000036274	ENSSSCG00000036274	UDP glucuronosyltransferase 1 family, polypeptide A6 [Source:NCBI gene;Acc:100152603]	0.578072	0.111755	0.0001	0.240133	9.75538	2.52353	0.0551102	-4.18154	down
GO:0016021	integral component of membrane	cellular_component	5	0.655163	ENSSSCG00000038398	CD226	CD226 molecule [Source:NCBI gene;Acc:100517508]	0.0001	0.0001	0.0001	0.0001	0.291943	0.313149	0.00049571	-10.9782	down
GO:0016021	integral component of membrane	cellular_component	5	0.655163	ENSSSCG00000040166	FLRT2	fibronectin leucine rich transmembrane protein 2 [Source:NCBI gene;Acc:100151812]	0.0001	0.0001	0.0001	0.206776	0.817723	1.60562	0.000114063	-13.0979	down
GO:0006954	inflammatory response	biological_process	6	0.658144	ENSSSCG00000010772	ADAM8	ADAM metallopeptidase domain 8 [Source:NCBI gene;Acc:100156146]	0.505401	3.11245	0.260696	0.05143	0.0001	0.0001	75.1219	6.23116	up
GO:0060271	cilium assembly	biological_process	7	0.660575	ENSSSCG00000004540	ONECUT2	one cut homeobox 2 [Source:NCBI gene;Acc:106507181]	39.6802	2.60929	15.1987	71.0471	419.423	8.15046	0.115294	-3.11661	down
GO:0051260	protein homooligomerization	biological_process	8	0.67013	ENSSSCG00000009444	OLFM4	olfactomedin 4 [Source:NCBI gene;Acc:100737320]	0.0001	0.0001	0.0001	0.601726	0.0001	1.01896	0.000185096	-12.3994	down
GO:0016477	cell migration	biological_process	6	0.674806	ENSSSCG00000025133	ITGB2	integrin subunit beta 2 [Source:NCBI gene;Acc:396943]	0.324313	0.0001	0.18649	0.0001	0.0001	0.0001	1703.01	10.7339	up
GO:0022857	transmembrane transporter activity	molecular_function	4	0.674806	ENSSSCG00000033037	ENSSSCG00000033037	solute carrier family 25 member 37 [Source:NCBI gene;Acc:100153622]	1.14965	0.299467	0.0001	0.0001	0.0001	0.0001	4830.72	12.238	up
GO:0016324	apical plasma membrane	cellular_component	5	0.688445	ENSSSCG00000012147	S100G	S100 calcium binding protein G [Source:NCBI gene;Acc:397265]	0.0001	0.0001	0.0001	0.630637	0.496151	0.344622	0.000203886	-12.26	down
GO:0043025	neuronal cell body	cellular_component	5	0.688445	ENSSSCG00000007603	NPTX2	neuronal pentraxin 2 [Source:NCBI gene;Acc:100521613]	0.997221	0.271673	0.506399	1.42559	13.4028	1.83915	0.106512	-3.23091	down
GO:0003723	RNA binding	molecular_function	6	0.689029	ENSSSCG00000022614	DQX1	DEAQ-box RNA dependent ATPase 1 [Source:NCBI gene;Acc:100518366]	0.187878	0.0631225	0.280523	0.0001	0.0001	0.0001	1771.74	10.791	up
GO:0003723	RNA binding	molecular_function	6	0.689029	ENSSSCG00000034141	ENSSSCG00000034141	RNA-binding motif protein, X chromosome-like [Source:NCBI gene;Acc:110257929]	13.5434	20.2677	0.0001	0.0001	0.0001	0.0001	112704	16.7822	up
GO:0003723	RNA binding	molecular_function	6	0.689029	ENSSSCG00000036199	ENSSSCG00000036199		2.61783	0.0001	1.2843	0.0001	0.0001	0.0001	13007.4	13.667	up
GO:0003723	RNA binding	molecular_function	6	0.689029	ENSSSCG00000037509	EIF1AY	eukaryotic translation initiation factor 1A, Y-linked [Source:NCBI gene;Acc:100625415]	13.959	7.26326	0.0001	0.0001	0.0001	0.0001	70741.3	16.1103	up
GO:0061630	ubiquitin protein ligase activity	molecular_function	7	0.690662	ENSSSCG00000011004	TOPORS	TOP1 binding arginine/serine rich protein [Source:NCBI gene;Acc:100513812]	3.81583	1.86119	14.1686	1.17258	0.0495673	0.0001	16.237	4.02121	up
GO:0005198	structural molecule activity	molecular_function	3	0.690662	ENSSSCG00000009648	ENSSSCG00000009648	neurofilament medium [Source:NCBI gene;Acc:100625407]	0.0001	0.306804	0.0001	0.307315	10.1144	0.157395	0.0290198	-5.10682	down
GO:0015629	actin cytoskeleton	cellular_component	7	0.692864	ENSSSCG00000004540	ONECUT2	one cut homeobox 2 [Source:NCBI gene;Acc:106507181]	39.6802	2.60929	15.1987	71.0471	419.423	8.15046	0.115294	-3.11661	down
GO:0006508	proteolysis	biological_process	7	0.696691	ENSSSCG00000010772	ADAM8	ADAM metallopeptidase domain 8 [Source:NCBI gene;Acc:100156146]	0.505401	3.11245	0.260696	0.05143	0.0001	0.0001	75.1219	6.23116	up
GO:0006508	proteolysis	biological_process	7	0.696691	ENSSSCG00000021867	HPN	hepsin [Source:NCBI gene;Acc:100624088]	0.0001	0.0001	0.0001	0.0341275	4.08606	0.160625	7.00802e-05	-13.8006	down
GO:0006508	proteolysis	biological_process	7	0.696691	ENSSSCG00000030539	ENSSSCG00000030539	kallikrein related peptidase 15 [Source:NCBI gene;Acc:100620705]	0.0001	0.0001	0.0001	0.122404	0.578116	3.7259	6.77749e-05	-13.8489	down
GO:0007507	heart development	biological_process	6	0.720109	ENSSSCG00000008645	ID2	inhibitor of DNA binding 2 [Source:NCBI gene;Acc:654298]	0.509782	0.899718	0.401822	5.54856	14.879	2.34102	0.0795536	-3.65193	down
GO:0001227	DNA-binding transcription repressor activity, RNA polymerase II-specific	molecular_function	6	0.720109	ENSSSCG00000015584	PROX1	prospero homeobox 1 [Source:NCBI gene;Acc:100169702]	0.546192	5.56469	0.854942	0.0001	0.0001	0.110869	62.7161	5.97076	up
GO:0005515	protein binding	molecular_function	4	0.729377	ENSSSCG00000001939	TTC6	tetratricopeptide repeat domain 6 [Source:HGNC Symbol;Acc:HGNC:19739]	0.740747	0.0001	2.28653	0.0001	0.0001	0.0001	10091.3	13.3008	up
GO:0005515	protein binding	molecular_function	4	0.729377	ENSSSCG00000003218	MYBPC2	myosin binding protein C, fast type [Source:NCBI gene;Acc:100511817]	0.0001	0.0001	0.0001	0.306164	1.14244	0.0001	0.000207081	-12.2375	down
GO:0005515	protein binding	molecular_function	4	0.729377	ENSSSCG00000008712	PPP2R2C	protein phosphatase 2 regulatory subunit Bgamma [Source:NCBI gene;Acc:100737053]	0.255375	0.734767	0.0001	0.0001	0.0001	0.0001	3300.81	11.6886	up
GO:0005515	protein binding	molecular_function	4	0.729377	ENSSSCG00000009877	IQCD	IQ motif containing D [Source:NCBI gene;Acc:100525308]	0.922058	0.935375	0.0001	0.0001	0.0001	0.0001	6191.78	12.5961	up
GO:0005515	protein binding	molecular_function	4	0.729377	ENSSSCG00000012712	MCF2	MCF.2 cell line derived transforming sequence [Source:NCBI gene;Acc:100523299]	0.177679	0.0001	0.0896539	0.527307	2.95939	0.265878	0.0712666	-3.81063	down
GO:0005515	protein binding	molecular_function	4	0.729377	ENSSSCG00000013434	ENSSSCG00000013434	polo like kinase 5 [Source:NCBI gene;Acc:100523719]	0.0001	0.546859	0.285914	0.0001	0.0001	0.0001	2776.24	11.4389	up
GO:0005515	protein binding	molecular_function	4	0.729377	ENSSSCG00000014316	TGFBI	transforming growth factor beta induced [Source:NCBI gene;Acc:100519300]	0.0001	0.972712	0.540273	0.0001	0.0001	0.0001	5043.62	12.3002	up
GO:0005515	protein binding	molecular_function	4	0.729377	ENSSSCG00000015085	IL10RA	interleukin 10 receptor subunit alpha [Source:NCBI gene;Acc:100525654]	0.0353101	0.202208	0.143435	0.0999807	5.4185	0.470839	0.0636054	-3.97471	down
GO:0005515	protein binding	molecular_function	4	0.729377	ENSSSCG00000016435	SMARCD3	SWI/SNF related, matrix associated, actin dependent regulator of chromatin, subfamily d, member 3 [Source:NCBI gene;Acc:100521999]	0.0924582	0.591106	1.07712	0.0001	0.0001	0.0001	5868.95	12.5189	up
GO:0005515	protein binding	molecular_function	4	0.729377	ENSSSCG00000016861	C6	complement C6 [Source:NCBI gene;Acc:100037952]	0.01392	0.013326	0.0001	1.84028	0.0001	1.23216	0.0089001	-6.81196	down
GO:0005515	protein binding	molecular_function	4	0.729377	ENSSSCG00000017943	ACAP1	ArfGAP with coiled-coil, ankyrin repeat and PH domains 1 [Source:NCBI gene;Acc:100623422]	0.0254677	0.0585143	0.140686	0.147913	8.07144	1.00788	0.0243483	-5.36004	down
GO:0005515	protein binding	molecular_function	4	0.729377	ENSSSCG00000021473	ENSSSCG00000021473		0.507327	2.62863	4.83092	0.37186	0.144054	0.183818	11.3856	3.50914	up
GO:0005515	protein binding	molecular_function	4	0.729377	ENSSSCG00000025253	ENSSSCG00000025253	lysine-specific demethylase 6A-like [Source:NCBI gene;Acc:110255320]	1.20038	2.2913	0.0001	0.0001	0.0001	0.0001	11639.3	13.5067	up
GO:0005515	protein binding	molecular_function	4	0.729377	ENSSSCG00000026417	EPS8L1	EPS8 like 1 [Source:NCBI gene;Acc:100627336]	0.494334	1.20072	0.0001	0.0001	0.0001	0.0001	5650.51	12.4642	up
GO:0005515	protein binding	molecular_function	4	0.729377	ENSSSCG00000030325	C1QTNF6	C1q and TNF related 6 [Source:NCBI gene;Acc:100217379]	0.0001	0.0001	0.0001	0.400307	0.0001	1.07387	0.00020349	-12.2628	down
GO:0005515	protein binding	molecular_function	4	0.729377	ENSSSCG00000032661	ENSSSCG00000032661	oral-facial-digital syndrome 1 protein-like [Source:NCBI gene;Acc:110255257]	3.67657	1.48063	0.0001	0.0001	0.0001	0.0001	17191	14.0694	up
GO:0005515	protein binding	molecular_function	4	0.729377	ENSSSCG00000032795	IL18R1	interleukin 18 receptor 1 [Source:NCBI gene;Acc:397179]	0.0001	0.0001	0.0001	0.0001	0.636694	0.140668	0.000385871	-11.3396	down
GO:0005515	protein binding	molecular_function	4	0.729377	ENSSSCG00000040166	FLRT2	fibronectin leucine rich transmembrane protein 2 [Source:NCBI gene;Acc:100151812]	0.0001	0.0001	0.0001	0.206776	0.817723	1.60562	0.000114063	-13.0979	down
GO:0005515	protein binding	molecular_function	4	0.729377	ENSSSCG00000040642	LASP1	LIM and SH3 protein 1 [Source:NCBI gene;Acc:110256017]	3.46501	2.06302	3.00731	24.5013	4.97407	32.0212	0.138794	-2.84898	down
GO:0000287	magnesium ion binding	molecular_function	7	0.729937	ENSSSCG00000006105	GEM	GTP binding protein overexpressed in skeletal muscle [Source:NCBI gene;Acc:404772]	0.0001	0.0001	0.0001	1.68855	0.39806	0.0001	0.000143767	-12.764	down
GO:0003700	DNA-binding transcription factor activity	molecular_function	4	0.734529	ENSSSCG00000003740	ZSCAN30	zinc finger and SCAN domain containing 30 [Source:NCBI gene;Acc:100519372]	0.319133	1.50053	0.0001	0.0001	0.0001	0.0001	6065.88	12.5665	up
GO:0003700	DNA-binding transcription factor activity	molecular_function	4	0.734529	ENSSSCG00000004540	ONECUT2	one cut homeobox 2 [Source:NCBI gene;Acc:106507181]	39.6802	2.60929	15.1987	71.0471	419.423	8.15046	0.115294	-3.11661	down
GO:0003700	DNA-binding transcription factor activity	molecular_function	4	0.734529	ENSSSCG00000008645	ID2	inhibitor of DNA binding 2 [Source:NCBI gene;Acc:654298]	0.509782	0.899718	0.401822	5.54856	14.879	2.34102	0.0795536	-3.65193	down
GO:0003700	DNA-binding transcription factor activity	molecular_function	4	0.734529	ENSSSCG00000036744	ALX1	ALX homeobox 1 [Source:NCBI gene;Acc:100525700]	0.87109	0.10716	3.53639	2.36703	26.7818	0.583899	0.151841	-2.71937	down
GO:0006811	ion transport	biological_process	6	0.734634	ENSSSCG00000030515	GABRA4	gamma-aminobutyric acid type A receptor alpha4 subunit [Source:NCBI gene;Acc:100622712]	0.296034	0.0001	0.529367	0.0001	0.0001	0.0001	2751.67	11.4261	up
GO:0006811	ion transport	biological_process	6	0.734634	ENSSSCG00000035621	GABRB1	gamma-aminobutyric acid type A receptor beta1 subunit [Source:NCBI gene;Acc:100623822]	0.01529	0.0001	0.0001	0.041516	1.15882	0.55306	0.00883429	-6.82267	down
GO:0030425	dendrite	cellular_component	6	0.737552	ENSSSCG00000007603	NPTX2	neuronal pentraxin 2 [Source:NCBI gene;Acc:100521613]	0.997221	0.271673	0.506399	1.42559	13.4028	1.83915	0.106512	-3.23091	down
GO:0031410	cytoplasmic vesicle	cellular_component	6	0.737552	ENSSSCG00000001091	KIAA0319	KIAA0319 ortholog [Source:NCBI gene;Acc:100738226]	0.140811	0.471973	0.375129	0.0001	0.0001	0.0001	3293.04	11.6852	up
GO:0006355	regulation of transcription, DNA-templated	biological_process	8	0.739628	ENSSSCG00000003740	ZSCAN30	zinc finger and SCAN domain containing 30 [Source:NCBI gene;Acc:100519372]	0.319133	1.50053	0.0001	0.0001	0.0001	0.0001	6065.88	12.5665	up
GO:0006355	regulation of transcription, DNA-templated	biological_process	8	0.739628	ENSSSCG00000004155	OLIG3	oligodendrocyte transcription factor 3 [Source:NCBI gene;Acc:100153431]	0.0001	0.0001	0.0001	0.153644	2.47434	2.66332	5.66967e-05	-14.1064	down
GO:0006355	regulation of transcription, DNA-templated	biological_process	8	0.739628	ENSSSCG00000012179	ZFY	zinc finger X-chromosomal protein [Source:NCBI gene;Acc:100624329]	2.13767	2.89531	0.0001	0.0001	0.0001	0.0001	16776.9	14.0342	up
GO:0006355	regulation of transcription, DNA-templated	biological_process	8	0.739628	ENSSSCG00000013633	CARM1	coactivator associated arginine methyltransferase 1 [Source:NCBI gene;Acc:100294705]	0.129662	0.149521	0.274305	1.95834	4.53638	1.25919	0.0713817	-3.8083	down
GO:0006355	regulation of transcription, DNA-templated	biological_process	8	0.739628	ENSSSCG00000015584	PROX1	prospero homeobox 1 [Source:NCBI gene;Acc:100169702]	0.546192	5.56469	0.854942	0.0001	0.0001	0.110869	62.7161	5.97076	up
GO:0006355	regulation of transcription, DNA-templated	biological_process	8	0.739628	ENSSSCG00000036744	ALX1	ALX homeobox 1 [Source:NCBI gene;Acc:100525700]	0.87109	0.10716	3.53639	2.36703	26.7818	0.583899	0.151841	-2.71937	down
GO:0006355	regulation of transcription, DNA-templated	biological_process	8	0.739628	ENSSSCG00000038838	DLX5	distal-less homeobox 5 [Source:NCBI gene;Acc:100286863]	0.825888	2.09254	0.0001	1.23652	9.40423	21.9332	0.089597	-3.48041	down
GO:0031012	extracellular matrix	cellular_component	4	0.744954	ENSSSCG00000014316	TGFBI	transforming growth factor beta induced [Source:NCBI gene;Acc:100519300]	0.0001	0.972712	0.540273	0.0001	0.0001	0.0001	5043.62	12.3002	up
GO:0016310	phosphorylation	biological_process	7	0.754665	ENSSSCG00000013434	ENSSSCG00000013434	polo like kinase 5 [Source:NCBI gene;Acc:100523719]	0.0001	0.546859	0.285914	0.0001	0.0001	0.0001	2776.24	11.4389	up
GO:0016310	phosphorylation	biological_process	7	0.754665	ENSSSCG00000038967	NADK	NAD kinase [Source:NCBI gene;Acc:110261345]	0.470481	2.14057	11.141	0.56165	0.682715	0.527847	7.75983	2.95603	up
GO:0000166	nucleotide binding	molecular_function	5	0.756226	ENSSSCG00000006105	GEM	GTP binding protein overexpressed in skeletal muscle [Source:NCBI gene;Acc:404772]	0.0001	0.0001	0.0001	1.68855	0.39806	0.0001	0.000143767	-12.764	down
GO:0000166	nucleotide binding	molecular_function	5	0.756226	ENSSSCG00000013434	ENSSSCG00000013434	polo like kinase 5 [Source:NCBI gene;Acc:100523719]	0.0001	0.546859	0.285914	0.0001	0.0001	0.0001	2776.24	11.4389	up
GO:0000166	nucleotide binding	molecular_function	5	0.756226	ENSSSCG00000022614	DQX1	DEAQ-box RNA dependent ATPase 1 [Source:NCBI gene;Acc:100518366]	0.187878	0.0631225	0.280523	0.0001	0.0001	0.0001	1771.74	10.791	up
GO:0000166	nucleotide binding	molecular_function	5	0.756226	ENSSSCG00000026430	ENSSSCG00000026430	ATP-dependent RNA helicase DDX3X [Source:NCBI gene;Acc:100624590]	6.7145	8.65946	0.0001	0.0097418	0.0001	0.0001	1546.41	10.5947	up
GO:0000166	nucleotide binding	molecular_function	5	0.756226	ENSSSCG00000029160	ENSSSCG00000029160		1.35166	0.745452	2.12506	1.79052	23.5765	1.72104	0.155868	-2.6816	down
GO:0000166	nucleotide binding	molecular_function	5	0.756226	ENSSSCG00000034044	RASD1	ras related dexamethasone induced 1 [Source:NCBI gene;Acc:100512496]	0.077247	0.32605	0.534919	0.240365	18.4373	0.19587	0.0497108	-4.3303	down
GO:0004842	ubiquitin-protein transferase activity	molecular_function	6	0.770911	ENSSSCG00000011004	TOPORS	TOP1 binding arginine/serine rich protein [Source:NCBI gene;Acc:100513812]	3.81583	1.86119	14.1686	1.17258	0.0495673	0.0001	16.237	4.02121	up
GO:0043005	neuron projection	cellular_component	5	0.775779	ENSSSCG00000030515	GABRA4	gamma-aminobutyric acid type A receptor alpha4 subunit [Source:NCBI gene;Acc:100622712]	0.296034	0.0001	0.529367	0.0001	0.0001	0.0001	2751.67	11.4261	up
GO:0005813	centrosome	cellular_component	7	0.776983	ENSSSCG00000013434	ENSSSCG00000013434	polo like kinase 5 [Source:NCBI gene;Acc:100523719]	0.0001	0.546859	0.285914	0.0001	0.0001	0.0001	2776.24	11.4389	up
GO:0005813	centrosome	cellular_component	7	0.776983	ENSSSCG00000017136	TBCD	tubulin folding cofactor D [Source:NCBI gene;Acc:100512127]	6.26217	9.25818	3.35155	0.523547	0.080738	1.38875	9.46891	3.2432	up
GO:0030154	cell differentiation	biological_process	5	0.780544	ENSSSCG00000004540	ONECUT2	one cut homeobox 2 [Source:NCBI gene;Acc:106507181]	39.6802	2.60929	15.1987	71.0471	419.423	8.15046	0.115294	-3.11661	down
GO:0042803	protein homodimerization activity	molecular_function	6	0.810586	ENSSSCG00000009444	OLFM4	olfactomedin 4 [Source:NCBI gene;Acc:100737320]	0.0001	0.0001	0.0001	0.601726	0.0001	1.01896	0.000185096	-12.3994	down
GO:0042803	protein homodimerization activity	molecular_function	6	0.810586	ENSSSCG00000013633	CARM1	coactivator associated arginine methyltransferase 1 [Source:NCBI gene;Acc:100294705]	0.129662	0.149521	0.274305	1.95834	4.53638	1.25919	0.0713817	-3.8083	down
GO:0042803	protein homodimerization activity	molecular_function	6	0.810586	ENSSSCG00000036208	SHMT1	serine hydroxymethyltransferase 1 [Source:NCBI gene;Acc:397181]	1.09692	3.7646	1.75296	0.116182	0.0001	0.28521	16.4748	4.04219	up
GO:0098978	glutamatergic synapse	cellular_component	4	0.816538	ENSSSCG00000007603	NPTX2	neuronal pentraxin 2 [Source:NCBI gene;Acc:100521613]	0.997221	0.271673	0.506399	1.42559	13.4028	1.83915	0.106512	-3.23091	down
GO:0000981	DNA-binding transcription factor activity, RNA polymerase II-specific	molecular_function	5	0.817849	ENSSSCG00000015584	PROX1	prospero homeobox 1 [Source:NCBI gene;Acc:100169702]	0.546192	5.56469	0.854942	0.0001	0.0001	0.110869	62.7161	5.97076	up
GO:0016604	nuclear body	cellular_component	7	0.820443	ENSSSCG00000036744	ALX1	ALX homeobox 1 [Source:NCBI gene;Acc:100525700]	0.87109	0.10716	3.53639	2.36703	26.7818	0.583899	0.151841	-2.71937	down
GO:0005623	cell	cellular_component	3	0.820443	ENSSSCG00000009554	GRTP1	growth hormone regulated TBC protein 1 [Source:NCBI gene;Acc:100738350]	1.56168	0.456154	0.0001	0.0001	0.0001	0.0001	6726.45	12.7156	up
GO:0005737	cytoplasm	cellular_component	5	0.843965	ENSSSCG00000002495	SYNE3	spectrin repeat containing nuclear envelope family member 3 [Source:NCBI gene;Acc:100525411]	0.0770964	0.543143	0.0456516	0.0734819	18.6421	0.111277	0.0353691	-4.82137	down
GO:0005737	cytoplasm	cellular_component	5	0.843965	ENSSSCG00000008645	ID2	inhibitor of DNA binding 2 [Source:NCBI gene;Acc:654298]	0.509782	0.899718	0.401822	5.54856	14.879	2.34102	0.0795536	-3.65193	down
GO:0005737	cytoplasm	cellular_component	5	0.843965	ENSSSCG00000008963	AREG	amphiregulin [Source:NCBI gene;Acc:397668]	1.50767	1.33789	0.233852	5.26953	75.0544	5.08909	0.0360531	-4.79373	down
GO:0005737	cytoplasm	cellular_component	5	0.843965	ENSSSCG00000009151	CYP2U1	cytochrome P450 2U1 [Source:NCBI gene;Acc:100518620]	0.0001	0.0001	0.0001	0.198975	3.356	0.0974742	8.21366e-05	-13.5716	down
GO:0005737	cytoplasm	cellular_component	5	0.843965	ENSSSCG00000009354	CCNA1	cyclin A1 [Source:NCBI gene;Acc:100156017]	5.02563	31.2523	1.03746	1.24042	0.0001	1.59271	13.1706	3.71925	up
GO:0005737	cytoplasm	cellular_component	5	0.843965	ENSSSCG00000009474	SCEL	sciellin [Source:NCBI gene;Acc:100525833]	6.86197	0.0001	1.71878	0.0001	0.0001	0.0001	28602.8	14.8039	up
GO:0005737	cytoplasm	cellular_component	5	0.843965	ENSSSCG00000010772	ADAM8	ADAM metallopeptidase domain 8 [Source:NCBI gene;Acc:100156146]	0.505401	3.11245	0.260696	0.05143	0.0001	0.0001	75.1219	6.23116	up
GO:0005737	cytoplasm	cellular_component	5	0.843965	ENSSSCG00000012178	ENSSSCG00000012178	eukaryotic translation initiation factor 2 subunit 3 [Source:NCBI gene;Acc:100624149]	15.5877	14.1842	0.0001	0.0001	0.0001	0.0001	99239.9	16.5986	up
GO:0005737	cytoplasm	cellular_component	5	0.843965	ENSSSCG00000013434	ENSSSCG00000013434	polo like kinase 5 [Source:NCBI gene;Acc:100523719]	0.0001	0.546859	0.285914	0.0001	0.0001	0.0001	2776.24	11.4389	up
GO:0005737	cytoplasm	cellular_component	5	0.843965	ENSSSCG00000013633	CARM1	coactivator associated arginine methyltransferase 1 [Source:NCBI gene;Acc:100294705]	0.129662	0.149521	0.274305	1.95834	4.53638	1.25919	0.0713817	-3.8083	down
GO:0005737	cytoplasm	cellular_component	5	0.843965	ENSSSCG00000013753	IER2	immediate early response 2 [Source:NCBI gene;Acc:100525209]	9.42875	8.36553	34.7271	8.16004	238.806	26.5468	0.192025	-2.38064	down
GO:0005737	cytoplasm	cellular_component	5	0.843965	ENSSSCG00000014349	TMEM173	transmembrane protein 173 [Source:NCBI gene;Acc:100217389]	0.0001	0.0001	0.0001	0.0989283	0.361351	0.927175	0.000216223	-12.1752	down
GO:0005737	cytoplasm	cellular_component	5	0.843965	ENSSSCG00000015584	PROX1	prospero homeobox 1 [Source:NCBI gene;Acc:100169702]	0.546192	5.56469	0.854942	0.0001	0.0001	0.110869	62.7161	5.97076	up
GO:0005737	cytoplasm	cellular_component	5	0.843965	ENSSSCG00000016343	TWIST2	twist family bHLH transcription factor 2 [Source:NCBI gene;Acc:100519927]	2.10252	10.7706	0.0001	0.0001	0.0001	0.0001	42910.8	15.3891	up
GO:0005737	cytoplasm	cellular_component	5	0.843965	ENSSSCG00000027046	ENSSSCG00000027046	probable ubiquitin carboxyl-terminal hydrolase FAF-X [Source:NCBI gene;Acc:100625207]	1.25882	1.53563	0.0001	0.0001	0.0001	0.0001	9315.17	13.1854	up
GO:0005737	cytoplasm	cellular_component	5	0.843965	ENSSSCG00000031114	SLFN14	schlafen family member 14 [Source:NCBI gene;Acc:110256053]	0.270459	0.310693	0.135672	3.53656	1.74913	0.282731	0.12873	-2.95758	down
GO:0005737	cytoplasm	cellular_component	5	0.843965	ENSSSCG00000033734	ENSSSCG00000033734	thymosin beta-4-like [Source:NCBI gene;Acc:110257905]	70.4644	113.593	0.0001	0.0001	0.0001	0.130914	1403.8	10.4551	up
GO:0005737	cytoplasm	cellular_component	5	0.843965	ENSSSCG00000038694	CCND2	cyclin D2 [Source:NCBI gene;Acc:397162]	0.059382	0.071252	0.0001	0.300129	4.37393	16.4149	0.00619916	-7.33371	down
GO:0005737	cytoplasm	cellular_component	5	0.843965	ENSSSCG00000038838	DLX5	distal-less homeobox 5 [Source:NCBI gene;Acc:100286863]	0.825888	2.09254	0.0001	1.23652	9.40423	21.9332	0.089597	-3.48041	down
GO:0005737	cytoplasm	cellular_component	5	0.843965	ENSSSCG00000040642	LASP1	LIM and SH3 protein 1 [Source:NCBI gene;Acc:110256017]	3.46501	2.06302	3.00731	24.5013	4.97407	32.0212	0.138794	-2.84898	down
GO:0045202	synapse	cellular_component	3	0.845561	ENSSSCG00000030515	GABRA4	gamma-aminobutyric acid type A receptor alpha4 subunit [Source:NCBI gene;Acc:100622712]	0.296034	0.0001	0.529367	0.0001	0.0001	0.0001	2751.67	11.4261	up
GO:0008270	zinc ion binding	molecular_function	8	0.846118	ENSSSCG00000002696	VAT1L	vesicle amine transport 1 like [Source:NCBI gene;Acc:100520197]	0.0001	0.0001	0.0001	0.0001	2.18323	0.762404	0.000101842	-13.2614	down
GO:0008270	zinc ion binding	molecular_function	8	0.846118	ENSSSCG00000006579	S100A3	S100 calcium binding protein A3 [Source:NCBI gene;Acc:100157925]	8.52881	6.28235	0.0001	0.0001	0.0001	0.0001	49370.9	15.5914	up
GO:0008270	zinc ion binding	molecular_function	8	0.846118	ENSSSCG00000010772	ADAM8	ADAM metallopeptidase domain 8 [Source:NCBI gene;Acc:100156146]	0.505401	3.11245	0.260696	0.05143	0.0001	0.0001	75.1219	6.23116	up
GO:0006886	intracellular protein transport	biological_process	10	0.853133	ENSSSCG00000009554	GRTP1	growth hormone regulated TBC protein 1 [Source:NCBI gene;Acc:100738350]	1.56168	0.456154	0.0001	0.0001	0.0001	0.0001	6726.45	12.7156	up
GO:0003676	nucleic acid binding	molecular_function	5	0.864177	ENSSSCG00000002808	ZNF319	zinc finger protein 319 [Source:NCBI gene;Acc:102160889]	0.0001	0.0001	0.0001	0.376153	0.0001	0.701061	0.00027847	-11.8102	down
GO:0003676	nucleic acid binding	molecular_function	5	0.864177	ENSSSCG00000003740	ZSCAN30	zinc finger and SCAN domain containing 30 [Source:NCBI gene;Acc:100519372]	0.319133	1.50053	0.0001	0.0001	0.0001	0.0001	6065.88	12.5665	up
GO:0003676	nucleic acid binding	molecular_function	5	0.864177	ENSSSCG00000012179	ZFY	zinc finger X-chromosomal protein [Source:NCBI gene;Acc:100624329]	2.13767	2.89531	0.0001	0.0001	0.0001	0.0001	16776.9	14.0342	up
GO:0003676	nucleic acid binding	molecular_function	5	0.864177	ENSSSCG00000026430	ENSSSCG00000026430	ATP-dependent RNA helicase DDX3X [Source:NCBI gene;Acc:100624590]	6.7145	8.65946	0.0001	0.0097418	0.0001	0.0001	1546.41	10.5947	up
GO:0003676	nucleic acid binding	molecular_function	5	0.864177	ENSSSCG00000034141	ENSSSCG00000034141	RNA-binding motif protein, X chromosome-like [Source:NCBI gene;Acc:110257929]	13.5434	20.2677	0.0001	0.0001	0.0001	0.0001	112704	16.7822	up
GO:0003676	nucleic acid binding	molecular_function	5	0.864177	ENSSSCG00000036199	ENSSSCG00000036199		2.61783	0.0001	1.2843	0.0001	0.0001	0.0001	13007.4	13.667	up
GO:0004674	protein serine/threonine kinase activity	molecular_function	8	0.900406	ENSSSCG00000013434	ENSSSCG00000013434	polo like kinase 5 [Source:NCBI gene;Acc:100523719]	0.0001	0.546859	0.285914	0.0001	0.0001	0.0001	2776.24	11.4389	up
GO:0055085	transmembrane transport	biological_process	6	0.901161	ENSSSCG00000031954	SLC39A10	solute carrier family 39 member 10 [Source:NCBI gene;Acc:110257100]	4.70136	2.25325	6.40929	15.1215	24.5059	17.2046	0.235147	-2.08836	down
GO:0055085	transmembrane transport	biological_process	6	0.901161	ENSSSCG00000033037	ENSSSCG00000033037	solute carrier family 25 member 37 [Source:NCBI gene;Acc:100153622]	1.14965	0.299467	0.0001	0.0001	0.0001	0.0001	4830.72	12.238	up
GO:0043066	negative regulation of apoptotic process	biological_process	9	0.90462	ENSSSCG00000021867	HPN	hepsin [Source:NCBI gene;Acc:100624088]	0.0001	0.0001	0.0001	0.0341275	4.08606	0.160625	7.00802e-05	-13.8006	down
GO:0003682	chromatin binding	molecular_function	4	0.91683	ENSSSCG00000025253	ENSSSCG00000025253	lysine-specific demethylase 6A-like [Source:NCBI gene;Acc:110255320]	1.20038	2.2913	0.0001	0.0001	0.0001	0.0001	11639.3	13.5067	up
GO:0016301	kinase activity	molecular_function	6	0.925362	ENSSSCG00000013434	ENSSSCG00000013434	polo like kinase 5 [Source:NCBI gene;Acc:100523719]	0.0001	0.546859	0.285914	0.0001	0.0001	0.0001	2776.24	11.4389	up
GO:0005829	cytosol	cellular_component	6	0.925683	ENSSSCG00000000590	PLCZ1	phospholipase C zeta 1 [Source:NCBI gene;Acc:397632]	0.0001	0.0001	0.0001	0.0001	1.37821	0.956943	0.000128466	-12.9263	down
GO:0005829	cytosol	cellular_component	6	0.925683	ENSSSCG00000003366	CHD5	chromodomain helicase DNA binding protein 5 [Source:NCBI gene;Acc:100738053]	0.0001	0.0001	0.0001	0.0001	0.321448	0.106719	0.000700497	-10.4793	down
GO:0005829	cytosol	cellular_component	6	0.925683	ENSSSCG00000006579	S100A3	S100 calcium binding protein A3 [Source:NCBI gene;Acc:100157925]	8.52881	6.28235	0.0001	0.0001	0.0001	0.0001	49370.9	15.5914	up
GO:0005829	cytosol	cellular_component	6	0.925683	ENSSSCG00000008645	ID2	inhibitor of DNA binding 2 [Source:NCBI gene;Acc:654298]	0.509782	0.899718	0.401822	5.54856	14.879	2.34102	0.0795536	-3.65193	down
GO:0005829	cytosol	cellular_component	6	0.925683	ENSSSCG00000008712	PPP2R2C	protein phosphatase 2 regulatory subunit Bgamma [Source:NCBI gene;Acc:100737053]	0.255375	0.734767	0.0001	0.0001	0.0001	0.0001	3300.81	11.6886	up
GO:0005829	cytosol	cellular_component	6	0.925683	ENSSSCG00000012178	ENSSSCG00000012178	eukaryotic translation initiation factor 2 subunit 3 [Source:NCBI gene;Acc:100624149]	15.5877	14.1842	0.0001	0.0001	0.0001	0.0001	99239.9	16.5986	up
GO:0005829	cytosol	cellular_component	6	0.925683	ENSSSCG00000013633	CARM1	coactivator associated arginine methyltransferase 1 [Source:NCBI gene;Acc:100294705]	0.129662	0.149521	0.274305	1.95834	4.53638	1.25919	0.0713817	-3.8083	down
GO:0005829	cytosol	cellular_component	6	0.925683	ENSSSCG00000015393	DMTF1	cyclin D binding myb like transcription factor 1 [Source:NCBI gene;Acc:100521327]	3.81587	1.00395	4.57533	3.1026	35.0034	6.04715	0.212786	-2.23253	down
GO:0005829	cytosol	cellular_component	6	0.925683	ENSSSCG00000026417	EPS8L1	EPS8 like 1 [Source:NCBI gene;Acc:100627336]	0.494334	1.20072	0.0001	0.0001	0.0001	0.0001	5650.51	12.4642	up
GO:0005829	cytosol	cellular_component	6	0.925683	ENSSSCG00000031122	HIST1H2BB	histone H2B type 1-B [Source:NCBI gene;Acc:110261486]	922.911	38.8077	0.060145	13.6426	24.8343	16.3508	17.5418	4.13273	up
GO:0005829	cytosol	cellular_component	6	0.925683	ENSSSCG00000036208	SHMT1	serine hydroxymethyltransferase 1 [Source:NCBI gene;Acc:397181]	1.09692	3.7646	1.75296	0.116182	0.0001	0.28521	16.4748	4.04219	up
GO:0005829	cytosol	cellular_component	6	0.925683	ENSSSCG00000039976	IL26	interleukin 26 [Source:NCBI gene;Acc:100037932]	0.0001	0.05972	0.0001	0.897091	10.3197	0.0001	0.00534194	-7.54842	down
GO:0042802	identical protein binding	molecular_function	5	0.926747	ENSSSCG00000023462	GPR50	G protein-coupled receptor 50 [Source:NCBI gene;Acc:100620104]	0.243858	1.37723	0.0001	0.254515	66.5314	0.0001	0.0242743	-5.36442	down
GO:0042802	identical protein binding	molecular_function	5	0.926747	ENSSSCG00000030325	C1QTNF6	C1q and TNF related 6 [Source:NCBI gene;Acc:100217379]	0.0001	0.0001	0.0001	0.400307	0.0001	1.07387	0.00020349	-12.2628	down
GO:0042802	identical protein binding	molecular_function	5	0.926747	ENSSSCG00000036208	SHMT1	serine hydroxymethyltransferase 1 [Source:NCBI gene;Acc:397181]	1.09692	3.7646	1.75296	0.116182	0.0001	0.28521	16.4748	4.04219	up
GO:0007165	signal transduction	biological_process	4	0.930264	ENSSSCG00000000590	PLCZ1	phospholipase C zeta 1 [Source:NCBI gene;Acc:397632]	0.0001	0.0001	0.0001	0.0001	1.37821	0.956943	0.000128466	-12.9263	down
GO:0007165	signal transduction	biological_process	4	0.930264	ENSSSCG00000006105	GEM	GTP binding protein overexpressed in skeletal muscle [Source:NCBI gene;Acc:404772]	0.0001	0.0001	0.0001	1.68855	0.39806	0.0001	0.000143767	-12.764	down
GO:0007165	signal transduction	biological_process	4	0.930264	ENSSSCG00000011721	P2RY1	purinergic receptor P2Y1 [Source:NCBI gene;Acc:503666]	0.0001	0.0001	0.0001	0.273563	0.684135	0.289438	0.000240551	-12.0214	down
GO:0007165	signal transduction	biological_process	4	0.930264	ENSSSCG00000016083	PLCL1	phospholipase C like 1 [Source:NCBI gene;Acc:100521161]	0.268968	0.333593	0.0001	0.0001	0.0001	0.0001	2008.87	10.9722	up
GO:0007165	signal transduction	biological_process	4	0.930264	ENSSSCG00000023462	GPR50	G protein-coupled receptor 50 [Source:NCBI gene;Acc:100620104]	0.243858	1.37723	0.0001	0.254515	66.5314	0.0001	0.0242743	-5.36442	down
GO:0007165	signal transduction	biological_process	4	0.930264	ENSSSCG00000030515	GABRA4	gamma-aminobutyric acid type A receptor alpha4 subunit [Source:NCBI gene;Acc:100622712]	0.296034	0.0001	0.529367	0.0001	0.0001	0.0001	2751.67	11.4261	up
GO:0007165	signal transduction	biological_process	4	0.930264	ENSSSCG00000032795	IL18R1	interleukin 18 receptor 1 [Source:NCBI gene;Acc:397179]	0.0001	0.0001	0.0001	0.0001	0.636694	0.140668	0.000385871	-11.3396	down
GO:0007165	signal transduction	biological_process	4	0.930264	ENSSSCG00000034044	RASD1	ras related dexamethasone induced 1 [Source:NCBI gene;Acc:100512496]	0.077247	0.32605	0.534919	0.240365	18.4373	0.19587	0.0497108	-4.3303	down
GO:0006357	regulation of transcription by RNA polymerase II	biological_process	9	0.935867	ENSSSCG00000000182	WNT10B	Wnt family member 10B [Source:NCBI gene;Acc:100126276]	0.125284	0.0001	0.0789623	0.0001	4.4498	3.87351	0.0245508	-5.34809	down
GO:0005783	endoplasmic reticulum	cellular_component	6	0.972022	ENSSSCG00000011294	GASK1A	golgi associated kinase 1A [Source:NCBI gene;Acc:100525890]	0.982144	0.982033	0.0001	0.0001	0.0001	0.0001	6547.59	12.6767	up
GO:0005783	endoplasmic reticulum	cellular_component	6	0.972022	ENSSSCG00000014349	TMEM173	transmembrane protein 173 [Source:NCBI gene;Acc:100217389]	0.0001	0.0001	0.0001	0.0989283	0.361351	0.927175	0.000216223	-12.1752	down
GO:0006412	translation	biological_process	8	0.977768	ENSSSCG00000037509	EIF1AY	eukaryotic translation initiation factor 1A, Y-linked [Source:NCBI gene;Acc:100625415]	13.959	7.26326	0.0001	0.0001	0.0001	0.0001	70741.3	16.1103	up
GO:0007186	G protein-coupled receptor signaling pathway	biological_process	5	0.979509	ENSSSCG00000008413	GPR75	G protein-coupled receptor 75 [Source:NCBI gene;Acc:100517153]	0.055662	0.28062	0.23575	0.0001	0.0001	0.0001	1906.77	10.8969	up
GO:0007186	G protein-coupled receptor signaling pathway	biological_process	5	0.979509	ENSSSCG00000008963	AREG	amphiregulin [Source:NCBI gene;Acc:397668]	1.50767	1.33789	0.233852	5.26953	75.0544	5.08909	0.0360531	-4.79373	down
GO:0007186	G protein-coupled receptor signaling pathway	biological_process	5	0.979509	ENSSSCG00000011721	P2RY1	purinergic receptor P2Y1 [Source:NCBI gene;Acc:503666]	0.0001	0.0001	0.0001	0.273563	0.684135	0.289438	0.000240551	-12.0214	down
GO:0007186	G protein-coupled receptor signaling pathway	biological_process	5	0.979509	ENSSSCG00000023462	GPR50	G protein-coupled receptor 50 [Source:NCBI gene;Acc:100620104]	0.243858	1.37723	0.0001	0.254515	66.5314	0.0001	0.0242743	-5.36442	down
GO:0007186	G protein-coupled receptor signaling pathway	biological_process	5	0.979509	ENSSSCG00000029545	GPRC5D	G protein-coupled receptor class C group 5 member D [Source:NCBI gene;Acc:100739328]	0.0001	0.0001	0.0001	0.251325	1.08081	0.106548	0.000208524	-12.2275	down
GO:0004930	G protein-coupled receptor activity	molecular_function	6	0.98363	ENSSSCG00000008413	GPR75	G protein-coupled receptor 75 [Source:NCBI gene;Acc:100517153]	0.055662	0.28062	0.23575	0.0001	0.0001	0.0001	1906.77	10.8969	up
GO:0004930	G protein-coupled receptor activity	molecular_function	6	0.98363	ENSSSCG00000011721	P2RY1	purinergic receptor P2Y1 [Source:NCBI gene;Acc:503666]	0.0001	0.0001	0.0001	0.273563	0.684135	0.289438	0.000240551	-12.0214	down
GO:0004930	G protein-coupled receptor activity	molecular_function	6	0.98363	ENSSSCG00000023462	GPR50	G protein-coupled receptor 50 [Source:NCBI gene;Acc:100620104]	0.243858	1.37723	0.0001	0.254515	66.5314	0.0001	0.0242743	-5.36442	down
GO:0004930	G protein-coupled receptor activity	molecular_function	6	0.98363	ENSSSCG00000029545	GPRC5D	G protein-coupled receptor class C group 5 member D [Source:NCBI gene;Acc:100739328]	0.0001	0.0001	0.0001	0.251325	1.08081	0.106548	0.000208524	-12.2275	down
GO:0005739	mitochondrion	cellular_component	6	0.999208	ENSSSCG00000033844	CYP1B1	cytochrome P450 1B1 [Source:NCBI gene;Acc:100625479]	0.0001	0.0001	0.0001	0.475525	0.231377	0.0001	0.000424327	-11.2025	down
