# Supplementary material for: Histone Arginine Methyltransferase CARM1-Mediated H3R26me2 Is Essential for Morula-to-Blastocyst Transition in Pigs
Source: Front Cell Dev Biol. 2021 Jun 2;9:678282. doi: 10.3389/fcell.2021.678282 (PMC8206646; doi:10.3389/fcell.2021.678282)
Supplement: Supplementary file 10 [file Table_5.XLSX]

## Sheet: Sheet1
KEGG analysis of differentially expressed genes in embryos
pathway_id	pathway_name	pvalue	Gene_ID	Gene_name	KO_ENTRY	EC	Description	FPKM.siRNA_1	FPKM.siRNA_2	FPKM.siRNA_3	FPKM.Control_1	FPKM.Control_2	FPKM.Control_3	fc	log2(fc)	regulation
ko04390	Hippo signaling pathway	0.000639336	ENSSSCG00000000182	WNT10B	K01357	NA	Wnt family member 10B [Source:NCBI gene;Acc:100126276]	0.125284	0.0001	0.0789623	0.0001	4.4498	3.87351	0.0245508	-5.34809	down
ko04390	Hippo signaling pathway	0.000639336	ENSSSCG00000008645	ID2	K17693	NA	inhibitor of DNA binding 2 [Source:NCBI gene;Acc:654298]	0.509782	0.899718	0.401822	5.54856	14.879	2.34102	0.0795536	-3.65193	down
ko04390	Hippo signaling pathway	0.000639336	ENSSSCG00000008712	PPP2R2C	K04354	NA	protein phosphatase 2 regulatory subunit Bgamma [Source:NCBI gene;Acc:100737053]	0.255375	0.734767	0.0001	0.0001	0.0001	0.0001	3300.81	11.6886	up
ko04390	Hippo signaling pathway	0.000639336	ENSSSCG00000008963	AREG	K09782	NA	amphiregulin [Source:NCBI gene;Acc:397668]	1.50767	1.33789	0.233852	5.26953	75.0544	5.08909	0.0360531	-4.79373	down
ko04390	Hippo signaling pathway	0.000639336	ENSSSCG00000025133	ITGB2	K06464	NA	integrin subunit beta 2 [Source:NCBI gene;Acc:396943]	0.324313	0.0001	0.18649	0.0001	0.0001	0.0001	1703.01	10.7339	up
ko04390	Hippo signaling pathway	0.000639336	ENSSSCG00000038694	CCND2	K10151	NA	cyclin D2 [Source:NCBI gene;Acc:397162]	0.059382	0.071252	0.0001	0.300129	4.37393	16.4149	0.00619916	-7.33371	down
ko00604	Glycosphingolipid biosynthesis - ganglio series	0.00500659	ENSSSCG00000008227	ST3GAL5	K03370	EC:2.4.99.9	ST3 beta-galactoside alpha-2,3-sialyltransferase 5 [Source:NCBI gene;Acc:100625751]	4.68192	2.08019	0.321763	0.341571	0.0848242	0.0896266	13.7278	3.77903	up
ko00604	Glycosphingolipid biosynthesis - ganglio series	0.00500659	ENSSSCG00000031329	ST8SIA1	K03371	EC:2.4.99.8	ST8 alpha-N-acetyl-neuraminide alpha-2,8-sialyltransferase 1 [Source:NCBI gene;Acc:100625270]	0.376171	1.31239	0.0001	0.0001	0.0001	0.0001	5628.86	12.4586	up
ko00053	Ascorbate and aldarate metabolism	0.00642555	ENSSSCG00000009667	ENSSSCG00000009667	K00103	EC:1.1.3.8	gulonolactone (L-) oxidase [Source:NCBI gene;Acc:396759]	0.744936	1.3737	0.0001	0.0001	0.0001	0.0001	7062.45	12.786	up
ko00053	Ascorbate and aldarate metabolism	0.00642555	ENSSSCG00000036274	ENSSSCG00000036274	K00699	EC:2.4.1.17	UDP glucuronosyltransferase 1 family, polypeptide A6 [Source:NCBI gene;Acc:100152603]	0.578072	0.111755	0.0001	0.240133	9.75538	2.52353	0.0551102	-4.18154	down
ko04727	GABAergic synapse	0.0221474	ENSSSCG00000016083	PLCL1	K15375	NA	phospholipase C like 1 [Source:NCBI gene;Acc:100521161]	0.268968	0.333593	0.0001	0.0001	0.0001	0.0001	2008.87	10.9722	up
ko04727	GABAergic synapse	0.0221474	ENSSSCG00000030515	GABRA4	K05175	NA	gamma-aminobutyric acid type A receptor alpha4 subunit [Source:NCBI gene;Acc:100622712]	0.296034	0.0001	0.529367	0.0001	0.0001	0.0001	2751.67	11.4261	up
ko04727	GABAergic synapse	0.0221474	ENSSSCG00000035621	GABRB1	K05181	NA	gamma-aminobutyric acid type A receptor beta1 subunit [Source:NCBI gene;Acc:100623822]	0.01529	0.0001	0.0001	0.041516	1.15882	0.55306	0.00883429	-6.82267	down
ko04080	Neuroactive ligand-receptor interaction	0.0234314	ENSSSCG00000011721	P2RY1	K04270	NA	purinergic receptor P2Y1 [Source:NCBI gene;Acc:503666]	0.0001	0.0001	0.0001	0.273563	0.684135	0.289438	0.000240551	-12.0214	down
ko04080	Neuroactive ligand-receptor interaction	0.0234314	ENSSSCG00000023462	GPR50	K04287	NA	G protein-coupled receptor 50 [Source:NCBI gene;Acc:100620104]	0.243858	1.37723	0.0001	0.254515	66.5314	0.0001	0.0242743	-5.36442	down
ko04080	Neuroactive ligand-receptor interaction	0.0234314	ENSSSCG00000025414	PYY	K05233	NA	peptide YY [Source:NCBI gene;Acc:100512433]	0.614856	0.21695	0.651362	30.7714	2.96211	13.0822	0.031681	-4.98024	down
ko04080	Neuroactive ligand-receptor interaction	0.0234314	ENSSSCG00000030515	GABRA4	K05175	NA	gamma-aminobutyric acid type A receptor alpha4 subunit [Source:NCBI gene;Acc:100622712]	0.296034	0.0001	0.529367	0.0001	0.0001	0.0001	2751.67	11.4261	up
ko04080	Neuroactive ligand-receptor interaction	0.0234314	ENSSSCG00000035621	GABRB1	K05181	NA	gamma-aminobutyric acid type A receptor beta1 subunit [Source:NCBI gene;Acc:100623822]	0.01529	0.0001	0.0001	0.041516	1.15882	0.55306	0.00883429	-6.82267	down
ko04080	Neuroactive ligand-receptor interaction	0.0234314	ENSSSCG00000040531	ENSSSCG00000040531	K05248	NA	urotensin 2 [Source:NCBI gene;Acc:397268]	0.0001	0.574785	0.410271	0.0001	0.0001	0.0001	3283.85	11.6812	up
ko05033	Nicotine addiction	0.0258957	ENSSSCG00000030515	GABRA4	K05175	NA	gamma-aminobutyric acid type A receptor alpha4 subunit [Source:NCBI gene;Acc:100622712]	0.296034	0.0001	0.529367	0.0001	0.0001	0.0001	2751.67	11.4261	up
ko05033	Nicotine addiction	0.0258957	ENSSSCG00000035621	GABRB1	K05181	NA	gamma-aminobutyric acid type A receptor beta1 subunit [Source:NCBI gene;Acc:100623822]	0.01529	0.0001	0.0001	0.041516	1.15882	0.55306	0.00883429	-6.82267	down
ko04151	PI3K-Akt signaling pathway	0.026504	ENSSSCG00000006161	IL7	K05431	NA	interleukin 7 [Source:NCBI gene;Acc:397253]	0.0001	0.0001	0.0001	1.52439	0.0001	0.818348	0.00012805	-12.931	down
ko04151	PI3K-Akt signaling pathway	0.026504	ENSSSCG00000008712	PPP2R2C	K04354	NA	protein phosphatase 2 regulatory subunit Bgamma [Source:NCBI gene;Acc:100737053]	0.255375	0.734767	0.0001	0.0001	0.0001	0.0001	3300.81	11.6886	up
ko04151	PI3K-Akt signaling pathway	0.026504	ENSSSCG00000008963	AREG	K09782	NA	amphiregulin [Source:NCBI gene;Acc:397668]	1.50767	1.33789	0.233852	5.26953	75.0544	5.08909	0.0360531	-4.79373	down
ko04151	PI3K-Akt signaling pathway	0.026504	ENSSSCG00000012871	FGF19	K22603	NA	fibroblast growth factor 19 [Source:NCBI gene;Acc:100518950]	0.0001	0.0001	0.0001	2.03735	0.0001	0.776	0.000106631	-13.1951	down
ko04151	PI3K-Akt signaling pathway	0.026504	ENSSSCG00000036831	EFNA4	K05462	NA	ephrin A4 [Source:NCBI gene;Acc:100154710]	0.0001	0.0001	0.0001	0.512186	0.0001	1.30954	0.00016467	-12.5681	down
ko04151	PI3K-Akt signaling pathway	0.026504	ENSSSCG00000038694	CCND2	K10151	NA	cyclin D2 [Source:NCBI gene;Acc:397162]	0.059382	0.071252	0.0001	0.300129	4.37393	16.4149	0.00619916	-7.33371	down
ko05203	Viral carcinogenesis	0.0319572	ENSSSCG00000009354	CCNA1	K06627	NA	cyclin A1 [Source:NCBI gene;Acc:100156017]	5.02563	31.2523	1.03746	1.24042	0.0001	1.59271	13.1706	3.71925	up
ko05203	Viral carcinogenesis	0.0319572	ENSSSCG00000021867	HPN	K08665	EC:3.4.21.106	hepsin [Source:NCBI gene;Acc:100624088]	0.0001	0.0001	0.0001	0.0341275	4.08606	0.160625	7.00802e-05	-13.8006	down
ko05203	Viral carcinogenesis	0.0319572	ENSSSCG00000031122	HIST1H2BB	K11252	NA	histone H2B type 1-B [Source:NCBI gene;Acc:110261486]	922.911	38.8077	0.060145	13.6426	24.8343	16.3508	17.5418	4.13273	up
ko05203	Viral carcinogenesis	0.0319572	ENSSSCG00000038694	CCND2	K10151	NA	cyclin D2 [Source:NCBI gene;Acc:397162]	0.059382	0.071252	0.0001	0.300129	4.37393	16.4149	0.00619916	-7.33371	down
ko00140	Steroid hormone biosynthesis	0.0379012	ENSSSCG00000033844	CYP1B1	K07410	EC:1.14.14.1	cytochrome P450 1B1 [Source:NCBI gene;Acc:100625479]	0.0001	0.0001	0.0001	0.475525	0.231377	0.0001	0.000424327	-11.2025	down
ko00140	Steroid hormone biosynthesis	0.0379012	ENSSSCG00000036274	ENSSSCG00000036274	K00699	EC:2.4.1.17	UDP glucuronosyltransferase 1 family, polypeptide A6 [Source:NCBI gene;Acc:100152603]	0.578072	0.111755	0.0001	0.240133	9.75538	2.52353	0.0551102	-4.18154	down
ko00980	Metabolism of xenobiotics by cytochrome P450	0.0411788	ENSSSCG00000033844	CYP1B1	K07410	EC:1.14.14.1	cytochrome P450 1B1 [Source:NCBI gene;Acc:100625479]	0.0001	0.0001	0.0001	0.475525	0.231377	0.0001	0.000424327	-11.2025	down
ko00980	Metabolism of xenobiotics by cytochrome P450	0.0411788	ENSSSCG00000036274	ENSSSCG00000036274	K00699	EC:2.4.1.17	UDP glucuronosyltransferase 1 family, polypeptide A6 [Source:NCBI gene;Acc:100152603]	0.578072	0.111755	0.0001	0.240133	9.75538	2.52353	0.0551102	-4.18154	down
ko04015	Rap1 signaling pathway	0.0514725	ENSSSCG00000011721	P2RY1	K04270	NA	purinergic receptor P2Y1 [Source:NCBI gene;Acc:503666]	0.0001	0.0001	0.0001	0.273563	0.684135	0.289438	0.000240551	-12.0214	down
ko04015	Rap1 signaling pathway	0.0514725	ENSSSCG00000012871	FGF19	K22603	NA	fibroblast growth factor 19 [Source:NCBI gene;Acc:100518950]	0.0001	0.0001	0.0001	2.03735	0.0001	0.776	0.000106631	-13.1951	down
ko04015	Rap1 signaling pathway	0.0514725	ENSSSCG00000025133	ITGB2	K06464	NA	integrin subunit beta 2 [Source:NCBI gene;Acc:396943]	0.324313	0.0001	0.18649	0.0001	0.0001	0.0001	1703.01	10.7339	up
ko04015	Rap1 signaling pathway	0.0514725	ENSSSCG00000036831	EFNA4	K05462	NA	ephrin A4 [Source:NCBI gene;Acc:100154710]	0.0001	0.0001	0.0001	0.512186	0.0001	1.30954	0.00016467	-12.5681	down
ko05204	Chemical carcinogenesis	0.0534407	ENSSSCG00000033844	CYP1B1	K07410	EC:1.14.14.1	cytochrome P450 1B1 [Source:NCBI gene;Acc:100625479]	0.0001	0.0001	0.0001	0.475525	0.231377	0.0001	0.000424327	-11.2025	down
ko05204	Chemical carcinogenesis	0.0534407	ENSSSCG00000036274	ENSSSCG00000036274	K00699	EC:2.4.1.17	UDP glucuronosyltransferase 1 family, polypeptide A6 [Source:NCBI gene;Acc:100152603]	0.578072	0.111755	0.0001	0.240133	9.75538	2.52353	0.0551102	-4.18154	down
ko04550	Signaling pathways regulating pluripotency of stem cells	0.0626224	ENSSSCG00000000182	WNT10B	K01357	NA	Wnt family member 10B [Source:NCBI gene;Acc:100126276]	0.125284	0.0001	0.0789623	0.0001	4.4498	3.87351	0.0245508	-5.34809	down
ko04550	Signaling pathways regulating pluripotency of stem cells	0.0626224	ENSSSCG00000008645	ID2	K17693	NA	inhibitor of DNA binding 2 [Source:NCBI gene;Acc:654298]	0.509782	0.899718	0.401822	5.54856	14.879	2.34102	0.0795536	-3.65193	down
ko04550	Signaling pathways regulating pluripotency of stem cells	0.0626224	ENSSSCG00000038838	DLX5	K18489	NA	distal-less homeobox 5 [Source:NCBI gene;Acc:100286863]	0.825888	2.09254	0.0001	1.23652	9.40423	21.9332	0.089597	-3.48041	down
ko04742	Taste transduction	0.0769898	ENSSSCG00000011721	P2RY1	K04270	NA	purinergic receptor P2Y1 [Source:NCBI gene;Acc:503666]	0.0001	0.0001	0.0001	0.273563	0.684135	0.289438	0.000240551	-12.0214	down
ko04742	Taste transduction	0.0769898	ENSSSCG00000030515	GABRA4	K05175	NA	gamma-aminobutyric acid type A receptor alpha4 subunit [Source:NCBI gene;Acc:100622712]	0.296034	0.0001	0.529367	0.0001	0.0001	0.0001	2751.67	11.4261	up
ko00430	Taurine and hypotaurine metabolism	0.0829562	ENSSSCG00000038171	ENSSSCG00000038171	K00659	3.1.2.2;EC:2.3.1.65	acyl-coenzyme A amino acid N-acyltransferase 2 [Source:NCBI gene;Acc:100515185]	0.237455	0.219767	0.0001	1.12612	5.94737	0.138036	0.0634154	-3.97902	down
ko04630	Jak-STAT signaling pathway	0.0855745	ENSSSCG00000006161	IL7	K05431	NA	interleukin 7 [Source:NCBI gene;Acc:397253]	0.0001	0.0001	0.0001	1.52439	0.0001	0.818348	0.00012805	-12.931	down
ko04630	Jak-STAT signaling pathway	0.0855745	ENSSSCG00000015085	IL10RA	K05134	NA	interleukin 10 receptor subunit alpha [Source:NCBI gene;Acc:100525654]	0.0353101	0.202208	0.143435	0.0999807	5.4185	0.470839	0.0636054	-3.97471	down
ko04630	Jak-STAT signaling pathway	0.0855745	ENSSSCG00000038694	CCND2	K10151	NA	cyclin D2 [Source:NCBI gene;Acc:397162]	0.059382	0.071252	0.0001	0.300129	4.37393	16.4149	0.00619916	-7.33371	down
ko03450	Non-homologous end-joining	0.0895565	ENSSSCG00000000059	XRCC6	K10884	NA	X-ray repair cross complementing 6 [Source:NCBI gene;Acc:100154200]	3.30481	1.31144	5.68838	10.2158	35.6226	2.62933	0.212608	-2.23373	down
ko00603	Glycosphingolipid biosynthesis - globo and isoglobo series	0.0961101	ENSSSCG00000031329	ST8SIA1	K03371	EC:2.4.99.8	ST8 alpha-N-acetyl-neuraminide alpha-2,8-sialyltransferase 1 [Source:NCBI gene;Acc:100625270]	0.376171	1.31239	0.0001	0.0001	0.0001	0.0001	5628.86	12.4586	up
ko04610	Complement and coagulation cascades	0.0964112	ENSSSCG00000016861	C6	K03995	NA	complement C6 [Source:NCBI gene;Acc:100037952]	0.01392	0.013326	0.0001	1.84028	0.0001	1.23216	0.0089001	-6.81196	down
ko04610	Complement and coagulation cascades	0.0964112	ENSSSCG00000025133	ITGB2	K06464	NA	integrin subunit beta 2 [Source:NCBI gene;Acc:396943]	0.324313	0.0001	0.18649	0.0001	0.0001	0.0001	1703.01	10.7339	up
ko04060	Cytokine-cytokine receptor interaction	0.0993837	ENSSSCG00000006161	IL7	K05431	NA	interleukin 7 [Source:NCBI gene;Acc:397253]	0.0001	0.0001	0.0001	1.52439	0.0001	0.818348	0.00012805	-12.931	down
ko04060	Cytokine-cytokine receptor interaction	0.0993837	ENSSSCG00000015085	IL10RA	K05134	NA	interleukin 10 receptor subunit alpha [Source:NCBI gene;Acc:100525654]	0.0353101	0.202208	0.143435	0.0999807	5.4185	0.470839	0.0636054	-3.97471	down
ko04060	Cytokine-cytokine receptor interaction	0.0993837	ENSSSCG00000032795	IL18R1	K05173	NA	interleukin 18 receptor 1 [Source:NCBI gene;Acc:397179]	0.0001	0.0001	0.0001	0.0001	0.636694	0.140668	0.000385871	-11.3396	down
ko04060	Cytokine-cytokine receptor interaction	0.0993837	ENSSSCG00000039976	IL26	K05446	NA	interleukin 26 [Source:NCBI gene;Acc:100037932]	0.0001	0.05972	0.0001	0.897091	10.3197	0.0001	0.00534194	-7.54842	down
ko05322	Systemic lupus erythematosus	0.105451	ENSSSCG00000016861	C6	K03995	NA	complement C6 [Source:NCBI gene;Acc:100037952]	0.01392	0.013326	0.0001	1.84028	0.0001	1.23216	0.0089001	-6.81196	down
ko05322	Systemic lupus erythematosus	0.105451	ENSSSCG00000031122	HIST1H2BB	K11252	NA	histone H2B type 1-B [Source:NCBI gene;Acc:110261486]	922.911	38.8077	0.060145	13.6426	24.8343	16.3508	17.5418	4.13273	up
ko00120	Primary bile acid biosynthesis	0.115495	ENSSSCG00000038171	ENSSSCG00000038171	K00659	3.1.2.2;EC:2.3.1.65	acyl-coenzyme A amino acid N-acyltransferase 2 [Source:NCBI gene;Acc:100515185]	0.237455	0.219767	0.0001	1.12612	5.94737	0.138036	0.0634154	-3.97902	down
ko00670	One carbon pool by folate	0.115495	ENSSSCG00000036208	SHMT1	K00600	EC:2.1.2.1	serine hydroxymethyltransferase 1 [Source:NCBI gene;Acc:397181]	1.09692	3.7646	1.75296	0.116182	0.0001	0.28521	16.4748	4.04219	up
ko00511	Other glycan degradation	0.121865	ENSSSCG00000001881	MAN2C1	K01191	EC:3.2.1.24	mannosidase alpha class 2C member 1 [Source:NCBI gene;Acc:100156538]	0.334903	2.45418	0.173571	0.0001	0.0001	0.0001	9875.5	13.2696	up
ko05032	Morphine addiction	0.128982	ENSSSCG00000030515	GABRA4	K05175	NA	gamma-aminobutyric acid type A receptor alpha4 subunit [Source:NCBI gene;Acc:100622712]	0.296034	0.0001	0.529367	0.0001	0.0001	0.0001	2751.67	11.4261	up
ko05032	Morphine addiction	0.128982	ENSSSCG00000035621	GABRB1	K05181	NA	gamma-aminobutyric acid type A receptor beta1 subunit [Source:NCBI gene;Acc:100623822]	0.01529	0.0001	0.0001	0.041516	1.15882	0.55306	0.00883429	-6.82267	down
ko05169	Epstein-Barr virus infection	0.133704	ENSSSCG00000009354	CCNA1	K06627	NA	cyclin A1 [Source:NCBI gene;Acc:100156017]	5.02563	31.2523	1.03746	1.24042	0.0001	1.59271	13.1706	3.71925	up
ko05169	Epstein-Barr virus infection	0.133704	ENSSSCG00000010497	ENTPD1	K01510	EC:3.6.1.5	ectonucleoside triphosphate diphosphohydrolase 1 [Source:NCBI gene;Acc:397298]	0.602058	0.206012	0.673214	0.0001	0.0001	0.0001	4937.61	12.2696	up
ko05169	Epstein-Barr virus infection	0.133704	ENSSSCG00000038694	CCND2	K10151	NA	cyclin D2 [Source:NCBI gene;Acc:397162]	0.059382	0.071252	0.0001	0.300129	4.37393	16.4149	0.00619916	-7.33371	down
ko00532	Glycosaminoglycan biosynthesis - chondroitin sulfate / dermatan sulfate	0.134472	ENSSSCG00000023662	CHST3	K01020	EC:2.8.2.17	carbohydrate sulfotransferase 3 [Source:NCBI gene;Acc:100151968]	2.23244	0.18558	0.00978551	3.75575	30.0988	0.543094	0.0705806	-3.82458	down
ko00040	Pentose and glucuronate interconversions	0.140708	ENSSSCG00000036274	ENSSSCG00000036274	K00699	EC:2.4.1.17	UDP glucuronosyltransferase 1 family, polypeptide A6 [Source:NCBI gene;Acc:100152603]	0.578072	0.111755	0.0001	0.240133	9.75538	2.52353	0.0551102	-4.18154	down
ko05205	Proteoglycans in cancer	0.157218	ENSSSCG00000000182	WNT10B	K01357	NA	Wnt family member 10B [Source:NCBI gene;Acc:100126276]	0.125284	0.0001	0.0789623	0.0001	4.4498	3.87351	0.0245508	-5.34809	down
ko05205	Proteoglycans in cancer	0.157218	ENSSSCG00000012680	GPC3	K08109	NA	glypican 3 [Source:NCBI gene;Acc:100516171]	0.266169	0.168614	0.727655	2.50143	4.51198	5.74828	0.091088	-3.45659	down
ko05205	Proteoglycans in cancer	0.157218	ENSSSCG00000016343	TWIST2	K09069	NA	twist family bHLH transcription factor 2 [Source:NCBI gene;Acc:100519927]	2.10252	10.7706	0.0001	0.0001	0.0001	0.0001	42910.8	15.3891	up
ko00601	Glycosphingolipid biosynthesis - lacto and neolacto series	0.159155	ENSSSCG00000031329	ST8SIA1	K03371	EC:2.4.99.8	ST8 alpha-N-acetyl-neuraminide alpha-2,8-sialyltransferase 1 [Source:NCBI gene;Acc:100625270]	0.376171	1.31239	0.0001	0.0001	0.0001	0.0001	5628.86	12.4586	up
ko01040	Biosynthesis of unsaturated fatty acids	0.171236	ENSSSCG00000038171	ENSSSCG00000038171	K00659	3.1.2.2;EC:2.3.1.65	acyl-coenzyme A amino acid N-acyltransferase 2 [Source:NCBI gene;Acc:100515185]	0.237455	0.219767	0.0001	1.12612	5.94737	0.138036	0.0634154	-3.97902	down
ko05165	Human papillomavirus infection	0.171974	ENSSSCG00000000182	WNT10B	K01357	NA	Wnt family member 10B [Source:NCBI gene;Acc:100126276]	0.125284	0.0001	0.0789623	0.0001	4.4498	3.87351	0.0245508	-5.34809	down
ko05165	Human papillomavirus infection	0.171974	ENSSSCG00000008712	PPP2R2C	K04354	NA	protein phosphatase 2 regulatory subunit Bgamma [Source:NCBI gene;Acc:100737053]	0.255375	0.734767	0.0001	0.0001	0.0001	0.0001	3300.81	11.6886	up
ko05165	Human papillomavirus infection	0.171974	ENSSSCG00000009354	CCNA1	K06627	NA	cyclin A1 [Source:NCBI gene;Acc:100156017]	5.02563	31.2523	1.03746	1.24042	0.0001	1.59271	13.1706	3.71925	up
ko05165	Human papillomavirus infection	0.171974	ENSSSCG00000038694	CCND2	K10151	NA	cyclin D2 [Source:NCBI gene;Acc:397162]	0.059382	0.071252	0.0001	0.300129	4.37393	16.4149	0.00619916	-7.33371	down
ko05166	Human T-cell leukemia virus 1 infection	0.180132	ENSSSCG00000009354	CCNA1	K06627	NA	cyclin A1 [Source:NCBI gene;Acc:100156017]	5.02563	31.2523	1.03746	1.24042	0.0001	1.59271	13.1706	3.71925	up
ko05166	Human T-cell leukemia virus 1 infection	0.180132	ENSSSCG00000025133	ITGB2	K06464	NA	integrin subunit beta 2 [Source:NCBI gene;Acc:396943]	0.324313	0.0001	0.18649	0.0001	0.0001	0.0001	1703.01	10.7339	up
ko05166	Human T-cell leukemia virus 1 infection	0.180132	ENSSSCG00000038694	CCND2	K10151	NA	cyclin D2 [Source:NCBI gene;Acc:397162]	0.059382	0.071252	0.0001	0.300129	4.37393	16.4149	0.00619916	-7.33371	down
ko01523	Antifolate resistance	0.189039	ENSSSCG00000036208	SHMT1	K00600	EC:2.1.2.1	serine hydroxymethyltransferase 1 [Source:NCBI gene;Acc:397181]	1.09692	3.7646	1.75296	0.116182	0.0001	0.28521	16.4748	4.04219	up
ko00760	Nicotinate and nicotinamide metabolism	0.189039	ENSSSCG00000038967	NADK	K00858	EC:2.7.1.23	NAD kinase [Source:NCBI gene;Acc:110261345]	0.470481	2.14057	11.141	0.56165	0.682715	0.527847	7.75983	2.95603	up
ko00630	Glyoxylate and dicarboxylate metabolism	0.19489	ENSSSCG00000036208	SHMT1	K00600	EC:2.1.2.1	serine hydroxymethyltransferase 1 [Source:NCBI gene;Acc:397181]	1.09692	3.7646	1.75296	0.116182	0.0001	0.28521	16.4748	4.04219	up
ko00860	Porphyrin and chlorophyll metabolism	0.19489	ENSSSCG00000036274	ENSSSCG00000036274	K00699	EC:2.4.1.17	UDP glucuronosyltransferase 1 family, polypeptide A6 [Source:NCBI gene;Acc:100152603]	0.578072	0.111755	0.0001	0.240133	9.75538	2.52353	0.0551102	-4.18154	down
ko05020	Prion diseases	0.19489	ENSSSCG00000016861	C6	K03995	NA	complement C6 [Source:NCBI gene;Acc:100037952]	0.01392	0.013326	0.0001	1.84028	0.0001	1.23216	0.0089001	-6.81196	down
ko04152	AMPK signaling pathway	0.19729	ENSSSCG00000008712	PPP2R2C	K04354	NA	protein phosphatase 2 regulatory subunit Bgamma [Source:NCBI gene;Acc:100737053]	0.255375	0.734767	0.0001	0.0001	0.0001	0.0001	3300.81	11.6886	up
ko04152	AMPK signaling pathway	0.19729	ENSSSCG00000009354	CCNA1	K06627	NA	cyclin A1 [Source:NCBI gene;Acc:100156017]	5.02563	31.2523	1.03746	1.24042	0.0001	1.59271	13.1706	3.71925	up
ko04110	Cell cycle	0.202536	ENSSSCG00000009354	CCNA1	K06627	NA	cyclin A1 [Source:NCBI gene;Acc:100156017]	5.02563	31.2523	1.03746	1.24042	0.0001	1.59271	13.1706	3.71925	up
ko04110	Cell cycle	0.202536	ENSSSCG00000038694	CCND2	K10151	NA	cyclin D2 [Source:NCBI gene;Acc:397162]	0.059382	0.071252	0.0001	0.300129	4.37393	16.4149	0.00619916	-7.33371	down
ko04978	Mineral absorption	0.229135	ENSSSCG00000012147	S100G	K14734	NA	S100 calcium binding protein G [Source:NCBI gene;Acc:397265]	0.0001	0.0001	0.0001	0.630637	0.496151	0.344622	0.000203886	-12.26	down
ko04514	Cell adhesion molecules (CAMs)	0.234319	ENSSSCG00000025133	ITGB2	K06464	NA	integrin subunit beta 2 [Source:NCBI gene;Acc:396943]	0.324313	0.0001	0.18649	0.0001	0.0001	0.0001	1703.01	10.7339	up
ko04514	Cell adhesion molecules (CAMs)	0.234319	ENSSSCG00000038398	CD226	K06567	NA	CD226 molecule [Source:NCBI gene;Acc:100517508]	0.0001	0.0001	0.0001	0.0001	0.291943	0.313149	0.00049571	-10.9782	down
ko00260	Glycine, serine and threonine metabolism	0.24023	ENSSSCG00000036208	SHMT1	K00600	EC:2.1.2.1	serine hydroxymethyltransferase 1 [Source:NCBI gene;Acc:397181]	1.09692	3.7646	1.75296	0.116182	0.0001	0.28521	16.4748	4.04219	up
ko05150	Staphylococcus aureus infection	0.251168	ENSSSCG00000025133	ITGB2	K06464	NA	integrin subunit beta 2 [Source:NCBI gene;Acc:396943]	0.324313	0.0001	0.18649	0.0001	0.0001	0.0001	1703.01	10.7339	up
ko05224	Breast cancer	0.263728	ENSSSCG00000000182	WNT10B	K01357	NA	Wnt family member 10B [Source:NCBI gene;Acc:100126276]	0.125284	0.0001	0.0789623	0.0001	4.4498	3.87351	0.0245508	-5.34809	down
ko05224	Breast cancer	0.263728	ENSSSCG00000012871	FGF19	K22603	NA	fibroblast growth factor 19 [Source:NCBI gene;Acc:100518950]	0.0001	0.0001	0.0001	2.03735	0.0001	0.776	0.000106631	-13.1951	down
ko00380	Tryptophan metabolism	0.267286	ENSSSCG00000033844	CYP1B1	K07410	EC:1.14.14.1	cytochrome P450 1B1 [Source:NCBI gene;Acc:100625479]	0.0001	0.0001	0.0001	0.475525	0.231377	0.0001	0.000424327	-11.2025	down
ko00982	Drug metabolism - cytochrome P450	0.267286	ENSSSCG00000036274	ENSSSCG00000036274	K00699	EC:2.4.1.17	UDP glucuronosyltransferase 1 family, polypeptide A6 [Source:NCBI gene;Acc:100152603]	0.578072	0.111755	0.0001	0.240133	9.75538	2.52353	0.0551102	-4.18154	down
ko04723	Retrograde endocannabinoid signaling	0.269087	ENSSSCG00000030515	GABRA4	K05175	NA	gamma-aminobutyric acid type A receptor alpha4 subunit [Source:NCBI gene;Acc:100622712]	0.296034	0.0001	0.529367	0.0001	0.0001	0.0001	2751.67	11.4261	up
ko04723	Retrograde endocannabinoid signaling	0.269087	ENSSSCG00000035621	GABRB1	K05181	NA	gamma-aminobutyric acid type A receptor beta1 subunit [Source:NCBI gene;Acc:100623822]	0.01529	0.0001	0.0001	0.041516	1.15882	0.55306	0.00883429	-6.82267	down
ko04340	Hedgehog signaling pathway	0.272583	ENSSSCG00000038694	CCND2	K10151	NA	cyclin D2 [Source:NCBI gene;Acc:397162]	0.059382	0.071252	0.0001	0.300129	4.37393	16.4149	0.00619916	-7.33371	down
ko04913	Ovarian steroidogenesis	0.272583	ENSSSCG00000033844	CYP1B1	K07410	EC:1.14.14.1	cytochrome P450 1B1 [Source:NCBI gene;Acc:100625479]	0.0001	0.0001	0.0001	0.475525	0.231377	0.0001	0.000424327	-11.2025	down
ko05226	Gastric cancer	0.274446	ENSSSCG00000000182	WNT10B	K01357	NA	Wnt family member 10B [Source:NCBI gene;Acc:100126276]	0.125284	0.0001	0.0789623	0.0001	4.4498	3.87351	0.0245508	-5.34809	down
ko05226	Gastric cancer	0.274446	ENSSSCG00000012871	FGF19	K22603	NA	fibroblast growth factor 19 [Source:NCBI gene;Acc:100518950]	0.0001	0.0001	0.0001	2.03735	0.0001	0.776	0.000106631	-13.1951	down
ko04218	Cellular senescence	0.277125	ENSSSCG00000009354	CCNA1	K06627	NA	cyclin A1 [Source:NCBI gene;Acc:100156017]	5.02563	31.2523	1.03746	1.24042	0.0001	1.59271	13.1706	3.71925	up
ko04218	Cellular senescence	0.277125	ENSSSCG00000038694	CCND2	K10151	NA	cyclin D2 [Source:NCBI gene;Acc:397162]	0.059382	0.071252	0.0001	0.300129	4.37393	16.4149	0.00619916	-7.33371	down
ko05144	Malaria	0.283064	ENSSSCG00000025133	ITGB2	K06464	NA	integrin subunit beta 2 [Source:NCBI gene;Acc:396943]	0.324313	0.0001	0.18649	0.0001	0.0001	0.0001	1703.01	10.7339	up
ko05134	Legionellosis	0.288249	ENSSSCG00000025133	ITGB2	K06464	NA	integrin subunit beta 2 [Source:NCBI gene;Acc:396943]	0.324313	0.0001	0.18649	0.0001	0.0001	0.0001	1703.01	10.7339	up
ko05014	Amyotrophic lateral sclerosis (ALS)	0.288249	ENSSSCG00000009648	ENSSSCG00000009648	K04573	NA	neurofilament medium [Source:NCBI gene;Acc:100625407]	0.0001	0.306804	0.0001	0.307315	10.1144	0.157395	0.0290198	-5.10682	down
ko04310	Wnt signaling pathway	0.293191	ENSSSCG00000000182	WNT10B	K01357	NA	Wnt family member 10B [Source:NCBI gene;Acc:100126276]	0.125284	0.0001	0.0789623	0.0001	4.4498	3.87351	0.0245508	-5.34809	down
ko04310	Wnt signaling pathway	0.293191	ENSSSCG00000038694	CCND2	K10151	NA	cyclin D2 [Source:NCBI gene;Acc:397162]	0.059382	0.071252	0.0001	0.300129	4.37393	16.4149	0.00619916	-7.33371	down
ko04934	Cushing syndrome	0.293191	ENSSSCG00000000182	WNT10B	K01357	NA	Wnt family member 10B [Source:NCBI gene;Acc:100126276]	0.125284	0.0001	0.0789623	0.0001	4.4498	3.87351	0.0245508	-5.34809	down
ko04934	Cushing syndrome	0.293191	ENSSSCG00000034044	RASD1	K07843	NA	ras related dexamethasone induced 1 [Source:NCBI gene;Acc:100512496]	0.077247	0.32605	0.534919	0.240365	18.4373	0.19587	0.0497108	-4.3303	down
ko00510	N-Glycan biosynthesis	0.293397	ENSSSCG00000014538	MGAT1	K00726	EC:2.4.1.101	mannosyl (alpha-1,3-)-glycoprotein beta-1,2-N-acetylglucosaminyltransferase [Source:NCBI gene;Acc:780412]	5.41835	1.49529	0.726598	0.0942239	0.271455	0.452821	9.33444	3.22256	up
ko05152	Tuberculosis	0.301211	ENSSSCG00000015085	IL10RA	K05134	NA	interleukin 10 receptor subunit alpha [Source:NCBI gene;Acc:100525654]	0.0353101	0.202208	0.143435	0.0999807	5.4185	0.470839	0.0636054	-3.97471	down
ko05152	Tuberculosis	0.301211	ENSSSCG00000025133	ITGB2	K06464	NA	integrin subunit beta 2 [Source:NCBI gene;Acc:396943]	0.324313	0.0001	0.18649	0.0001	0.0001	0.0001	1703.01	10.7339	up
ko05416	Viral myocarditis	0.303584	ENSSSCG00000025133	ITGB2	K06464	NA	integrin subunit beta 2 [Source:NCBI gene;Acc:396943]	0.324313	0.0001	0.18649	0.0001	0.0001	0.0001	1703.01	10.7339	up
ko00830	Retinol metabolism	0.303584	ENSSSCG00000036274	ENSSSCG00000036274	K00699	EC:2.4.1.17	UDP glucuronosyltransferase 1 family, polypeptide A6 [Source:NCBI gene;Acc:100152603]	0.578072	0.111755	0.0001	0.240133	9.75538	2.52353	0.0551102	-4.18154	down
ko05225	Hepatocellular carcinoma	0.303882	ENSSSCG00000000182	WNT10B	K01357	NA	Wnt family member 10B [Source:NCBI gene;Acc:100126276]	0.125284	0.0001	0.0789623	0.0001	4.4498	3.87351	0.0245508	-5.34809	down
ko05225	Hepatocellular carcinoma	0.303882	ENSSSCG00000016435	SMARCD3	K11650	NA	SWI/SNF related, matrix associated, actin dependent regulator of chromatin, subfamily d, member 3 [Source:NCBI gene;Acc:100521999]	0.0924582	0.591106	1.07712	0.0001	0.0001	0.0001	5868.95	12.5189	up
ko04010	MAPK signaling pathway	0.318564	ENSSSCG00000008963	AREG	K09782	NA	amphiregulin [Source:NCBI gene;Acc:397668]	1.50767	1.33789	0.233852	5.26953	75.0544	5.08909	0.0360531	-4.79373	down
ko04010	MAPK signaling pathway	0.318564	ENSSSCG00000012871	FGF19	K22603	NA	fibroblast growth factor 19 [Source:NCBI gene;Acc:100518950]	0.0001	0.0001	0.0001	2.03735	0.0001	0.776	0.000106631	-13.1951	down
ko04010	MAPK signaling pathway	0.318564	ENSSSCG00000036831	EFNA4	K05462	NA	ephrin A4 [Source:NCBI gene;Acc:100154710]	0.0001	0.0001	0.0001	0.512186	0.0001	1.30954	0.00016467	-12.5681	down
ko00240	Pyrimidine metabolism	0.318595	ENSSSCG00000010497	ENTPD1	K01510	EC:3.6.1.5	ectonucleoside triphosphate diphosphohydrolase 1 [Source:NCBI gene;Acc:397298]	0.602058	0.206012	0.673214	0.0001	0.0001	0.0001	4937.61	12.2696	up
ko05202	Transcriptional misregulation in cancer	0.319871	ENSSSCG00000008645	ID2	K17693	NA	inhibitor of DNA binding 2 [Source:NCBI gene;Acc:654298]	0.509782	0.899718	0.401822	5.54856	14.879	2.34102	0.0795536	-3.65193	down
ko05202	Transcriptional misregulation in cancer	0.319871	ENSSSCG00000038694	CCND2	K10151	NA	cyclin D2 [Source:NCBI gene;Acc:397162]	0.059382	0.071252	0.0001	0.300129	4.37393	16.4149	0.00619916	-7.33371	down
ko04623	Cytosolic DNA-sensing pathway	0.323528	ENSSSCG00000014349	TMEM173	K12654	NA	transmembrane protein 173 [Source:NCBI gene;Acc:100217389]	0.0001	0.0001	0.0001	0.0989283	0.361351	0.927175	0.000216223	-12.1752	down
ko00983	Drug metabolism - other enzymes	0.333288	ENSSSCG00000036274	ENSSSCG00000036274	K00699	EC:2.4.1.17	UDP glucuronosyltransferase 1 family, polypeptide A6 [Source:NCBI gene;Acc:100152603]	0.578072	0.111755	0.0001	0.240133	9.75538	2.52353	0.0551102	-4.18154	down
ko00590	Arachidonic acid metabolism	0.333288	ENSSSCG00000009151	CYP2U1	K07422	NA	cytochrome P450 2U1 [Source:NCBI gene;Acc:100518620]	0.0001	0.0001	0.0001	0.198975	3.356	0.0974742	8.21366e-05	-13.5716	down
ko05321	Inflammatory bowel disease (IBD)	0.333288	ENSSSCG00000032795	IL18R1	K05173	NA	interleukin 18 receptor 1 [Source:NCBI gene;Acc:397179]	0.0001	0.0001	0.0001	0.0001	0.636694	0.140668	0.000385871	-11.3396	down
ko05140	Leishmaniasis	0.35709	ENSSSCG00000025133	ITGB2	K06464	NA	integrin subunit beta 2 [Source:NCBI gene;Acc:396943]	0.324313	0.0001	0.18649	0.0001	0.0001	0.0001	1703.01	10.7339	up
ko04622	RIG-I-like receptor signaling pathway	0.35709	ENSSSCG00000014349	TMEM173	K12654	NA	transmembrane protein 173 [Source:NCBI gene;Acc:100217389]	0.0001	0.0001	0.0001	0.0989283	0.361351	0.927175	0.000216223	-12.1752	down
ko05217	Basal cell carcinoma	0.36175	ENSSSCG00000000182	WNT10B	K01357	NA	Wnt family member 10B [Source:NCBI gene;Acc:100126276]	0.125284	0.0001	0.0789623	0.0001	4.4498	3.87351	0.0245508	-5.34809	down
ko05218	Melanoma	0.384555	ENSSSCG00000012871	FGF19	K22603	NA	fibroblast growth factor 19 [Source:NCBI gene;Acc:100518950]	0.0001	0.0001	0.0001	2.03735	0.0001	0.776	0.000106631	-13.1951	down
ko04115	p53 signaling pathway	0.384555	ENSSSCG00000038694	CCND2	K10151	NA	cyclin D2 [Source:NCBI gene;Acc:397162]	0.059382	0.071252	0.0001	0.300129	4.37393	16.4149	0.00619916	-7.33371	down
ko04976	Bile secretion	0.389019	ENSSSCG00000038171	ENSSSCG00000038171	K00659	3.1.2.2;EC:2.3.1.65	acyl-coenzyme A amino acid N-acyltransferase 2 [Source:NCBI gene;Acc:100515185]	0.237455	0.219767	0.0001	1.12612	5.94737	0.138036	0.0634154	-3.97902	down
ko04917	Prolactin signaling pathway	0.393452	ENSSSCG00000038694	CCND2	K10151	NA	cyclin D2 [Source:NCBI gene;Acc:397162]	0.059382	0.071252	0.0001	0.300129	4.37393	16.4149	0.00619916	-7.33371	down
ko05133	Pertussis	0.393452	ENSSSCG00000025133	ITGB2	K06464	NA	integrin subunit beta 2 [Source:NCBI gene;Acc:396943]	0.324313	0.0001	0.18649	0.0001	0.0001	0.0001	1703.01	10.7339	up
ko00562	Inositol phosphate metabolism	0.402222	ENSSSCG00000000590	PLCZ1	K05861	EC:3.1.4.11	phospholipase C zeta 1 [Source:NCBI gene;Acc:397632]	0.0001	0.0001	0.0001	0.0001	1.37821	0.956943	0.000128466	-12.9263	down
ko04810	Regulation of actin cytoskeleton	0.413468	ENSSSCG00000012871	FGF19	K22603	NA	fibroblast growth factor 19 [Source:NCBI gene;Acc:100518950]	0.0001	0.0001	0.0001	2.03735	0.0001	0.776	0.000106631	-13.1951	down
ko04810	Regulation of actin cytoskeleton	0.413468	ENSSSCG00000025133	ITGB2	K06464	NA	integrin subunit beta 2 [Source:NCBI gene;Acc:396943]	0.324313	0.0001	0.18649	0.0001	0.0001	0.0001	1703.01	10.7339	up
ko05323	Rheumatoid arthritis	0.431951	ENSSSCG00000025133	ITGB2	K06464	NA	integrin subunit beta 2 [Source:NCBI gene;Acc:396943]	0.324313	0.0001	0.18649	0.0001	0.0001	0.0001	1703.01	10.7339	up
ko05163	Human cytomegalovirus infection	0.440907	ENSSSCG00000014349	TMEM173	K12654	NA	transmembrane protein 173 [Source:NCBI gene;Acc:100217389]	0.0001	0.0001	0.0001	0.0989283	0.361351	0.927175	0.000216223	-12.1752	down
ko05163	Human cytomegalovirus infection	0.440907	ENSSSCG00000015085	IL10RA	K05134	NA	interleukin 10 receptor subunit alpha [Source:NCBI gene;Acc:100525654]	0.0353101	0.202208	0.143435	0.0999807	5.4185	0.470839	0.0636054	-3.97471	down
ko04012	ErbB signaling pathway	0.444243	ENSSSCG00000008963	AREG	K09782	NA	amphiregulin [Source:NCBI gene;Acc:397668]	1.50767	1.33789	0.233852	5.26953	75.0544	5.08909	0.0360531	-4.79373	down
ko04640	Hematopoietic cell lineage	0.444243	ENSSSCG00000006161	IL7	K05431	NA	interleukin 7 [Source:NCBI gene;Acc:397253]	0.0001	0.0001	0.0001	1.52439	0.0001	0.818348	0.00012805	-12.931	down
ko03015	mRNA surveillance pathway	0.444243	ENSSSCG00000008712	PPP2R2C	K04354	NA	protein phosphatase 2 regulatory subunit Bgamma [Source:NCBI gene;Acc:100737053]	0.255375	0.734767	0.0001	0.0001	0.0001	0.0001	3300.81	11.6886	up
ko04146	Peroxisome	0.448283	ENSSSCG00000038171	ENSSSCG00000038171	K00659	3.1.2.2;EC:2.3.1.65	acyl-coenzyme A amino acid N-acyltransferase 2 [Source:NCBI gene;Acc:100515185]	0.237455	0.219767	0.0001	1.12612	5.94737	0.138036	0.0634154	-3.97902	down
ko04914	Progesterone-mediated oocyte maturation	0.448283	ENSSSCG00000009354	CCNA1	K06627	NA	cyclin A1 [Source:NCBI gene;Acc:100156017]	5.02563	31.2523	1.03746	1.24042	0.0001	1.59271	13.1706	3.71925	up
ko05210	Colorectal cancer	0.460228	ENSSSCG00000008963	AREG	K09782	NA	amphiregulin [Source:NCBI gene;Acc:397668]	1.50767	1.33789	0.233852	5.26953	75.0544	5.08909	0.0360531	-4.79373	down
ko01522	Endocrine resistance	0.468051	ENSSSCG00000013633	CARM1	K05931	EC:2.1.1.319	coactivator associated arginine methyltransferase 1 [Source:NCBI gene;Acc:100294705]	0.129662	0.149521	0.274305	1.95834	4.53638	1.25919	0.0713817	-3.8083	down
ko05146	Amoebiasis	0.468051	ENSSSCG00000025133	ITGB2	K06464	NA	integrin subunit beta 2 [Source:NCBI gene;Acc:396943]	0.324313	0.0001	0.18649	0.0001	0.0001	0.0001	1703.01	10.7339	up
ko04014	Ras signaling pathway	0.47006	ENSSSCG00000012871	FGF19	K22603	NA	fibroblast growth factor 19 [Source:NCBI gene;Acc:100518950]	0.0001	0.0001	0.0001	2.03735	0.0001	0.776	0.000106631	-13.1951	down
ko04014	Ras signaling pathway	0.47006	ENSSSCG00000036831	EFNA4	K05462	NA	ephrin A4 [Source:NCBI gene;Acc:100154710]	0.0001	0.0001	0.0001	0.512186	0.0001	1.30954	0.00016467	-12.5681	down
ko05200	Pathways in cancer	0.470573	ENSSSCG00000000182	WNT10B	K01357	NA	Wnt family member 10B [Source:NCBI gene;Acc:100126276]	0.125284	0.0001	0.0789623	0.0001	4.4498	3.87351	0.0245508	-5.34809	down
ko05200	Pathways in cancer	0.470573	ENSSSCG00000006161	IL7	K05431	NA	interleukin 7 [Source:NCBI gene;Acc:397253]	0.0001	0.0001	0.0001	1.52439	0.0001	0.818348	0.00012805	-12.931	down
ko05200	Pathways in cancer	0.470573	ENSSSCG00000012871	FGF19	K22603	NA	fibroblast growth factor 19 [Source:NCBI gene;Acc:100518950]	0.0001	0.0001	0.0001	2.03735	0.0001	0.776	0.000106631	-13.1951	down
ko05200	Pathways in cancer	0.470573	ENSSSCG00000038694	CCND2	K10151	NA	cyclin D2 [Source:NCBI gene;Acc:397162]	0.059382	0.071252	0.0001	0.300129	4.37393	16.4149	0.00619916	-7.33371	down
ko04350	TGF-beta signaling pathway	0.475763	ENSSSCG00000008645	ID2	K17693	NA	inhibitor of DNA binding 2 [Source:NCBI gene;Acc:654298]	0.509782	0.899718	0.401822	5.54856	14.879	2.34102	0.0795536	-3.65193	down
ko04713	Circadian entrainment	0.487125	ENSSSCG00000034044	RASD1	K07843	NA	ras related dexamethasone induced 1 [Source:NCBI gene;Acc:100512496]	0.077247	0.32605	0.534919	0.240365	18.4373	0.19587	0.0497108	-4.3303	down
ko04070	Phosphatidylinositol signaling system	0.498245	ENSSSCG00000000590	PLCZ1	K05861	EC:3.1.4.11	phospholipase C zeta 1 [Source:NCBI gene;Acc:397632]	0.0001	0.0001	0.0001	0.0001	1.37821	0.956943	0.000128466	-12.9263	down
ko04916	Melanogenesis	0.50913	ENSSSCG00000000182	WNT10B	K01357	NA	Wnt family member 10B [Source:NCBI gene;Acc:100126276]	0.125284	0.0001	0.0789623	0.0001	4.4498	3.87351	0.0245508	-5.34809	down
ko05145	Toxoplasmosis	0.50913	ENSSSCG00000015085	IL10RA	K05134	NA	interleukin 10 receptor subunit alpha [Source:NCBI gene;Acc:100525654]	0.0353101	0.202208	0.143435	0.0999807	5.4185	0.470839	0.0636054	-3.97471	down
ko04668	TNF signaling pathway	0.50913	ENSSSCG00000032795	IL18R1	K05173	NA	interleukin 18 receptor 1 [Source:NCBI gene;Acc:397179]	0.0001	0.0001	0.0001	0.0001	0.636694	0.140668	0.000385871	-11.3396	down
ko05206	MicroRNAs in cancer	0.514386	ENSSSCG00000033844	CYP1B1	K07410	EC:1.14.14.1	cytochrome P450 1B1 [Source:NCBI gene;Acc:100625479]	0.0001	0.0001	0.0001	0.475525	0.231377	0.0001	0.000424327	-11.2025	down
ko05206	MicroRNAs in cancer	0.514386	ENSSSCG00000038694	CCND2	K10151	NA	cyclin D2 [Source:NCBI gene;Acc:397162]	0.059382	0.071252	0.0001	0.300129	4.37393	16.4149	0.00619916	-7.33371	down
ko04650	Natural killer cell mediated cytotoxicity	0.519782	ENSSSCG00000025133	ITGB2	K06464	NA	integrin subunit beta 2 [Source:NCBI gene;Acc:396943]	0.324313	0.0001	0.18649	0.0001	0.0001	0.0001	1703.01	10.7339	up
ko05142	Chagas disease (American trypanosomiasis)	0.519782	ENSSSCG00000008712	PPP2R2C	K04354	NA	protein phosphatase 2 regulatory subunit Bgamma [Source:NCBI gene;Acc:100737053]	0.255375	0.734767	0.0001	0.0001	0.0001	0.0001	3300.81	11.6886	up
ko04726	Serotonergic synapse	0.530208	ENSSSCG00000035621	GABRB1	K05181	NA	gamma-aminobutyric acid type A receptor beta1 subunit [Source:NCBI gene;Acc:100623822]	0.01529	0.0001	0.0001	0.041516	1.15882	0.55306	0.00883429	-6.82267	down
ko04670	Leukocyte transendothelial migration	0.530208	ENSSSCG00000025133	ITGB2	K06464	NA	integrin subunit beta 2 [Source:NCBI gene;Acc:396943]	0.324313	0.0001	0.18649	0.0001	0.0001	0.0001	1703.01	10.7339	up
ko04114	Oocyte meiosis	0.543764	ENSSSCG00000000590	PLCZ1	K05861	EC:3.1.4.11	phospholipase C zeta 1 [Source:NCBI gene;Acc:397632]	0.0001	0.0001	0.0001	0.0001	1.37821	0.956943	0.000128466	-12.9263	down
ko04919	Thyroid hormone signaling pathway	0.543764	ENSSSCG00000000590	PLCZ1	K05861	EC:3.1.4.11	phospholipase C zeta 1 [Source:NCBI gene;Acc:397632]	0.0001	0.0001	0.0001	0.0001	1.37821	0.956943	0.000128466	-12.9263	down
ko04071	Sphingolipid signaling pathway	0.560172	ENSSSCG00000008712	PPP2R2C	K04354	NA	protein phosphatase 2 regulatory subunit Bgamma [Source:NCBI gene;Acc:100737053]	0.255375	0.734767	0.0001	0.0001	0.0001	0.0001	3300.81	11.6886	up
ko04611	Platelet activation	0.576	ENSSSCG00000011721	P2RY1	K04270	NA	purinergic receptor P2Y1 [Source:NCBI gene;Acc:503666]	0.0001	0.0001	0.0001	0.273563	0.684135	0.289438	0.000240551	-12.0214	down
ko04728	Dopaminergic synapse	0.585228	ENSSSCG00000008712	PPP2R2C	K04354	NA	protein phosphatase 2 regulatory subunit Bgamma [Source:NCBI gene;Acc:100737053]	0.255375	0.734767	0.0001	0.0001	0.0001	0.0001	3300.81	11.6886	up
ko05162	Measles	0.59127	ENSSSCG00000038694	CCND2	K10151	NA	cyclin D2 [Source:NCBI gene;Acc:397162]	0.059382	0.071252	0.0001	0.300129	4.37393	16.4149	0.00619916	-7.33371	down
ko00230	Purine metabolism	0.597225	ENSSSCG00000010497	ENTPD1	K01510	EC:3.6.1.5	ectonucleoside triphosphate diphosphohydrolase 1 [Source:NCBI gene;Acc:397298]	0.602058	0.206012	0.673214	0.0001	0.0001	0.0001	4937.61	12.2696	up
ko04068	FoxO signaling pathway	0.603096	ENSSSCG00000038694	CCND2	K10151	NA	cyclin D2 [Source:NCBI gene;Acc:397162]	0.059382	0.071252	0.0001	0.300129	4.37393	16.4149	0.00619916	-7.33371	down
ko04145	Phagosome	0.614587	ENSSSCG00000025133	ITGB2	K06464	NA	integrin subunit beta 2 [Source:NCBI gene;Acc:396943]	0.324313	0.0001	0.18649	0.0001	0.0001	0.0001	1703.01	10.7339	up
ko04261	Adrenergic signaling in cardiomyocytes	0.620209	ENSSSCG00000008712	PPP2R2C	K04354	NA	protein phosphatase 2 regulatory subunit Bgamma [Source:NCBI gene;Acc:100737053]	0.255375	0.734767	0.0001	0.0001	0.0001	0.0001	3300.81	11.6886	up
ko05034	Alcoholism	0.620209	ENSSSCG00000031122	HIST1H2BB	K11252	NA	histone H2B type 1-B [Source:NCBI gene;Acc:110261486]	922.911	38.8077	0.060145	13.6426	24.8343	16.3508	17.5418	4.13273	up
ko04621	NOD-like receptor signaling pathway	0.62299	ENSSSCG00000014349	TMEM173	K12654	NA	transmembrane protein 173 [Source:NCBI gene;Acc:100217389]	0.0001	0.0001	0.0001	0.0989283	0.361351	0.927175	0.000216223	-12.1752	down
ko05160	Hepatitis C	0.636598	ENSSSCG00000008712	PPP2R2C	K04354	NA	protein phosphatase 2 regulatory subunit Bgamma [Source:NCBI gene;Acc:100737053]	0.255375	0.734767	0.0001	0.0001	0.0001	0.0001	3300.81	11.6886	up
ko03013	RNA transport	0.654844	ENSSSCG00000037509	EIF1AY	K03236	NA	eukaryotic translation initiation factor 1A, Y-linked [Source:NCBI gene;Acc:100625415]	13.959	7.26326	0.0001	0.0001	0.0001	0.0001	70741.3	16.1103	up
ko04150	mTOR signaling pathway	0.657376	ENSSSCG00000000182	WNT10B	K01357	NA	Wnt family member 10B [Source:NCBI gene;Acc:100126276]	0.125284	0.0001	0.0789623	0.0001	4.4498	3.87351	0.0245508	-5.34809	down
ko05161	Hepatitis B	0.669765	ENSSSCG00000009354	CCNA1	K06627	NA	cyclin A1 [Source:NCBI gene;Acc:100156017]	5.02563	31.2523	1.03746	1.24042	0.0001	1.59271	13.1706	3.71925	up
ko04530	Tight junction	0.67936	ENSSSCG00000008712	PPP2R2C	K04354	NA	protein phosphatase 2 regulatory subunit Bgamma [Source:NCBI gene;Acc:100737053]	0.255375	0.734767	0.0001	0.0001	0.0001	0.0001	3300.81	11.6886	up
ko04360	Axon guidance	0.725419	ENSSSCG00000036831	EFNA4	K05462	NA	ephrin A4 [Source:NCBI gene;Acc:100154710]	0.0001	0.0001	0.0001	0.512186	0.0001	1.30954	0.00016467	-12.5681	down
ko04020	Calcium signaling pathway	0.725419	ENSSSCG00000000590	PLCZ1	K05861	EC:3.1.4.11	phospholipase C zeta 1 [Source:NCBI gene;Acc:397632]	0.0001	0.0001	0.0001	0.0001	1.37821	0.956943	0.000128466	-12.9263	down
ko04510	Focal adhesion	0.731445	ENSSSCG00000038694	CCND2	K10151	NA	cyclin D2 [Source:NCBI gene;Acc:397162]	0.059382	0.071252	0.0001	0.300129	4.37393	16.4149	0.00619916	-7.33371	down
ko05170	Human immunodeficiency virus 1 infection	0.752452	ENSSSCG00000014349	TMEM173	K12654	NA	transmembrane protein 173 [Source:NCBI gene;Acc:100217389]	0.0001	0.0001	0.0001	0.0989283	0.361351	0.927175	0.000216223	-12.1752	down
ko04714	Thermogenesis	0.807708	ENSSSCG00000016435	SMARCD3	K11650	NA	SWI/SNF related, matrix associated, actin dependent regulator of chromatin, subfamily d, member 3 [Source:NCBI gene;Acc:100521999]	0.0924582	0.591106	1.07712	0.0001	0.0001	0.0001	5868.95	12.5189	up
ko04144	Endocytosis	0.811957	ENSSSCG00000017943	ACAP1	K12489	NA	ArfGAP with coiled-coil, ankyrin repeat and PH domains 1 [Source:NCBI gene;Acc:100623422]	0.0254677	0.0585143	0.140686	0.147913	8.07144	1.00788	0.0243483	-5.36004	down
ko05168	Herpes simplex virus 1 infection	0.897531	ENSSSCG00000014349	TMEM173	K12654	NA	transmembrane protein 173 [Source:NCBI gene;Acc:100217389]	0.0001	0.0001	0.0001	0.0989283	0.361351	0.927175	0.000216223	-12.1752	down
ko04740	Olfactory transduction	0.990636	ENSSSCG00000035868	ENSSSCG00000035868	K04257	NA	olfactory receptor 51B6-like [Source:NCBI gene;Acc:110255364]	0.0001	0.0001	0.0001	0.531824	2.6809	1.58306	6.25549e-05	-13.9645	down
